# Supplementary material for: Production of a hybrid capacitive storage device via hydrogen gas and carbon electrodes coupling
Source: Nat Commun. 2022 May 19;13:2805. doi: 10.1038/s41467-022-30450-0 (PMC9120448; doi:10.1038/s41467-022-30450-0)
Supplement: Supplementary file 3 — Source Data [file 41467_2022_30450_MOESM3_ESM.xlsx]

## Sheet: Figure 2a
EHGC		EDLC
Cell voltage (V)	Specific current (A/g)	Cell voltage (V)	Specific current (A/g)
0.54462	2.71509	0.000195649	-1.40516
0.54507	2.71632	0.00121	-1.05741
0.54614	2.72054	0.00231	-0.77914
0.54714	2.72227	0.00334	-0.59487
0.54813	2.72435	0.00434	-0.4524
0.54909	2.72702	0.00534	-0.33838
0.55015	2.72957	0.00635	-0.24736
0.55107	2.73046	0.00735	-0.17238
0.55214	2.7356	0.0083	-0.11165
0.55316	2.73927	0.00934	-0.05948
0.55414	2.74035	0.01033	-0.0148
0.5551	2.74233	0.01133	0.02253
0.5561	2.74464	0.0123	0.05662
0.55712	2.74483	0.01331	0.08684
0.55811	2.74727	0.01432	0.11343
0.55912	2.74966	0.01535	0.13978
0.5601	2.75121	0.01639	0.16163
0.56112	2.75307	0.01734	0.18195
0.56213	2.7546	0.01834	0.19976
0.56312	2.75561	0.01933	0.21692
0.56413	2.75714	0.0203	0.23322
0.56513	2.76204	0.02138	0.24801
0.5661	2.76415	0.02232	0.26304
0.56713	2.76375	0.02331	0.27674
0.56812	2.76491	0.02432	0.28999
0.56912	2.76654	0.02533	0.30226
0.57014	2.7672	0.02635	0.31435
0.5711	2.76981	0.02732	0.32798
0.5721	2.77318	0.02834	0.33963
0.57314	2.77391	0.02932	0.34994
0.57414	2.7761	0.03036	0.35998
0.57507	2.77695	0.03132	0.37004
0.57611	2.77834	0.03232	0.37961
0.57712	2.7797	0.03332	0.38847
0.57812	2.78544	0.03433	0.39646
0.57913	2.78655	0.03536	0.40513
0.58012	2.78724	0.03634	0.41407
0.58112	2.78857	0.03736	0.42205
0.58211	2.79008	0.03832	0.43019
0.58312	2.79058	0.03937	0.43755
0.58412	2.79319	0.04034	0.44687
0.58514	2.79549	0.04131	0.45458
0.58611	2.79516	0.04236	0.46138
0.58714	2.79611	0.0433	0.4681
0.58814	2.79793	0.04434	0.47456
0.58912	2.79845	0.04535	0.4811
0.59012	2.8007	0.04635	0.4873
0.59112	2.80474	0.04741	0.49305
0.59212	2.80555	0.04834	0.49973
0.59312	2.80682	0.04934	0.5054
0.5941	2.80781	0.05035	0.51093
0.59511	2.80871	0.05134	0.51686
0.59613	2.80931	0.05233	0.5227
0.59716	2.81228	0.05334	0.53006
0.59813	2.81432	0.05433	0.53492
0.59919	2.81589	0.05535	0.53991
0.60011	2.81711	0.05637	0.54312
0.60113	2.8188	0.05737	0.54914
0.60217	2.81958	0.05835	0.55335
0.6031	2.82297	0.05931	0.55822
0.60412	2.8266	0.06028	0.5625
0.60517	2.82729	0.06136	0.5663
0.6062	2.82832	0.06235	0.57139
0.60714	2.82971	0.06329	0.57555
0.60813	2.8303	0.06434	0.57985
0.60915	2.83169	0.06531	0.58424
0.61015	2.83455	0.06634	0.59031
0.61116	2.83465	0.06738	0.59379
0.61215	2.83528	0.06835	0.59677
0.61307	2.837	0.06939	0.60052
0.6141	2.83802	0.07035	0.604
0.61512	2.83969	0.07135	0.60767
0.61615	2.84364	0.07233	0.61104
0.61717	2.84736	0.07338	0.61437
0.61813	2.84686	0.07439	0.61812
0.61916	2.84866	0.07537	0.62092
0.62016	2.85018	0.07638	0.62408
0.62112	2.85071	0.07736	0.62698
0.62219	2.85227	0.07839	0.63166
0.62317	2.85488	0.07937	0.63616
0.6241	2.85556	0.08039	0.63853
0.62515	2.85646	0.08137	0.64124
0.62614	2.85853	0.08236	0.64349
0.62716	2.86004	0.08332	0.64671
0.62816	2.86146	0.08439	0.64936
0.62913	2.86718	0.08536	0.65165
0.63012	2.86878	0.08634	0.65419
0.63116	2.86919	0.08736	0.65712
0.63214	2.87007	0.08834	0.65944
0.63311	2.87234	0.08935	0.66238
0.63413	2.87305	0.09033	0.66508
0.63515	2.87456	0.09132	0.66861
0.63612	2.87662	0.09237	0.67185
0.63712	2.87677	0.09337	0.67329
0.63817	2.87869	0.09437	0.67516
0.63911	2.8799	0.09541	0.67707
0.64014	2.8812	0.09638	0.67988
0.64117	2.88293	0.09733	0.68147
0.64214	2.88719	0.09839	0.68252
0.64316	2.88808	0.09938	0.68524
0.64415	2.88839	0.10033	0.68729
0.64515	2.88999	0.10133	0.68955
0.64616	2.89117	0.10238	0.69063
0.64714	2.89216	0.10338	0.69341
0.64812	2.89483	0.10434	0.69705
0.64917	2.89686	0.10539	0.69897
0.65013	2.89702	0.1064	0.70055
0.65113	2.89844	0.10741	0.7017
0.65214	2.89977	0.1084	0.70359
0.65308	2.90003	0.10932	0.70517
0.65413	2.90238	0.11037	0.70682
0.65517	2.90791	0.11135	0.70864
0.65612	2.90786	0.11239	0.71032
0.65717	2.90901	0.11337	0.71176
0.65814	2.9099	0.11435	0.71332
0.65916	2.90997	0.11535	0.71505
0.66015	2.91119	0.11636	0.71679
0.66114	2.91308	0.11737	0.72067
0.66219	2.9143	0.11838	0.72087
0.66309	2.91411	0.11936	0.72212
0.66417	2.91508	0.12034	0.72345
0.66522	2.91538	0.12141	0.72489
0.66613	2.91598	0.12234	0.72621
0.66713	2.91751	0.12336	0.72713
0.66813	2.92024	0.12442	0.728
0.66916	2.92075	0.12538	0.72945
0.67015	2.92172	0.1264	0.73133
0.67116	2.92264	0.12736	0.73217
0.67215	2.92262	0.12834	0.73385
0.67317	2.9228	0.12934	0.73498
0.67411	2.92563	0.13039	0.73871
0.67516	2.92556	0.13136	0.73947
0.67617	2.92577	0.13247	0.74054
0.67716	2.92627	0.13335	0.74083
0.67814	2.92701	0.13438	0.74116
0.67916	2.92609	0.13539	0.74257
0.68017	2.92935	0.13637	0.74375
0.68111	2.93099	0.13742	0.74468
0.68215	2.93065	0.13841	0.74632
0.68316	2.93074	0.13934	0.74697
0.68416	2.93128	0.1404	0.74825
0.68512	2.92949	0.1414	0.74911
0.68618	2.93006	0.14238	0.75139
0.68714	2.93089	0.14338	0.75384
0.68816	2.93074	0.14437	0.75372
0.68912	2.93072	0.14535	0.75502
0.69022	2.93071	0.1464	0.75513
0.69114	2.92986	0.14739	0.75634
0.69215	2.92952	0.14842	0.75741
0.69314	2.93263	0.1494	0.75796
0.69418	2.93272	0.15038	0.7582
0.69518	2.93186	0.15139	0.75939
0.69616	2.93151	0.15243	0.7607
0.69717	2.93086	0.15343	0.76142
0.6982	2.92975	0.15441	0.76243
0.6991	2.93	0.15543	0.76405
0.7002	2.92946	0.15642	0.76583
0.70115	2.92865	0.15743	0.76597
0.70214	2.92786	0.15842	0.76652
0.70317	2.9269	0.15945	0.76773
0.70414	2.9265	0.16045	0.76787
0.70516	2.92554	0.16141	0.76886
0.70616	2.9291	0.16237	0.76851
0.70716	2.92823	0.1634	0.77017
0.7082	2.92668	0.1644	0.77099
0.70915	2.92582	0.16538	0.7712
0.71014	2.92464	0.16638	0.77233
0.71117	2.92303	0.1674	0.77295
0.71216	2.92314	0.1684	0.77555
0.71317	2.92329	0.16938	0.77645
0.71415	2.9214	0.17044	0.77754
0.71517	2.92009	0.1714	0.77736
0.7162	2.91897	0.17244	0.77799
0.71715	2.91751	0.17339	0.77902
0.71817	2.91776	0.17442	0.77879
0.71918	2.92096	0.17543	0.77954
0.72015	2.9186	0.17638	0.77969
0.72116	2.91672	0.17739	0.78045
0.72213	2.91524	0.1784	0.78172
0.72321	2.91406	0.17939	0.78247
0.72417	2.91283	0.18038	0.78317
0.72518	2.91277	0.18142	0.78539
0.72615	2.91155	0.18242	0.78627
0.72721	2.90983	0.18341	0.78635
0.72817	2.90832	0.18443	0.78698
0.72917	2.90752	0.18543	0.78696
0.73018	2.90579	0.1864	0.78751
0.7312	2.90642	0.18741	0.7879
0.73219	2.9084	0.18839	0.78843
0.73321	2.90619	0.1894	0.78906
0.73421	2.90406	0.19038	0.78924
0.73515	2.9029	0.19138	0.7897
0.73619	2.90146	0.19244	0.7902
0.73716	2.89956	0.19336	0.79083
0.73823	2.90025	0.19439	0.79407
0.73917	2.89832	0.19542	0.79428
0.74018	2.89659	0.19641	0.79463
0.74122	2.89558	0.1974	0.79436
0.74216	2.89503	0.1984	0.79552
0.74321	2.89328	0.19939	0.79579
0.74421	2.89421	0.20042	0.79658
0.74518	2.89456	0.20137	0.79669
0.74624	2.89208	0.2024	0.79653
0.74717	2.89058	0.20341	0.79731
0.7482	2.88986	0.20439	0.79812
0.74919	2.88794	0.20543	0.79898
0.75016	2.88692	0.20639	0.79972
0.75116	2.8869	0.2074	0.80125
0.7522	2.88487	0.2084	0.80107
0.75316	2.88364	0.20941	0.80112
0.75416	2.88291	0.21044	0.80187
0.7552	2.88069	0.21142	0.80256
0.7562	2.88072	0.21242	0.80259
0.75719	2.88342	0.21338	0.80235
0.75822	2.88201	0.21439	0.80347
0.7592	2.87971	0.21542	0.8045
0.76022	2.87855	0.2164	0.80422
0.76117	2.87784	0.2174	0.80548
0.76221	2.87493	0.21843	0.80498
0.76321	2.87454	0.21939	0.80732
0.76422	2.87419	0.22042	0.80832
0.76519	2.87188	0.2214	0.808
0.76619	2.87043	0.22239	0.80844
0.76718	2.86993	0.22345	0.80792
0.76819	2.86881	0.22442	0.80876
0.76919	2.86793	0.22544	0.80888
0.77019	2.87065	0.22644	0.80913
0.77122	2.86823	0.22738	0.81017
0.77219	2.86666	0.22842	0.81039
0.77318	2.86566	0.22939	0.80875
0.77422	2.865	0.23044	0.80991
0.7752	2.86344	0.23138	0.81035
0.77617	2.86325	0.23241	0.81395
0.77718	2.86267	0.23345	0.8159
0.77815	2.86069	0.23441	0.81496
0.77918	2.85979	0.2354	0.81495
0.78017	2.85865	0.23642	0.81497
0.78115	2.85729	0.23744	0.81574
0.78215	2.85717	0.23844	0.81589
0.78317	2.85959	0.23943	0.81512
0.7842	2.85756	0.24043	0.81582
0.7852	2.85606	0.24144	0.81627
0.78616	2.85534	0.24239	0.8167
0.78718	2.85508	0.2434	0.81717
0.78814	2.85368	0.24443	0.81709
0.78919	2.85376	0.24546	0.82003
0.79023	2.85238	0.24643	0.82006
0.79117	2.85101	0.24743	0.8207
0.79217	2.84961	0.24844	0.82011
0.79315	2.84823	0.24943	0.81996
0.79417	2.84777	0.25042	0.82023
0.79521	2.84837	0.25142	0.81997
0.79618	2.84963	0.25242	0.82039
0.79717	2.84764	0.25347	0.82137
0.79823	2.84685	0.25442	0.82156
0.79916	2.84671	0.2554	0.82157
0.80016	2.84526	0.25637	0.82239
0.80119	2.84416	0.25738	0.82318
0.80224	2.84469	0.25843	0.82499
0.8032	2.84384	0.2594	0.82502
0.80417	2.84334	0.26046	0.82408
0.80522	2.84293	0.26142	0.82503
0.80619	2.84238	0.26239	0.82531
0.8072	2.84127	0.26345	0.82541
0.80825	2.84372	0.26444	0.82576
0.8092	2.84476	0.26541	0.82538
0.81019	2.84262	0.26643	0.82639
0.81121	2.84208	0.26746	0.82636
0.8122	2.84159	0.26845	0.82724
0.81316	2.84009	0.2694	0.82738
0.81418	2.83964	0.27044	0.82788
0.81521	2.84105	0.27145	0.83005
0.81622	2.8399	0.27246	0.82989
0.81719	2.83907	0.27343	0.82983
0.81817	2.83857	0.27443	0.82961
0.8192	2.83787	0.27541	0.82935
0.82017	2.83703	0.27641	0.82944
0.82121	2.85125	0.27742	0.8288
0.82219	2.85102	0.27842	0.8295
0.82323	2.84848	0.27937	0.83007
0.82425	2.84693	0.28043	0.83073
0.82522	2.84462	0.28143	0.83053
0.82627	2.84233	0.28244	0.83147
0.82725	2.84242	0.28345	0.83355
0.82826	2.84276	0.28445	0.83363
0.8292	2.84151	0.28544	0.83396
0.83026	2.84067	0.28642	0.83372
0.83123	2.84008	0.28746	0.83327
0.83223	2.83937	0.28846	0.83321
0.83325	2.83852	0.28944	0.83363
0.83423	2.84241	0.29044	0.83364
0.83526	2.84146	0.29146	0.83362
0.83628	2.84065	0.29243	0.83411
0.83726	2.84051	0.29348	0.83446
0.83827	2.83952	0.29444	0.83453
0.83925	2.83873	0.29543	0.83506
0.84024	2.84055	0.29649	0.83672
0.84124	2.83981	0.29745	0.83736
0.84225	2.83929	0.29847	0.83697
0.84322	2.8394	0.29947	0.83726
0.84425	2.83973	0.30042	0.83688
0.84527	2.83882	0.30146	0.83677
0.84628	2.83982	0.30248	0.83659
0.84724	2.84272	0.30343	0.8366
0.84826	2.84257	0.30445	0.83709
0.84928	2.84222	0.30541	0.83676
0.85025	2.84179	0.30643	0.8378
0.85127	2.84145	0.30747	0.83717
0.85223	2.84123	0.30847	0.83714
0.85329	2.84276	0.30939	0.83982
0.8543	2.84308	0.31044	0.83923
0.85527	2.84217	0.31147	0.83981
0.85621	2.84272	0.31249	0.83908
0.85727	2.84295	0.31344	0.83939
0.85825	2.84279	0.31445	0.8393
0.85927	2.84471	0.31546	0.83966
0.86027	2.84804	0.31642	0.83998
0.86125	2.84682	0.31746	0.83988
0.86223	2.8465	0.31844	0.84009
0.86324	2.84716	0.31949	0.84003
0.8643	2.84689	0.32046	0.84006
0.86526	2.84731	0.32149	0.84041
0.86625	2.84916	0.3225	0.84281
0.86723	2.84892	0.32348	0.84266
0.86827	2.84893	0.32447	0.84163
0.86924	2.84964	0.32545	0.84161
0.87023	2.8498	0.32645	0.84176
0.87126	2.8507	0.32747	0.84196
0.87226	2.85434	0.32849	0.84119
0.87327	2.85547	0.32949	0.84163
0.87426	2.85524	0.33047	0.84258
0.87522	2.85509	0.33148	0.84237
0.87628	2.85579	0.33246	0.84187
0.87728	2.85609	0.33346	0.842
0.87828	2.8576	0.33443	0.84263
0.87924	2.85927	0.33547	0.84482
0.88029	2.85853	0.3365	0.84391
0.88122	2.85922	0.33744	0.84433
0.88222	2.86049	0.33847	0.8439
0.88324	2.86105	0.33948	0.84345
0.88427	2.86187	0.34046	0.84365
0.88524	2.8669	0.34148	0.84346
0.88625	2.86754	0.34247	0.84377
0.88726	2.86785	0.34349	0.84376
0.88832	2.86912	0.34445	0.84358
0.88929	2.86978	0.3455	0.84394
0.89022	2.86939	0.34648	0.84396
0.89126	2.87103	0.34743	0.84598
0.89228	2.87302	0.34845	0.8461
0.89328	2.87258	0.34946	0.84564
0.89428	2.87396	0.35048	0.84491
0.89529	2.87511	0.35146	0.84512
0.89626	2.876	0.35249	0.84526
0.89727	2.87743	0.3535	0.84446
0.89831	2.88123	0.35448	0.84427
0.89928	2.88123	0.35548	0.84426
0.90031	2.88213	0.3565	0.84475
0.90123	2.88287	0.35749	0.84457
0.90226	2.88494	0.35848	0.84514
0.90326	2.88505	0.35938	0.84476
0.90429	2.88771	0.36049	0.84564
0.90527	2.88864	0.36146	0.8467
0.90622	2.88896	0.36244	0.84589
0.90727	2.8906	0.36347	0.84608
0.90832	2.89203	0.36447	0.84565
0.90925	2.89283	0.36548	0.8458
0.91023	2.89532	0.36651	0.84573
0.9113	2.90073	0.36746	0.84495
0.91227	2.9012	0.36847	0.84588
0.91332	2.90211	0.36947	0.84588
0.91429	2.90407	0.37046	0.84517
0.91523	2.90554	0.37145	0.84535
0.91627	2.90689	0.37242	0.84609
0.91726	2.90911	0.3735	0.84839
0.91827	2.91086	0.37445	0.84791
0.91927	2.91166	0.37546	0.84689
0.92027	2.91451	0.37644	0.84654
0.92128	2.91605	0.3775	0.84658
0.92229	2.91689	0.37845	0.8468
0.92331	2.91991	0.37949	0.84613
0.92427	2.92363	0.38043	0.84634
0.92528	2.92469	0.38147	0.84549
0.9263	2.92705	0.38243	0.8464
0.92731	2.92778	0.38349	0.84638
0.92829	2.92965	0.38447	0.84658
0.92928	2.93071	0.38544	0.84677
0.93029	2.93422	0.38652	0.84894
0.93128	2.93575	0.38749	0.84825
0.93233	2.93732	0.38852	0.84737
0.93332	2.94022	0.38949	0.84761
0.93429	2.94226	0.39055	0.8471
0.9353	2.94295	0.39149	0.84728
0.93629	2.94845	0.39248	0.84603
0.93727	2.95229	0.39346	0.84667
0.93832	2.95272	0.3945	0.84654
0.93933	2.95479	0.39549	0.84642
0.94029	2.95698	0.39646	0.84594
0.94127	2.95916	0.39747	0.84683
0.94233	2.96087	0.39849	0.84771
0.94328	2.964	0.39949	0.84885
0.94428	2.96637	0.40051	0.84809
0.94527	2.9688	0.40151	0.84778
0.94631	2.97053	0.40242	0.84716
0.94732	2.97231	0.40347	0.8474
0.94832	2.97435	0.40451	0.84754
0.94934	2.97997	0.40554	0.84702
0.95033	2.98317	0.40654	0.84671
0.9513	2.98435	0.40749	0.84714
0.9523	2.98722	0.40849	0.84698
0.95331	2.98902	0.40948	0.84657
0.9543	2.99114	0.41043	0.84731
0.95531	2.99497	0.41147	0.84868
0.95629	2.99823	0.41246	0.84979
0.95727	2.99991	0.4135	0.84885
0.95831	3.00245	0.41455	0.84824
0.95927	3.0051	0.4155	0.84819
0.96029	3.00735	0.41649	0.84776
0.96134	3.01054	0.4175	0.84771
0.96233	3.01846	0.41849	0.84678
0.96329	3.01954	0.4195	0.84706
0.9643	3.02154	0.42052	0.84716
0.96529	3.02405	0.42148	0.84686
0.9663	3.02716	0.42248	0.84673
0.96732	3.02859	0.42349	0.84663
0.96832	3.03244	0.42447	0.84913
0.96927	3.03592	0.4255	0.84929
0.9703	3.03854	0.42654	0.8486
0.97129	3.04141	0.42752	0.84829
0.9723	3.04449	0.42851	0.84769
0.97329	3.0471	0.42949	0.84744
0.97429	3.05023	0.43056	0.84761
0.97527	3.05576	0.43148	0.84748
0.9763	3.05861	0.4325	0.84721
0.97728	3.0618	0.43352	0.84679
0.97829	3.06394	0.43447	0.84725
0.97932	3.06741	0.43553	0.84695
0.98029	3.07034	0.43654	0.84742
0.98128	3.07537	0.43754	0.85023
0.9823	3.07893	0.43853	0.84932
0.98328	3.0817	0.43952	0.84913
0.98427	3.08496	0.44052	0.84849
0.98528	3.08894	0.44159	0.84832
0.98629	3.09168	0.44248	0.84784
0.98731	3.09744	0.44354	0.84709
0.98829	3.10387	0.44447	0.84718
0.98929	3.10638	0.44549	0.8475
0.9903	3.1094	0.4465	0.84812
0.99129	3.11278	0.44746	0.84783
0.99229	3.11611	0.44851	0.84807
0.99331	3.12011	0.44952	0.84777
0.9943	3.12513	0.4505	0.8506
0.99531	3.12852	0.45154	0.84959
0.99627	3.13184	0.45249	0.84944
0.99726	3.13583	0.45351	0.84923
0.99829	3.13965	0.45453	0.84816
0.99929	3.14382	0.45548	0.84893
1.00031	3.14965	0.45652	0.84815
1.0013	3.15476	0.4575	0.84848
1.0023	3.15761	0.45853	0.84888
1.00331	3.16195	0.45949	0.84828
1.00434	3.16716	0.46051	0.84826
1.0053	3.17039	0.4615	0.84812
1.00635	3.17465	0.46253	0.84917
1.00733	3.18062	0.46353	0.85011
1.00833	3.18453	0.46452	0.84944
1.00929	3.18786	0.46553	0.84961
1.0103	3.19287	0.46655	0.84897
1.01133	3.19714	0.46754	0.84929
1.01233	3.20127	0.46853	0.84963
1.01333	3.20939	0.46953	0.84867
1.01438	3.21495	0.47055	0.84864
1.01529	3.21778	0.47153	0.84902
1.01632	3.22285	0.47249	0.8493
1.01731	3.22722	0.47354	0.84868
1.01831	3.23138	0.47453	0.84982
1.01934	3.23706	0.47549	0.85043
1.02033	3.24252	0.47652	0.85113
1.02135	3.24593	0.47754	0.85131
1.02228	3.25107	0.47854	0.85057
1.02335	3.256	0.47953	0.85109
1.02432	3.26011	0.48058	0.85053
1.02533	3.26573	0.48154	0.8509
1.02634	3.27483	0.48255	0.85035
1.02735	3.27898	0.48355	0.85045
1.02828	3.28437	0.48454	0.85066
1.02934	3.28882	0.48555	0.84975
1.03032	3.29414	0.48655	0.85004
1.03137	3.29829	0.48756	0.85026
1.03234	3.30496	0.48851	0.85234
1.03334	3.31073	0.48955	0.85329
1.03431	3.31497	0.49055	0.85208
1.03534	3.32147	0.49153	0.85205
1.03633	3.32707	0.49256	0.85176
1.03729	3.3318	0.49362	0.85174
1.03829	3.33906	0.49454	0.85136
1.03933	3.34797	0.49556	0.8512
1.04034	3.35326	0.49655	0.85153
1.04137	3.35892	0.49757	0.85167
1.04231	3.36478	0.49858	0.85203
1.04332	3.37082	0.49956	0.85207
1.04434	3.37582	0.50055	0.85243
1.04536	3.38241	0.50156	0.85479
1.04634	3.38894	0.50252	0.85375
1.04732	3.39528	0.50356	0.85385
1.04839	3.40193	0.50458	0.85321
1.04932	3.40808	0.50555	0.85383
1.05032	3.41324	0.50652	0.85325
1.05135	3.42136	0.50758	0.85282
1.05231	3.42961	0.50862	0.85317
1.05332	3.43487	0.50956	0.85338
1.0543	3.44238	0.51054	0.85369
1.05537	3.44966	0.51156	0.85334
1.0563	3.45595	0.51256	0.85359
1.05733	3.46133	0.51354	0.85407
1.05832	3.46897	0.51455	0.85568
1.05934	3.47593	0.51551	0.8559
1.0603	3.48291	0.51657	0.85538
1.06133	3.49016	0.51754	0.8553
1.06235	3.49701	0.51856	0.85503
1.06332	3.50385	0.51953	0.85527
1.06436	3.51348	0.52057	0.85513
1.06538	3.52172	0.52153	0.85502
1.06636	3.52823	0.52253	0.85514
1.06739	3.53586	0.52358	0.85554
1.06836	3.54333	0.52457	0.85545
1.0693	3.5506	0.52553	0.85564
1.07037	3.55687	0.52656	0.85679
1.07138	3.56552	0.52757	0.85817
1.07233	3.57274	0.52858	0.85794
1.07334	3.5811	0.52953	0.85769
1.07436	3.58893	0.53053	0.85729
1.07532	3.59617	0.5316	0.85784
1.07633	3.60355	0.53257	0.85697
1.07734	3.61471	0.53357	0.85705
1.07833	3.62231	0.53456	0.85766
1.07936	3.63016	0.53556	0.85785
1.08038	3.63815	0.53654	0.85861
1.08135	3.64648	0.5376	0.85802
1.08232	3.65359	0.53859	0.85829
1.08332	3.66263	0.53958	0.85974
1.08431	3.67208	0.54059	0.8608
1.08533	3.6793	0.54159	0.86028
1.08633	3.68811	0.54255	0.86002
1.08733	3.69625	0.54356	0.85987
1.08834	3.70418	0.54455	0.85978
1.08932	3.71339	0.54557	0.86043
1.09034	3.72776	0.54658	0.85998
1.09136	3.73526	0.54758	0.86017
1.09232	3.74338	0.54857	0.85983
1.09333	3.75163	0.54958	0.86024
1.09438	3.7605	0.55056	0.86095
1.09534	3.76816	0.55162	0.86071
1.09638	3.77794	0.55256	0.86322
1.09735	3.7875	0.55357	0.86249
1.09836	3.79591	0.55455	0.86321
1.09931	3.80565	0.55559	0.86327
1.10034	3.81408	0.55659	0.86264
1.10134	3.82297	0.55757	0.86278
1.1023	3.83305	0.5586	0.86235
1.10335	3.84584	0.55954	0.86272
1.10432	3.85401	0.5606	0.86347
1.10536	3.86316	0.56157	0.86384
1.10634	3.87283	0.56258	0.86453
1.10733	3.88215	0.56357	0.86424
1.10834	3.89152	0.56456	0.86476
1.10934	3.90242	0.56561	0.86645
1.11035	3.91171	0.56657	0.86623
1.11137	3.92096	0.56759	0.86678
1.11232	3.93093	0.56858	0.86657
1.11339	3.94067	0.56958	0.8663
1.11433	3.94998	0.57057	0.8662
1.11533	3.96248	0.57161	0.86659
1.11635	3.97514	0.57259	0.86662
1.11731	3.98397	0.57356	0.86703
1.11831	3.9935	0.57452	0.86778
1.11935	4.00302	0.57556	0.86747
1.12036	4.01326	0.57657	0.86779
1.12132	4.02364	0.57761	0.86798
1.12233	4.03549	0.57861	0.87151
1.12334	4.0463	0.57963	0.87027
1.12434	4.05604	0.58054	0.86988
1.12536	4.06683	0.5816	0.87023
1.12633	4.07903	0.58258	0.87005
1.12734	4.08893	0.58356	0.87087
1.1284	4.10229	0.58454	0.87009
1.12932	4.11491	0.58562	0.87025
1.13033	4.12462	0.58659	0.8708
1.13137	4.13491	0.58759	0.87186
1.13232	4.1457	0.58859	0.87179
1.13338	4.15645	0.58956	0.87223
1.13437	4.16792	0.59059	0.87323
1.13533	4.17988	0.59164	0.87447
1.1363	4.19043	0.59257	0.875
1.13738	4.20137	0.59362	0.87461
1.13833	4.21265	0.59461	0.87445
1.13939	4.22381	0.5956	0.87395
1.14034	4.23512	0.59659	0.87439
1.14139	4.25129	0.59764	0.87463
1.14233	4.26234	0.59856	0.87497
1.14338	4.27292	0.59959	0.8759
1.14434	4.28469	0.60059	0.87558
1.14539	4.29713	0.60156	0.8761
1.14638	4.30801	0.60258	0.87605
1.14737	4.32034	0.60351	0.87816
1.14837	4.33291	0.60454	0.87943
1.14937	4.34364	0.60564	0.8788
1.15036	4.35719	0.60663	0.87879
1.15141	4.36967	0.60757	0.87889
1.15235	4.38204	0.60859	0.87924
1.15332	4.39457	0.60959	0.87945
1.15439	4.41033	0.61057	0.87959
1.15541	4.42204	0.61159	0.87997
1.15635	4.4346	0.61258	0.88006
1.15733	4.44736	0.6136	0.88058
1.15836	4.45938	0.61457	0.88083
1.15935	4.47171	0.61558	0.88189
1.16032	4.48567	0.6166	0.88296
1.16135	4.4988	0.61759	0.88398
1.16237	4.51111	0.61858	0.88378
1.16337	4.52475	0.61958	0.88409
1.16439	4.53835	0.62059	0.88436
1.16534	4.55167	0.62164	0.88426
1.16637	4.56607	0.6226	0.88465
1.1674	4.583	0.62363	0.88436
1.16844	4.59553	0.62455	0.88536
1.16934	4.60878	0.6256	0.88541
1.17042	4.62267	0.6266	0.88622
1.1714	4.6363	0.6276	0.8866
1.17237	4.64984	0.62863	0.88681
1.17335	4.66485	0.62959	0.88996
1.17436	4.67836	0.63062	0.88989
1.17533	4.69189	0.6316	0.89014
1.17639	4.70579	0.63265	0.88945
1.17736	4.72085	0.63364	0.89013
1.17837	4.7352	0.63462	0.88998
1.17935	4.75236	0.63562	0.88996
1.1804	4.7674	0.63661	0.89037
1.18136	4.78095	0.63763	0.89012
1.18236	4.79593	0.63861	0.89142
1.18337	4.81105	0.63961	0.89156
1.18438	4.82556	0.6406	0.8923
1.18537	4.84138	0.64161	0.89289
1.1864	4.85688	0.64261	0.89556
1.18737	4.87121	0.64359	0.89579
1.18841	4.88705	0.64461	0.89538
1.18938	4.90243	0.64565	0.89622
1.1904	4.91779	0.64662	0.89559
1.19137	4.93339	0.6476	0.89575
1.1924	4.95159	0.64861	0.89591
1.19336	4.96817	0.64958	0.89646
1.19436	4.9824	0.65062	0.89681
1.1954	4.99911	0.65158	0.89764
1.19636	5.01508	0.6526	0.89828
1.19737	5.02992	0.6536	0.89857
1.19835	5.04639	0.65463	0.90001
1.19942	5.06453	0.6556	0.90209
1.20037	5.08002	0.65657	0.90177
1.20138	5.09617	0.65761	0.90201
1.20239	5.11322	0.65858	0.90144
1.20341	5.13009	0.6596	0.90264
1.20441	5.14638	0.66061	0.90246
1.20541	5.1659	0.6616	0.9023
1.20637	5.18298	0.66264	0.90321
1.20739	5.19924	0.66363	0.90403
1.20843	5.21625	0.66462	0.90419
1.2094	5.23433	0.66564	0.90443
1.21037	5.25059	0.66663	0.90529
1.21138	5.2684	0.66763	0.90689
1.21237	5.28717	0.66862	0.90818
1.21339	5.30398	0.66963	0.90794
1.21437	5.32164	0.67061	0.90787
1.21541	5.3395	0.67159	0.90877
1.21633	5.35709	0.67261	0.90914
1.21736	5.37564	0.67363	0.9099
1.21836	5.39835	0.67465	0.90933
1.2194	5.41611	0.6756	0.91007
1.22039	5.4339	0.67657	0.91082
1.22139	5.45269	0.67759	0.9117
1.22239	5.47099	0.67859	0.91206
1.2234	5.48929	0.67963	0.91203
1.22439	5.50858	0.68061	0.9148
1.22537	5.52905	0.68164	0.9151
1.2264	5.54662	0.68262	0.91573
1.22739	5.56623	0.68365	0.91563
1.22841	5.58523	0.68465	0.91567
1.22938	5.60371	0.68561	0.91618
1.23041	5.62463	0.68658	0.91674
1.23138	5.65061	0.68761	0.91768
1.23243	5.66944	0.68861	0.91796
1.23344	5.6882	0.68965	0.9181
1.23439	5.70738	0.69063	0.91886
1.23537	5.7264	0.69161	0.9203
1.23643	5.74652	0.69268	0.92043
1.23741	5.76724	0.69359	0.92322
1.23838	5.78739	0.69462	0.92315
1.2394	5.80724	0.69562	0.9223
1.24042	5.82759	0.69668	0.92335
1.2414	5.84825	0.69762	0.92328
1.24238	5.86857	0.69867	0.92452
1.24339	5.89223	0.69964	0.92406
1.24447	5.91604	0.70065	0.92482
1.24544	5.93692	0.70163	0.92511
1.24642	5.95815	0.7026	0.92562
1.24745	5.97835	0.70365	0.92757
1.24841	5.99975	0.7046	0.92813
1.2494	6.02193	0.70561	0.92832
1.25044	6.04501	0.70665	0.93085
1.25141	6.06629	0.70766	0.93154
1.25241	6.08864	0.70864	0.93098
1.25341	6.1104	0.70962	0.93166
1.2544	6.13215	0.71066	0.93167
1.25537	6.15481	0.71163	0.93257
1.25641	6.17998	0.71264	0.93315
1.25739	6.20421	0.7136	0.93299
1.25841	6.22606	0.71464	0.93453
1.25941	6.24961	0.71565	0.93475
1.26043	6.27216	0.71666	0.9358
1.26139	6.29557	0.71764	0.93653
1.26242	6.31919	0.7186	0.93732
1.26338	6.34372	0.71963	0.93942
1.26444	6.36719	0.72064	0.93932
1.2654	6.39037	0.72167	0.93956
1.26639	6.41413	0.72264	0.93992
1.26745	6.43872	0.72364	0.94128
1.26841	6.46308	0.72465	0.94177
1.26943	6.49138	0.72558	0.94207
1.27042	6.51597	0.72662	0.94281
1.27143	6.53946	0.72765	0.94328
1.27237	6.56471	0.72861	0.94441
1.27342	6.58955	0.72964	0.94478
1.27441	6.61439	0.73062	0.94637
1.27542	6.64013	0.73165	0.94818
1.27646	6.66586	0.73268	0.94899
1.27742	6.69092	0.73365	0.94925
1.27839	6.71688	0.73466	0.9492
1.27943	6.74252	0.73562	0.95031
1.28046	6.76881	0.73665	0.95008
1.28142	6.79479	0.73761	0.95126
1.28241	6.82477	0.73867	0.95137
1.28343	6.85094	0.73966	0.95251
1.28446	6.87695	0.74067	0.95353
1.28546	6.90366	0.74171	0.95425
1.28652	6.9311	0.74266	0.95505
1.2874	6.95747	0.74358	0.95539
1.28837	6.98641	0.74467	0.95828
1.28946	7.014	0.74566	0.95882
1.29042	7.04053	0.74664	0.95984
1.2914	7.06894	0.74765	0.95861
1.29238	7.09771	0.74867	0.9601
1.29344	7.12583	0.74964	0.96092
1.29443	7.15629	0.75067	0.96126
1.29545	7.18825	0.75165	0.96182
1.2965	7.21599	0.75265	0.96222
1.29744	7.24447	0.75369	0.96341
1.29843	7.27432	0.75465	0.96385
1.29945	7.30323	0.75563	0.96534
1.30038	7.33234	0.75661	0.96542
1.30146	7.36319	0.75763	0.96864
1.30243	7.39304	0.75864	0.96896
1.30343	7.42288	0.75964	0.96936
1.30443	7.45442	0.76065	0.96995
1.30541	7.48464	0.76167	0.97013
1.30641	7.51415	0.76264	0.97092
1.30741	7.54722	0.76365	0.97122
1.30842	7.57954	0.76462	0.97184
1.30943	7.61079	0.76565	0.97326
1.31043	7.64232	0.76665	0.97396
1.31142	7.67397	0.76765	0.97514
1.31244	7.70607	0.76869	0.97555
1.31347	7.73737	0.76966	0.97647
1.31443	7.77085	0.77064	0.97923
1.31539	7.80324	0.77165	0.9793
1.31639	7.83666	0.77266	0.98057
1.31744	7.86916	0.77367	0.9803
1.31848	7.90316	0.77465	0.9812
1.31941	7.93643	0.7757	0.98175
1.32047	7.97278	0.77665	0.98236
1.32146	8.00855	0.77766	0.98341
1.32247	8.04173	0.77869	0.98427
1.32346	8.07625	0.77968	0.98529
1.32445	8.11083	0.78067	0.98598
1.32545	8.14421	0.78169	0.98726
1.32641	8.1792	0.78269	0.98901
1.32747	8.21553	0.78372	0.99099
1.32842	8.25046	0.78465	0.99119
1.32946	8.28624	0.78569	0.99166
1.33045	8.32253	0.78671	0.99298
1.33142	8.35855	0.78765	0.99297
1.33245	8.39478	0.78866	0.99427
1.3335	8.43579	0.78968	0.99406
1.33445	8.47344	0.79067	0.99505
1.33543	8.50861	0.79167	0.99588
1.33651	8.5462	0.79274	0.99742
1.33743	8.58484	0.79366	0.99784
1.33841	8.62132	0.79466	0.99899
1.33948	8.65994	0.79567	1.0014
1.34039	8.69949	0.79664	1.00285
1.34146	8.73787	0.79767	1.00424
1.34245	8.77686	0.79871	1.004
1.34345	8.81653	0.7997	1.00459
1.34443	8.85572	0.80067	1.00553
1.34542	8.89613	0.8017	1.00601
1.3465	8.94053	0.80268	1.00686
1.34747	8.97989	0.80367	1.00748
1.34844	9.01975	0.80464	1.00913
1.34946	9.06019	0.80565	1.00963
1.35046	9.10085	0.8067	1.011
1.35148	9.14164	0.8077	1.01198
1.35243	9.18442	0.80871	1.01471
1.3535	9.22651	0.80964	1.0157
1.35446	9.2682	0.81067	1.01631
1.35546	9.3114	0.81171	1.01698
1.35645	9.35448	0.81268	1.01778
1.3575	9.39658	0.81371	1.01864
1.35848	9.44114	0.81471	1.01973
1.35947	9.48782	0.81568	1.02001
1.36047	9.53076	0.81666	1.02097
1.36148	9.57472	0.81772	1.02276
1.36249	9.61902	0.81868	1.02345
1.36349	9.66402	0.81968	1.02434
1.36449	9.70883	0.8207	1.02532
1.36543	9.7551	0.8217	1.03617
1.36644	9.80122	0.82271	1.03441
1.36754	9.84714	0.82374	1.03349
1.3684	9.89328	0.82472	1.03376
1.36946	9.94011	0.82569	1.03317
1.37045	9.98663	0.82673	1.03386
1.37144	10.036	0.82773	1.03404
1.37247	10.0858	0.82868	1.03508
1.37345	10.1322	0.8297	1.03629
1.37445	10.1805	0.83071	1.03711
1.37541	10.2287	0.83171	1.03791
1.37646	10.2774	0.83269	1.03895
1.3775	10.3265	0.83372	1.04054
1.3785	10.3774	0.83474	1.04376
1.37951	10.4262	0.83574	1.04443
1.38046	10.476	0.83672	1.04487
1.38144	10.5278	0.8377	1.04542
1.38244	10.5782	0.83872	1.04701
1.38341	10.6284	0.83977	1.04812
1.38448	10.682	0.84074	1.04863
1.38552	10.7352	0.84173	1.04908
1.38648	10.7862	0.84275	1.04998
1.38747	10.8383	0.84375	1.0518
1.38845	10.8915	0.84474	1.05307
1.38945	10.944	0.84572	1.05469
1.39048	10.9976	0.84671	1.05636
1.39146	11.052	0.84772	1.05926
1.39248	11.1051	0.84873	1.05983
1.39343	11.1593	0.84974	1.0604
1.39446	11.2139	0.85074	1.06164
1.39548	11.2681	0.85175	1.06192
1.39648	11.3233	0.85273	1.06299
1.39742	11.3845	0.85371	1.06322
1.39849	11.441	0.85477	1.06493
1.39922	11.4852	0.85569	1.06616
1.39948	11.504	0.85671	1.06779
1.39907	11.2531	0.85775	1.06851
1.39807	10.8669	0.85871	1.07026
1.39708	10.5367	0.85974	1.07287
1.39606	10.2432	0.86075	1.07447
1.39506	9.97641	0.86177	1.07583
1.39404	9.72439	0.86276	1.07588
1.39305	9.48575	0.86376	1.07708
1.39205	9.25828	0.86474	1.07777
1.39109	9.03712	0.86575	1.07956
1.39008	8.8218	0.86675	1.08018
1.38909	8.61578	0.86778	1.08193
1.38805	8.41514	0.86879	1.08288
1.38709	8.21959	0.86973	1.08428
1.38608	8.02829	0.87076	1.0859
1.38508	7.84227	0.87178	1.087
1.38402	7.6569	0.87274	1.08998
1.38306	7.47937	0.87375	1.09097
1.38205	7.30541	0.87471	1.09213
1.38108	7.13484	0.87578	1.09359
1.38012	6.96788	0.87673	1.09435
1.37909	6.80521	0.87775	1.09597
1.37806	6.64405	0.87872	1.09619
1.37708	6.48613	0.87978	1.09788
1.37605	6.33284	0.88081	1.09887
1.37507	6.18183	0.88169	1.1005
1.37407	6.03423	0.88272	1.10202
1.3731	5.88983	0.88373	1.10281
1.37205	5.74815	0.88479	1.10461
1.3711	5.60455	0.88577	1.10844
1.37003	5.46891	0.88672	1.10943
1.36905	5.33512	0.88779	1.11002
1.36805	5.20422	0.88875	1.11123
1.36706	5.07488	0.88973	1.11203
1.36604	4.94877	0.89075	1.11383
1.36507	4.82378	0.89174	1.11565
1.36409	4.70155	0.89273	1.11609
1.36303	4.5828	0.89375	1.11836
1.3621	4.46566	0.89471	1.11895
1.3611	4.35069	0.89582	1.12068
1.36004	4.23943	0.89676	1.12196
1.35906	4.12742	0.89774	1.1241
1.35803	4.0158	0.89879	1.12829
1.35705	3.91048	0.89977	1.12808
1.356	3.80641	0.90076	1.12976
1.35504	3.70378	0.90171	1.13094
1.35407	3.60334	0.90275	1.13299
1.35306	3.50457	0.90381	1.13368
1.35205	3.40631	0.90476	1.13454
1.35104	3.31112	0.90582	1.13595
1.35009	3.2188	0.90673	1.13794
1.34913	3.12755	0.90774	1.13935
1.34808	3.03729	0.9087	1.14133
1.34705	2.94894	0.90975	1.14229
1.34607	2.8616	0.91083	1.14442
1.34503	2.77426	0.91179	1.14737
1.34408	2.69254	0.91273	1.14849
1.34302	2.61013	0.91377	1.14999
1.34209	2.53061	0.91475	1.15125
1.341	2.45278	0.9158	1.15257
1.34008	2.37592	0.91675	1.1544
1.33905	2.29878	0.91773	1.15519
1.33806	2.22451	0.91876	1.15721
1.33699	2.15236	0.91975	1.15899
1.3361	2.08074	0.9208	1.1602
1.33507	2.01081	0.92176	1.16194
1.33407	1.94277	0.92282	1.16375
1.33307	1.87188	0.92374	1.16633
1.33202	1.80513	0.92474	1.16795
1.33102	1.74135	0.92576	1.1694
1.33003	1.67742	0.92678	1.17084
1.32903	1.61517	0.92779	1.17253
1.32806	1.55431	0.92881	1.17395
1.32705	1.494	0.92975	1.17543
1.32608	1.43422	0.93075	1.17637
1.32502	1.37736	0.93178	1.17809
1.32405	1.32114	0.93274	1.18056
1.32307	1.26523	0.93379	1.18175
1.32205	1.21108	0.9348	1.18393
1.32109	1.15688	0.93578	1.1851
1.32003	1.10094	0.93675	1.18841
1.31897	1.05	0.93777	1.19048
1.31801	1.0007	0.93876	1.19126
1.31699	0.95106	0.93976	1.19304
1.31608	0.90306	0.94075	1.19437
1.31503	0.85583	0.94178	1.19655
1.31403	0.80847	0.94277	1.19805
1.313	0.7617	0.94383	1.19971
1.31203	0.71819	0.94478	1.20183
1.31101	0.67374	0.94574	1.20363
1.31005	0.63132	0.94671	1.20478
1.30904	0.58863	0.94776	1.20647
1.30799	0.54729	0.94873	1.20859
1.30699	0.50366	0.94979	1.213
1.30602	0.4646	0.95075	1.21451
1.30503	0.42595	0.95179	1.21524
1.30399	0.38742	0.95282	1.21749
1.30298	0.35014	0.95381	1.21872
1.30203	0.31353	0.95479	1.22097
1.301	0.27676	0.95577	1.22243
1.30003	0.24038	0.95678	1.22379
1.29905	0.20668	0.9578	1.22614
1.29806	0.17215	0.95878	1.22804
1.29704	0.13859	0.95974	1.22992
1.29603	0.10593	0.96076	1.23171
1.29506	0.07266	0.96175	1.23421
1.29408	0.03787	0.96274	1.23729
1.29301	0.00809	0.9638	1.23936
1.29201	-0.02141	0.96484	1.24046
1.29105	-0.05089	0.96577	1.24236
1.28999	-0.08016	0.96681	1.24423
1.28906	-0.10827	0.96775	1.24548
1.28803	-0.13756	0.96879	1.24719
1.28701	-0.16583	0.96983	1.24912
1.28602	-0.19214	0.97079	1.25205
1.28503	-0.21957	0.97179	1.25353
1.28406	-0.24655	0.97282	1.25555
1.28304	-0.27107	0.97381	1.25732
1.28198	-0.29766	0.97479	1.26032
1.28098	-0.3243	0.97584	1.26361
1.28001	-0.34817	0.97677	1.26502
1.27904	-0.37241	0.97778	1.26708
1.27801	-0.39561	0.97884	1.26841
1.27703	-0.4181	0.97979	1.27135
1.27604	-0.44019	0.98074	1.2725
1.27499	-0.46404	0.98179	1.27432
1.274	-0.48622	0.98281	1.27708
1.27301	-0.50762	0.98375	1.2784
1.27205	-0.52946	0.9848	1.28078
1.27103	-0.54934	0.98583	1.28285
1.27	-0.56986	0.98679	1.28495
1.269	-0.59367	0.9878	1.28863
1.26798	-0.61462	0.98879	1.29183
1.26702	-0.63258	0.98978	1.29344
1.26601	-0.6515	0.99084	1.29505
1.26496	-0.67033	0.9918	1.29687
1.264	-0.68877	0.9928	1.2991
1.26306	-0.70704	0.99376	1.30079
1.26202	-0.72578	0.99482	1.30189
1.26107	-0.74299	0.99582	1.3047
1.26004	-0.76023	0.99681	1.30711
1.25902	-0.77769	0.99776	1.30949
1.25797	-0.79437	0.99879	1.31191
1.25703	-0.81081	0.99977	1.31369
1.25603	-0.83057	1.00082	1.31872
1.25502	-0.8466	1.0018	1.32046
1.254	-0.86138	1.00276	1.32285
1.25302	-0.877	1.00379	1.32415
1.25202	-0.89201	1.00477	1.32646
1.25095	-0.90621	1.00581	1.32901
1.25004	-0.92218	1.00681	1.33115
1.24902	-0.93802	1.0078	1.33288
1.24802	-0.95254	1.00881	1.33504
1.24698	-0.96693	1.00982	1.33784
1.24601	-0.98101	1.01081	1.33962
1.24504	-0.99456	1.01179	1.34234
1.24401	-1.00896	1.0128	1.34484
1.243	-1.02705	1.01379	1.34937
1.24198	-1.03989	1.0148	1.35087
1.24099	-1.05219	1.01575	1.35316
1.24003	-1.06455	1.01687	1.35519
1.23901	-1.07763	1.01784	1.3575
1.23798	-1.0903	1.01882	1.35935
1.23699	-1.10341	1.01985	1.36136
1.23602	-1.11638	1.02071	1.36423
1.23505	-1.12774	1.0218	1.36669
1.23399	-1.1397	1.02282	1.36936
1.23301	-1.1525	1.02379	1.37171
1.23208	-1.16351	1.02484	1.37337
1.23101	-1.17729	1.02578	1.37653
1.22998	-1.19459	1.02681	1.38097
1.22901	-1.20374	1.0278	1.38328
1.22797	-1.21388	1.02882	1.38513
1.22702	-1.22519	1.02985	1.38746
1.22597	-1.23548	1.03081	1.39
1.22495	-1.24588	1.03183	1.39224
1.22396	-1.25751	1.03285	1.39508
1.22295	-1.26883	1.03382	1.39731
1.22199	-1.27837	1.03483	1.40027
1.22101	-1.28918	1.03579	1.40272
1.21997	-1.29951	1.03685	1.40496
1.219	-1.30981	1.03783	1.40775
1.21794	-1.32216	1.0388	1.41128
1.21698	-1.33388	1.03986	1.4151
1.216	-1.34241	1.04084	1.41625
1.21497	-1.35265	1.04187	1.41932
1.21394	-1.3621	1.04283	1.42153
1.21297	-1.37156	1.04385	1.4243
1.21194	-1.38116	1.04484	1.4271
1.21097	-1.39184	1.04582	1.42935
1.20999	-1.40124	1.04677	1.43257
1.20897	-1.41003	1.04783	1.43522
1.20801	-1.4197	1.04883	1.4379
1.20704	-1.42887	1.04979	1.43997
1.206	-1.43797	1.05078	1.44298
1.20496	-1.44831	1.05184	1.44735
1.20396	-1.45911	1.05281	1.45045
1.20298	-1.4665	1.05384	1.45319
1.20199	-1.47534	1.05486	1.45518
1.20099	-1.48384	1.05587	1.45834
1.2	-1.49267	1.05683	1.45959
1.19893	-1.50203	1.05782	1.46306
1.19795	-1.51199	1.0588	1.46556
1.19703	-1.51951	1.05983	1.46824
1.19593	-1.5287	1.06089	1.47176
1.19497	-1.53683	1.0618	1.47353
1.19398	-1.5455	1.06281	1.47678
1.19298	-1.55397	1.06389	1.4799
1.19195	-1.56584	1.06488	1.48445
1.19098	-1.57367	1.06585	1.48703
1.18996	-1.58074	1.06684	1.48937
1.18893	-1.58925	1.06779	1.49233
1.18797	-1.59691	1.06886	1.49473
1.18704	-1.60445	1.06983	1.49801
1.18597	-1.61322	1.07083	1.5005
1.18495	-1.62226	1.07183	1.50316
1.18397	-1.62841	1.07286	1.5067
1.183	-1.63663	1.07384	1.50963
1.18202	-1.64509	1.07488	1.51274
1.18094	-1.65208	1.07584	1.51509
1.17996	-1.66013	1.07686	1.51849
1.17896	-1.67072	1.07783	1.52293
1.17804	-1.67732	1.07882	1.52553
1.17699	-1.68518	1.07981	1.52865
1.17595	-1.69266	1.08089	1.53099
1.17501	-1.70041	1.08184	1.53396
1.17401	-1.70695	1.08282	1.53642
1.173	-1.71514	1.08384	1.5391
1.17199	-1.72302	1.08483	1.54196
1.17096	-1.73043	1.08583	1.54582
1.16999	-1.73753	1.08684	1.54861
1.169	-1.74606	1.08787	1.55148
1.16796	-1.7521	1.08882	1.55455
1.16698	-1.76038	1.08987	1.55782
1.16594	-1.77138	1.09092	1.56338
1.16498	-1.77748	1.09183	1.56642
1.16394	-1.78428	1.09282	1.5687
1.16295	-1.79127	1.09389	1.57135
1.16193	-1.79786	1.09486	1.57415
1.16095	-1.80482	1.09585	1.57744
1.15992	-1.81305	1.09683	1.58036
1.15894	-1.82007	1.09785	1.58395
1.15795	-1.82653	1.09888	1.58675
1.15697	-1.83369	1.09983	1.59024
1.15593	-1.84109	1.10086	1.59366
1.15496	-1.84714	1.10183	1.59668
1.15398	-1.85581	1.10289	1.60123
1.15295	-1.86454	1.1039	1.60516
1.15195	-1.87024	1.10484	1.6081
1.15094	-1.87692	1.10592	1.61096
1.1499	-1.88348	1.10685	1.61387
1.14891	-1.8898	1.10785	1.61761
1.14797	-1.89639	1.10888	1.62061
1.14697	-1.90479	1.10983	1.62319
1.146	-1.91172	1.11089	1.62607
1.14495	-1.91803	1.11189	1.63013
1.14393	-1.92475	1.11287	1.63324
1.1429	-1.93067	1.11387	1.63627
1.14194	-1.93672	1.11489	1.64002
1.14097	-1.94676	1.11585	1.6443
1.13996	-1.95467	1.11682	1.6489
1.13894	-1.96006	1.11789	1.65162
1.13789	-1.96649	1.11886	1.65454
1.13694	-1.97246	1.11987	1.65683
1.13597	-1.97861	1.1209	1.66065
1.13489	-1.98547	1.12188	1.66405
1.13393	-1.99336	1.12289	1.66713
1.13296	-1.9999	1.12384	1.67066
1.13195	-2.00573	1.12486	1.67381
1.13094	-2.01213	1.12589	1.67739
1.12994	-2.01772	1.1269	1.68048
1.12896	-2.02528	1.12782	1.68426
1.12794	-2.03478	1.12887	1.68972
1.1269	-2.04083	1.12987	1.69275
1.12591	-2.04621	1.1309	1.69634
1.12495	-2.05202	1.13187	1.69965
1.1239	-2.05846	1.13289	1.70319
1.12296	-2.0639	1.13388	1.70606
1.12189	-2.07123	1.13488	1.7096
1.12094	-2.07853	1.1359	1.71269
1.11997	-2.08367	1.13689	1.71644
1.11894	-2.09113	1.13783	1.72017
1.11793	-2.0966	1.13889	1.72333
1.11687	-2.10301	1.13983	1.7273
1.11593	-2.10848	1.14088	1.73022
1.11493	-2.11972	1.14188	1.73643
1.11396	-2.12506	1.14287	1.73977
1.11294	-2.13067	1.14393	1.74287
1.11191	-2.13607	1.14489	1.74541
1.11092	-2.14225	1.14586	1.74878
1.10994	-2.14769	1.14689	1.75276
1.109	-2.15535	1.14787	1.7556
1.10794	-2.16153	1.14886	1.75979
1.10695	-2.16677	1.14984	1.76381
1.10596	-2.17266	1.1509	1.76665
1.10492	-2.1791	1.15186	1.77055
1.10392	-2.18491	1.15286	1.77419
1.10293	-2.19152	1.1539	1.77878
1.10192	-2.20007	1.15491	1.78484
1.10091	-2.20482	1.15591	1.78775
1.09993	-2.21035	1.15689	1.79159
1.09896	-2.21574	1.15789	1.7944
1.09797	-2.22233	1.15888	1.79848
1.09692	-2.22844	1.15991	1.8018
1.09595	-2.23475	1.16087	1.80535
1.09491	-2.24096	1.16188	1.80875
1.09393	-2.24603	1.16288	1.81312
1.09296	-2.25257	1.16386	1.81683
1.09193	-2.25896	1.16489	1.82053
1.09093	-2.26434	1.16589	1.8254
1.08997	-2.27211	1.16687	1.82937
1.08887	-2.28029	1.16793	1.83506
1.08789	-2.28491	1.16892	1.83796
1.0869	-2.29067	1.16992	1.8418
1.08598	-2.29634	1.1709	1.84524
1.08494	-2.30169	1.17189	1.84868
1.08392	-2.30799	1.1729	1.85317
1.08294	-2.31481	1.17389	1.85672
1.08191	-2.32045	1.17487	1.86091
1.08094	-2.32535	1.17592	1.86493
1.07993	-2.3315	1.1769	1.86886
1.079	-2.33694	1.17791	1.87267
1.07791	-2.34249	1.17893	1.87703
1.07697	-2.35089	1.17991	1.8822
1.07594	-2.3569	1.1809	1.88727
1.07498	-2.36194	1.18188	1.89156
1.07393	-2.36806	1.18294	1.89547
1.07293	-2.37363	1.18391	1.89942
1.07195	-2.37923	1.1849	1.90378
1.07095	-2.38539	1.18589	1.90767
1.06993	-2.3918	1.18692	1.91151
1.06892	-2.39657	1.1879	1.91548
1.06796	-2.40262	1.18886	1.92056
1.06694	-2.40785	1.18992	1.92413
1.06594	-2.41419	1.19091	1.92923
1.06496	-2.4194	1.19194	1.93327
1.06389	-2.42859	1.19289	1.93966
1.06296	-2.43388	1.19386	1.94399
1.06193	-2.43908	1.19491	1.94826
1.06093	-2.44494	1.19591	1.95215
1.05994	-2.45048	1.19693	1.95635
1.05894	-2.45483	1.19789	1.96108
1.05794	-2.46135	1.19892	1.96476
1.05695	-2.46719	1.19994	1.96901
1.05597	-2.47278	1.2009	1.97378
1.05491	-2.47786	1.20191	1.97794
1.05395	-2.48336	1.20293	1.98314
1.05294	-2.48923	1.2039	1.98731
1.05191	-2.49462	1.20491	1.99207
1.05098	-2.50335	1.20598	2.00004
1.04991	-2.50823	1.20694	2.00411
1.04895	-2.51367	1.20794	2.00859
1.04795	-2.51865	1.20892	2.01241
1.04693	-2.52345	1.20991	2.01746
1.04592	-2.52968	1.21089	2.02161
1.04493	-2.53547	1.21195	2.0262
1.04396	-2.54194	1.21297	2.0307
1.04294	-2.54626	1.2139	2.03484
1.04197	-2.55262	1.21489	2.04051
1.04094	-2.55796	1.21592	2.04518
1.03998	-2.56279	1.21694	2.05057
1.03893	-2.56954	1.2179	2.0558
1.03793	-2.57848	1.21897	2.06239
1.0369	-2.58266	1.21992	2.06646
1.0359	-2.58792	1.22094	2.07128
1.03494	-2.59284	1.22197	2.07607
1.03397	-2.59879	1.22288	2.08028
1.03292	-2.60242	1.22389	2.0852
1.03195	-2.60979	1.22495	2.08974
1.03091	-2.61538	1.22592	2.09589
1.02998	-2.61944	1.22692	2.1006
1.02897	-2.62574	1.22793	2.10566
1.02797	-2.63143	1.22891	2.11088
1.02692	-2.6347	1.22988	2.11587
1.02594	-2.64196	1.23092	2.12233
1.02488	-2.6506	1.23196	2.12941
1.02391	-2.65467	1.23296	2.13396
1.02291	-2.6602	1.23395	2.13839
1.02192	-2.66633	1.23494	2.14359
1.02093	-2.67189	1.23591	2.14823
1.0199	-2.67669	1.23694	2.15391
1.01895	-2.6837	1.23791	2.15842
1.01793	-2.68835	1.23894	2.16362
1.01693	-2.6932	1.23994	2.16937
1.01596	-2.69892	1.24091	2.17292
1.01491	-2.70468	1.24186	2.17941
1.01393	-2.70911	1.24292	2.18511
1.01292	-2.71748	1.24395	2.19233
1.01194	-2.72374	1.24495	2.1986
1.0109	-2.72761	1.24598	2.2035
1.0099	-2.73286	1.24695	2.21112
1.00892	-2.73787	1.24796	2.21642
1.00789	-2.74249	1.24892	2.22139
1.00691	-2.74897	1.24994	2.22596
1.0059	-2.75542	1.25098	2.23179
1.00486	-2.76034	1.25191	2.23718
1.0039	-2.7654	1.25297	2.24329
1.0029	-2.77065	1.25395	2.2488
1.00194	-2.77507	1.25492	2.25475
1.00091	-2.78099	1.25595	2.26051
0.99991	-2.78944	1.25692	2.26809
0.99892	-2.79469	1.25794	2.27397
0.99788	-2.79949	1.25896	2.27894
0.99691	-2.80498	1.25999	2.28528
0.99587	-2.80943	1.26095	2.29016
0.99494	-2.81456	1.26199	2.29609
0.99388	-2.82053	1.26292	2.30212
0.9929	-2.82647	1.26396	2.30759
0.9919	-2.83125	1.26492	2.31461
0.99092	-2.8371	1.26594	2.3202
0.98994	-2.84189	1.26693	2.32533
0.98889	-2.84733	1.26796	2.33233
0.9879	-2.85261	1.26893	2.33794
0.98687	-2.86254	1.26995	2.34716
0.98588	-2.86674	1.27098	2.35266
0.98492	-2.8713	1.27199	2.35933
0.98394	-2.87611	1.27294	2.36509
0.98286	-2.88067	1.27392	2.37105
0.98192	-2.8864	1.27493	2.37754
0.9809	-2.89328	1.27593	2.38327
0.97992	-2.89884	1.27693	2.38971
0.97891	-2.90317	1.27797	2.39696
0.97789	-2.90765	1.27894	2.40363
0.97694	-2.9132	1.28002	2.40982
0.97589	-2.91796	1.28098	2.41739
0.97488	-2.92397	1.28194	2.42314
0.97388	-2.9319	1.28295	2.43158
0.97292	-2.93668	1.28396	2.43875
0.97189	-2.94181	1.28497	2.44467
0.97095	-2.94674	1.28592	2.4513
0.96988	-2.95209	1.28696	2.4577
0.96889	-2.9568	1.28797	2.46466
0.96792	-2.96269	1.28897	2.47123
0.96687	-2.96896	1.28997	2.47776
0.96594	-2.97243	1.29096	2.4849
0.96492	-2.978	1.29199	2.49178
0.96395	-2.98533	1.29293	2.49917
0.96291	-2.98996	1.29393	2.50639
0.96194	-2.99667	1.29492	2.51504
0.96093	-3.00457	1.29597	2.52283
0.9599	-3.00901	1.29696	2.53029
0.95889	-3.01313	1.29793	2.53676
0.95794	-3.01868	1.29898	2.54406
0.95693	-3.02332	1.29998	2.55152
0.9559	-3.02857	1.30098	2.55913
0.95492	-3.03505	1.30195	2.56696
0.95388	-3.04001	1.30296	2.57382
0.95292	-3.04437	1.30393	2.58107
0.95192	-3.04969	1.30501	2.58811
0.95089	-3.053	1.30596	2.59637
0.9499	-3.06041	1.307	2.60407
0.94888	-3.06793	1.30791	2.61334
0.94794	-3.07395	1.309	2.62177
0.9469	-3.07728	1.30993	2.62885
0.94589	-3.08127	1.311	2.63659
0.9449	-3.08691	1.31196	2.64431
0.9439	-3.09195	1.31297	2.65231
0.94289	-3.09825	1.31397	2.65998
0.9419	-3.10458	1.31499	2.66804
0.9409	-3.10834	1.31597	2.6761
0.93994	-3.11463	1.317	2.68426
0.93888	-3.12089	1.31796	2.69255
0.9379	-3.12559	1.31893	2.70034
0.93689	-3.13084	1.31998	2.70906
0.93586	-3.13993	1.32097	2.71956
0.93489	-3.14482	1.32196	2.72731
0.93391	-3.14943	1.32301	2.73586
0.93289	-3.15463	1.32398	2.74365
0.93188	-3.159	1.32495	2.75209
0.93088	-3.164	1.32598	2.76067
0.92986	-3.17038	1.32696	2.76959
0.92887	-3.17664	1.32797	2.77791
0.9279	-3.17816	1.32895	2.78659
0.92689	-3.18425	1.32999	2.79566
0.92589	-3.18971	1.33098	2.80435
0.92493	-3.19499	1.33193	2.81329
0.92393	-3.20092	1.33297	2.82318
0.92291	-3.21087	1.33401	2.83398
0.9219	-3.21437	1.33498	2.84257
0.92088	-3.21918	1.33602	2.8511
0.9199	-3.22551	1.33702	2.85953
0.9189	-3.23072	1.33798	2.86958
0.91789	-3.23566	1.33901	2.8784
0.91689	-3.24155	1.33998	2.8879
0.91585	-3.24788	1.34098	2.89682
0.9149	-3.25256	1.34201	2.90658
0.91387	-3.25749	1.34299	2.91611
0.91288	-3.26187	1.34398	2.92638
0.91185	-3.26749	1.34495	2.93555
0.91085	-3.2733	1.34596	2.94553
0.90988	-3.28173	1.34703	2.95805
0.90886	-3.28603	1.3479	2.96656
0.90789	-3.29093	1.349	2.97676
0.90682	-3.29601	1.35002	2.98592
0.90587	-3.30066	1.351	2.99655
0.90489	-3.30507	1.35197	3.00647
0.90388	-3.31095	1.35293	3.0166
0.90292	-3.31651	1.35395	3.02679
0.90188	-3.32125	1.35498	3.03706
0.90089	-3.32698	1.35596	3.04755
0.89988	-3.33244	1.35698	3.05765
0.89887	-3.33783	1.358	3.06797
0.89783	-3.34374	1.35895	3.07942
0.89688	-3.35078	1.36002	3.0921
0.89588	-3.35529	1.36101	3.10181
0.89488	-3.36065	1.36199	3.11304
0.89386	-3.36581	1.36304	3.12355
0.89284	-3.37028	1.36403	3.13534
0.89189	-3.37505	1.36498	3.14566
0.89087	-3.38225	1.366	3.15586
0.88985	-3.3874	1.36708	3.167
0.88888	-3.39234	1.36801	3.17879
0.88792	-3.39735	1.36902	3.19064
0.88686	-3.40282	1.37	3.20146
0.8859	-3.40687	1.37098	3.21381
0.88486	-3.41498	1.37201	3.22714
0.88387	-3.42111	1.37302	3.2396
0.88289	-3.42451	1.374	3.25038
0.88182	-3.43043	1.37503	3.26173
0.88089	-3.43545	1.37598	3.2731
0.87986	-3.44015	1.377	3.28491
0.87886	-3.4454	1.37799	3.29727
0.87786	-3.45178	1.37897	3.30861
0.8769	-3.45661	1.37999	3.32136
0.87588	-3.46195	1.38099	3.3336
0.87488	-3.46758	1.38199	3.34582
0.87388	-3.47236	1.38304	3.35852
0.87287	-3.47765	1.38404	3.37128
0.87187	-3.48537	1.38503	3.38498
0.87086	-3.49093	1.38601	3.3983
0.86988	-3.49564	1.38701	3.41004
0.86884	-3.5004	1.388	3.42353
0.86783	-3.50552	1.38902	3.43621
0.86688	-3.50952	1.38998	3.44911
0.86586	-3.51592	1.39099	3.46214
0.86485	-3.52161	1.39199	3.47495
0.8639	-3.52649	1.39299	3.48868
0.86287	-3.53195	1.394	3.50199
0.86187	-3.53682	1.39503	3.51558
0.8609	-3.54155	1.39604	3.52877
0.85992	-3.54671	1.39699	3.54301
0.85883	-3.55661	1.39802	3.55846
0.85788	-3.56131	1.39903	3.57238
0.85683	-3.56554	1.39968	3.58178
0.85589	-3.56994	1.39992	3.58415
0.85487	-3.57432	1.39942	3.3563
0.85389	-3.57929	1.39842	3.05412
0.85287	-3.58548	1.39746	2.83732
0.85185	-3.59081	1.39639	2.67143
0.85091	-3.5954	1.39539	2.53451
0.84987	-3.60053	1.39443	2.41914
0.84886	-3.60604	1.39341	2.31632
0.84783	-3.61025	1.39243	2.22521
0.84681	-3.6169	1.39139	2.14155
0.84584	-3.62518	1.39037	2.06351
0.84485	-3.62956	1.38936	1.98998
0.84385	-3.63391	1.38847	1.92089
0.84283	-3.63802	1.38742	1.85472
0.84184	-3.64394	1.38639	1.79167
0.8409	-3.64884	1.38542	1.73238
0.83981	-3.65503	1.38437	1.67284
0.83887	-3.6599	1.38336	1.619
0.83785	-3.66423	1.38245	1.5666
0.83683	-3.66948	1.38137	1.51669
0.83584	-3.67466	1.38041	1.46843
0.83481	-3.67893	1.37939	1.42048
0.83385	-3.68658	1.37838	1.37412
0.83287	-3.69424	1.37745	1.33094
0.83186	-3.69862	1.37642	1.28661
0.83087	-3.70307	1.37539	1.24531
0.82985	-3.7084	1.3744	1.20437
0.82883	-3.71292	1.37344	1.1648
0.82785	-3.71729	1.3724	1.12628
0.82683	-3.72392	1.3714	1.08629
0.82583	-3.72878	1.37037	1.05113
0.82484	-3.73322	1.36939	1.01546
0.82384	-3.73841	1.36839	0.98126
0.8228	-3.74378	1.36746	0.94814
0.82191	-3.74844	1.36641	0.91461
0.8208	-3.76395	1.36539	0.8838
0.81979	-3.77329	1.36441	0.85259
0.81878	-3.7746	1.36341	0.82194
0.81778	-3.7783	1.36241	0.79191
0.81679	-3.78221	1.36142	0.76352
0.81583	-3.78627	1.36039	0.73597
0.81477	-3.79048	1.35941	0.70741
0.81379	-3.79657	1.35837	0.67958
0.81283	-3.80014	1.35741	0.65394
0.81177	-3.80469	1.35636	0.62833
0.81077	-3.8101	1.35543	0.60319
0.80973	-3.81512	1.35439	0.57938
0.8088	-3.81915	1.35338	0.55517
0.80777	-3.82813	1.3524	0.53244
0.80674	-3.83296	1.3514	0.50883
0.80581	-3.83673	1.35038	0.48651
0.80483	-3.84127	1.34938	0.46471
0.8038	-3.84646	1.34843	0.44261
0.80282	-3.85032	1.34741	0.42152
0.80177	-3.8559	1.34638	0.39934
0.80078	-3.86143	1.34542	0.37915
0.79981	-3.86587	1.34441	0.35911
0.79875	-3.87044	1.34338	0.34094
0.79778	-3.87615	1.3424	0.32176
0.79678	-3.88071	1.34144	0.30314
0.79581	-3.88597	1.34035	0.28494
0.79476	-3.89358	1.33938	0.26778
0.7938	-3.89785	1.33838	0.2499
0.79274	-3.90234	1.33735	0.23215
0.79175	-3.90715	1.33637	0.21559
0.79073	-3.91183	1.33539	0.19899
0.78973	-3.91698	1.33442	0.18325
0.7888	-3.92288	1.33336	0.16573
0.78772	-3.92771	1.33237	0.15035
0.78677	-3.93258	1.3314	0.13552
0.78579	-3.93706	1.3304	0.12079
0.78481	-3.94293	1.32939	0.10571
0.78377	-3.94711	1.32838	0.09217
0.78278	-3.95264	1.32738	0.07742
0.78175	-3.9607	1.32637	0.06357
0.78077	-3.9651	1.32537	0.04977
0.77978	-3.97009	1.32441	0.03675
0.77876	-3.97488	1.32334	0.02358
0.77779	-3.97987	1.32242	0.01021
0.77676	-3.9839	1.32139	-0.00155
0.77579	-3.98974	1.32034	-0.01665
0.77479	-3.99369	1.31935	-0.02802
0.77382	-3.99761	1.31837	-0.03949
0.77275	-4.0034	1.31737	-0.05026
0.7718	-4.00859	1.31634	-0.06243
0.77077	-4.01322	1.31541	-0.07376
0.76979	-4.01925	1.3144	-0.08478
0.76881	-4.02613	1.31335	-0.09626
0.76779	-4.03001	1.31241	-0.10666
0.76682	-4.03421	1.31136	-0.11731
0.76578	-4.03892	1.31041	-0.12828
0.76481	-4.04389	1.30939	-0.13938
0.76378	-4.04789	1.30837	-0.14861
0.76277	-4.05462	1.30738	-0.16112
0.76182	-4.05945	1.30639	-0.17017
0.76077	-4.0644	1.30535	-0.17972
0.75975	-4.06938	1.30442	-0.18864
0.75879	-4.07464	1.30336	-0.1974
0.75779	-4.07837	1.30241	-0.20659
0.75681	-4.08658	1.3014	-0.21496
0.75577	-4.09279	1.30036	-0.22473
0.7548	-4.09666	1.2994	-0.23307
0.75382	-4.10164	1.29834	-0.24188
0.75275	-4.10687	1.29736	-0.2499
0.75181	-4.11058	1.29643	-0.25844
0.75076	-4.11602	1.29536	-0.26769
0.7498	-4.12176	1.29437	-0.27668
0.74875	-4.12623	1.29333	-0.28456
0.74775	-4.13052	1.29233	-0.2915
0.74679	-4.13521	1.29138	-0.29916
0.74577	-4.1401	1.2904	-0.30623
0.74478	-4.14504	1.28937	-0.31474
0.7438	-4.15224	1.2884	-0.32165
0.74275	-4.15795	1.28739	-0.32836
0.74182	-4.16188	1.28638	-0.33546
0.7408	-4.16713	1.28534	-0.34234
0.73979	-4.17134	1.28432	-0.3491
0.7388	-4.17626	1.28336	-0.35647
0.7378	-4.18212	1.28232	-0.36469
0.73681	-4.18735	1.28134	-0.37174
0.73581	-4.19238	1.28037	-0.37804
0.73482	-4.19724	1.27935	-0.38394
0.73379	-4.20175	1.27833	-0.39009
0.7328	-4.20664	1.27735	-0.3965
0.73176	-4.21136	1.27638	-0.40266
0.73081	-4.22071	1.27537	-0.40839
0.72976	-4.22555	1.27435	-0.41434
0.72877	-4.22928	1.27338	-0.42056
0.72777	-4.23377	1.27235	-0.42603
0.7268	-4.23846	1.27139	-0.43219
0.72577	-4.2435	1.27035	-0.43758
0.72477	-4.24945	1.26935	-0.44576
0.7238	-4.25446	1.26831	-0.45122
0.72278	-4.25871	1.26736	-0.4559
0.7218	-4.26333	1.26639	-0.46152
0.72078	-4.26844	1.26537	-0.46581
0.7198	-4.27274	1.26437	-0.47157
0.71877	-4.27925	1.26339	-0.47632
0.71779	-4.28805	1.26236	-0.48117
0.71678	-4.29216	1.26139	-0.4869
0.71574	-4.29658	1.26039	-0.49156
0.71475	-4.301	1.25937	-0.49653
0.71378	-4.30588	1.25831	-0.5017
0.71279	-4.31029	1.25736	-0.50686
0.71177	-4.31687	1.25636	-0.51274
0.71082	-4.32164	1.25537	-0.51715
0.70975	-4.32612	1.25434	-0.52093
0.70878	-4.33066	1.25331	-0.52537
0.7078	-4.33642	1.25234	-0.52956
0.70677	-4.33973	1.25134	-0.53396
0.70577	-4.3469	1.25038	-0.53818
0.70474	-4.35533	1.24935	-0.54209
0.7038	-4.35928	1.24832	-0.54733
0.70278	-4.3639	1.24735	-0.5514
0.70175	-4.36888	1.24635	-0.55593
0.70075	-4.37347	1.24537	-0.56021
0.69978	-4.37835	1.24434	-0.56388
0.69878	-4.38495	1.24334	-0.57005
0.69778	-4.38936	1.2423	-0.57351
0.69678	-4.39371	1.24136	-0.577
0.69576	-4.39877	1.24034	-0.58067
0.69477	-4.40371	1.23939	-0.58404
0.69376	-4.40933	1.23834	-0.58779
0.69277	-4.41621	1.2373	-0.59169
0.69175	-4.42242	1.23634	-0.59509
0.69077	-4.42673	1.23533	-0.59934
0.68978	-4.43184	1.23433	-0.60301
0.68881	-4.4367	1.23336	-0.60569
0.68776	-4.44118	1.23232	-0.60984
0.68676	-4.44688	1.23135	-0.61434
0.68579	-4.45233	1.23035	-0.61981
0.68479	-4.45696	1.22934	-0.62218
0.68377	-4.46204	1.2283	-0.62532
0.68274	-4.46717	1.2273	-0.62806
0.68182	-4.47194	1.22634	-0.63118
0.68079	-4.47726	1.22532	-0.6346
0.67975	-4.48611	1.22435	-0.637
0.67878	-4.49029	1.22329	-0.64037
0.6777	-4.49428	1.22231	-0.6437
0.67678	-4.49902	1.22134	-0.64763
0.67574	-4.50422	1.22031	-0.65063
0.67472	-4.50841	1.21932	-0.6539
0.67374	-4.51407	1.21831	-0.6578
0.67275	-4.51914	1.21733	-0.66186
0.6717	-4.52339	1.21629	-0.66379
0.67078	-4.52794	1.21535	-0.66629
0.66977	-4.53256	1.21434	-0.66942
0.66876	-4.5368	1.21335	-0.67231
0.66774	-4.54171	1.21236	-0.67487
0.66673	-4.55034	1.21131	-0.67798
0.66574	-4.55419	1.21036	-0.68084
0.66477	-4.5587	1.20927	-0.6844
0.66373	-4.56332	1.20832	-0.68619
0.6628	-4.56778	1.20734	-0.68927
0.66177	-4.57193	1.20634	-0.69196
0.66075	-4.57734	1.20531	-0.69718
0.65975	-4.58213	1.2043	-0.70006
0.65879	-4.58526	1.2033	-0.70154
0.65776	-4.58995	1.2023	-0.70432
0.65677	-4.59383	1.20125	-0.70615
0.65573	-4.59801	1.2003	-0.70949
0.65477	-4.6033	1.19928	-0.71088
0.65373	-4.61019	1.19829	-0.71403
0.65274	-4.61325	1.19727	-0.71627
0.65173	-4.61712	1.19635	-0.71868
0.65072	-4.62116	1.19529	-0.72125
0.64975	-4.62449	1.19434	-0.72366
0.64877	-4.6279	1.19328	-0.72707
0.64775	-4.63309	1.19228	-0.73115
0.64675	-4.63704	1.19131	-0.73279
0.64581	-4.64043	1.19037	-0.73515
0.64479	-4.64443	1.1893	-0.73728
0.64375	-4.64817	1.18833	-0.73938
0.64279	-4.65132	1.18731	-0.74127
0.6417	-4.65585	1.18631	-0.74384
0.64076	-4.66154	1.18533	-0.74599
0.63975	-4.66389	1.18435	-0.74876
0.63878	-4.66748	1.1833	-0.75084
0.63778	-4.67116	1.18228	-0.75343
0.63673	-4.67337	1.1813	-0.75491
0.63575	-4.67618	1.1803	-0.75755
0.63477	-4.68047	1.1793	-0.76125
0.63375	-4.68329	1.17832	-0.76264
0.63275	-4.68649	1.17728	-0.76477
0.63174	-4.68961	1.17626	-0.76602
0.6308	-4.6921	1.17532	-0.76828
0.62975	-4.69389	1.1743	-0.77021
0.62882	-4.69963	1.17331	-0.7723
0.62771	-4.70386	1.1723	-0.77395
0.62676	-4.70478	1.17129	-0.77629
0.62576	-4.70681	1.17034	-0.77898
0.6247	-4.7093	1.16931	-0.78077
0.62374	-4.71087	1.16833	-0.78285
0.62271	-4.71265	1.16733	-0.78527
0.62173	-4.71599	1.16628	-0.78905
0.62075	-4.71762	1.16531	-0.78985
0.61978	-4.71929	1.16434	-0.79183
0.61876	-4.72114	1.16328	-0.79365
0.61776	-4.72244	1.16227	-0.79549
0.61676	-4.72394	1.16131	-0.79767
0.61574	-4.72929	1.16029	-0.79869
0.61475	-4.7308	1.15926	-0.80104
0.61373	-4.73107	1.15831	-0.80241
0.61275	-4.73342	1.15728	-0.80487
0.61173	-4.73409	1.15628	-0.80676
0.61072	-4.73494	1.15528	-0.80831
0.60976	-4.73698	1.15426	-0.81204
0.60872	-4.73854	1.15325	-0.81406
0.60775	-4.73808	1.15235	-0.81591
0.60673	-4.73933	1.15127	-0.81693
0.60574	-4.73993	1.15027	-0.81853
0.60475	-4.73971	1.1493	-0.82055
0.60377	-4.74068	1.14831	-0.8221
0.60273	-4.74519	1.14727	-0.8238
0.60176	-4.74525	1.14631	-0.82586
0.60072	-4.74578	1.14531	-0.82744
0.59972	-4.74541	1.14429	-0.8289
0.59875	-4.7451	1.14331	-0.83111
0.59777	-4.74444	1.14234	-0.83262
0.59677	-4.74569	1.14127	-0.83643
0.59572	-4.74637	1.14031	-0.83806
0.59474	-4.74603	1.13926	-0.83889
0.5937	-4.74627	1.13828	-0.84125
0.59271	-4.7451	1.13724	-0.84227
0.59177	-4.74446	1.13628	-0.84451
0.59074	-4.74471	1.13527	-0.84524
0.58974	-4.74763	1.13429	-0.8468
0.58876	-4.74658	1.1333	-0.84807
0.58775	-4.74555	1.13229	-0.85
0.58675	-4.74522	1.13123	-0.8516
0.58572	-4.7451	1.13028	-0.85355
0.58473	-4.74402	1.12928	-0.85492
0.58375	-4.74486	1.12827	-0.85798
0.5827	-4.7441	1.12729	-0.85984
0.58172	-4.74248	1.12631	-0.86065
0.58072	-4.7416	1.12525	-0.86219
0.5797	-4.74151	1.12423	-0.86363
0.5787	-4.74005	1.1233	-0.86527
0.57776	-4.74051	1.12233	-0.86674
0.5767	-4.74206	1.12126	-0.86797
0.57567	-4.74019	1.12029	-0.87005
0.57472	-4.73836	1.11928	-0.87099
0.57368	-4.73731	1.11835	-0.87276
0.57273	-4.73508	1.11731	-0.87437
0.5717	-4.7334	1.11626	-0.8764
0.57074	-4.73346	1.11529	-0.87981
0.56969	-4.73208	1.11429	-0.88047
0.5687	-4.72962	1.11327	-0.88194
0.56772	-4.72778	1.11228	-0.88286
0.56673	-4.72645	1.11124	-0.8844
0.56572	-4.72419	1.11024	-0.88622
0.56468	-4.72514	1.10928	-0.88756
0.56371	-4.72413	1.1083	-0.88891
0.56272	-4.72112	1.10725	-0.89043
0.56171	-4.71945	1.10625	-0.89139
0.56074	-4.71847	1.10532	-0.89251
0.55976	-4.71559	1.10426	-0.89487
0.55871	-4.71427	1.10325	-0.89617
0.55772	-4.71378	1.10227	-0.89941
0.5567	-4.71144	1.10124	-0.9002
0.55572	-4.70903	1.10026	-0.90141
0.55467	-4.70667	1.09924	-0.90235
0.55373	-4.70377	1.09826	-0.90344
0.55273	-4.70197	1.09727	-0.90494
0.55174	-4.70359	1.09631	-0.9054
0.55072	-4.70114	1.09528	-0.90782
0.54971	-4.6982	1.09426	-0.90856
0.54869	-4.69579	1.09329	-0.90992
0.54771	-4.69384	1.09226	-0.91118
0.54669	-4.69121	1.09132	-0.91299
0.54572	-4.68921	1.09027	-0.91595
0.54468	-4.68725	1.08926	-0.91714
0.54376	-4.68342	1.0883	-0.91846
0.5427	-4.68142	1.08724	-0.91909
0.5417	-4.67967	1.08627	-0.91994
0.54073	-4.67623	1.08525	-0.92151
0.53974	-4.6735	1.08424	-0.92292
0.53871	-4.67447	1.08327	-0.92416
0.53765	-4.67079	1.08225	-0.92538
0.53669	-4.66748	1.08123	-0.9271
0.53576	-4.6646	1.08028	-0.92813
0.53469	-4.66209	1.07924	-0.92958
0.53373	-4.6591	1.07827	-0.93125
0.53271	-4.65778	1.07721	-0.93387
0.53169	-4.65417	1.07625	-0.93496
0.53078	-4.6512	1.07527	-0.93624
0.52969	-4.64848	1.07423	-0.9368
0.5287	-4.64621	1.07322	-0.93811
0.52772	-4.64272	1.07226	-0.93905
0.52669	-4.64068	1.07127	-0.94017
0.5257	-4.64035	1.07026	-0.9412
0.52472	-4.63666	1.06923	-0.94274
0.52372	-4.63381	1.06826	-0.94397
0.52273	-4.62998	1.06723	-0.9453
0.52169	-4.62648	1.06628	-0.94647
0.52071	-4.62219	1.06524	-0.94808
0.5197	-4.61963	1.06419	-0.95184
0.51867	-4.61625	1.06322	-0.95161
0.5177	-4.61241	1.06222	-0.95266
0.51668	-4.60874	1.06119	-0.95331
0.51565	-4.60462	1.06023	-0.9543
0.51472	-4.60082	1.05926	-0.95564
0.51369	-4.59771	1.05823	-0.95604
0.51272	-4.59782	1.05723	-0.95754
0.51169	-4.59377	1.05625	-0.95871
0.5107	-4.59021	1.05523	-0.96021
0.50971	-4.58614	1.05425	-0.96222
0.50866	-4.58133	1.05325	-0.9649
0.5077	-4.5772	1.05223	-0.96554
0.50671	-4.57447	1.0512	-0.9681
0.50569	-4.57066	1.05026	-0.96856
0.50472	-4.56572	1.04922	-0.96816
0.5037	-4.56168	1.04823	-0.96873
0.50266	-4.55711	1.04724	-0.96982
0.50169	-4.55315	1.04625	-0.97135
0.50071	-4.5516	1.04525	-0.97186
0.49968	-4.54826	1.04422	-0.97334
0.49868	-4.54246	1.04322	-0.97458
0.4977	-4.538	1.04222	-0.97512
0.49667	-4.53329	1.04122	-0.97752
0.49565	-4.52826	1.04025	-0.9785
0.49472	-4.52325	1.03922	-0.98115
0.4937	-4.51992	1.03821	-0.98243
0.49273	-4.51494	1.03721	-0.98341
0.4917	-4.51047	1.03623	-0.98401
0.49069	-4.5055	1.03518	-0.98509
0.4897	-4.50036	1.03422	-0.98594
0.48865	-4.49451	1.03317	-0.98705
0.48769	-4.49252	1.03222	-0.98804
0.48668	-4.48834	1.03127	-0.98871
0.48572	-4.48311	1.03021	-0.99053
0.4847	-4.47778	1.0292	-0.99117
0.48369	-4.47223	1.02822	-0.9922
0.48266	-4.46559	1.02719	-0.99387
0.48173	-4.46156	1.02621	-0.99577
0.48065	-4.45689	1.02522	-0.99655
0.47969	-4.45036	1.02423	-0.99783
0.47872	-4.44488	1.02323	-0.99885
0.47761	-4.43994	1.02218	-0.99942
0.47673	-4.43328	1.02121	-1.00124
0.47575	-4.4277	1.02023	-1.0015
0.47467	-4.42729	1.01923	-1.00269
0.4737	-4.42118	1.01823	-1.00323
0.47271	-4.41441	1.0172	-1.00477
0.47164	-4.40793	1.01623	-1.00587
0.47072	-4.40142	1.01525	-1.00701
0.46971	-4.39456	1.01425	-1.00812
0.46869	-4.38954	1.01325	-1.01067
0.46773	-4.38453	1.01219	-1.01184
0.46662	-4.37736	1.01121	-1.01195
0.46568	-4.37118	1.0102	-1.01238
0.4647	-4.36467	1.00922	-1.01342
0.46371	-4.3577	1.0082	-1.01389
0.46269	-4.35132	1.00722	-1.01585
0.46165	-4.34797	1.0062	-1.01657
0.46067	-4.3414	1.0052	-1.01774
0.45965	-4.33488	1.0042	-1.01856
0.45869	-4.32797	1.00318	-1.01946
0.45767	-4.32147	1.00219	-1.02078
0.45668	-4.315	1.00122	-1.02222
0.4557	-4.30957	1.00017	-1.02634
0.45471	-4.30313	0.99918	-1.02626
0.45368	-4.29671	0.99821	-1.02661
0.45268	-4.29045	0.99721	-1.02734
0.4517	-4.284	0.99616	-1.02794
0.45066	-4.27664	0.9952	-1.029
0.4497	-4.27226	0.99421	-1.02947
0.4487	-4.26746	0.9932	-1.03064
0.44769	-4.25959	0.99219	-1.03149
0.44669	-4.25262	0.99121	-1.03369
0.44567	-4.2464	0.99021	-1.03349
0.44469	-4.23919	0.9892	-1.0349
0.44368	-4.23273	0.98823	-1.03571
0.44266	-4.22745	0.9872	-1.0389
0.44169	-4.2202	0.98619	-1.03915
0.44066	-4.21329	0.98523	-1.03996
0.43964	-4.20713	0.98423	-1.0408
0.43869	-4.20064	0.98319	-1.04133
0.43769	-4.19415	0.98222	-1.04275
0.43669	-4.19062	0.98115	-1.04301
0.43565	-4.18504	0.9802	-1.04402
0.43466	-4.17714	0.97919	-1.04454
0.43367	-4.17062	0.97821	-1.04632
0.43268	-4.16411	0.97718	-1.04685
0.43168	-4.15723	0.97618	-1.0481
0.43069	-4.15092	0.97521	-1.04982
0.4297	-4.14648	0.97423	-1.05138
0.42872	-4.13988	0.97319	-1.05235
0.4277	-4.13205	0.97221	-1.05253
0.42665	-4.12592	0.97121	-1.05377
0.42567	-4.11898	0.97018	-1.05468
0.42468	-4.11333	0.96923	-1.05583
0.42363	-4.11203	0.96817	-1.05632
0.42265	-4.1061	0.96713	-1.05726
0.42168	-4.09762	0.96618	-1.05852
0.4207	-4.09176	0.9652	-1.05903
0.41964	-4.08637	0.96418	-1.06034
0.41868	-4.07954	0.96323	-1.06135
0.41768	-4.07481	0.96222	-1.06474
0.41666	-4.06987	0.96121	-1.06502
0.41565	-4.06372	0.96018	-1.06442
0.41466	-4.05697	0.95919	-1.06554
0.41363	-4.05151	0.95819	-1.06668
0.41264	-4.046	0.95719	-1.06722
0.4117	-4.04003	0.95618	-1.06795
0.41065	-4.04258	0.95517	-1.06865
0.40963	-4.03562	0.95422	-1.06995
0.40866	-4.02925	0.95319	-1.07159
0.40766	-4.02341	0.95217	-1.07189
0.4067	-4.01842	0.95117	-1.0727
0.40564	-4.01207	0.95016	-1.07336
0.40469	-4.00782	0.94919	-1.07663
0.40362	-4.0031	0.94824	-1.07756
0.40266	-3.99637	0.94718	-1.07838
0.40167	-3.99079	0.94614	-1.07854
0.40067	-3.98759	0.94517	-1.07859
0.39966	-3.98196	0.94423	-1.08056
0.39866	-3.97891	0.94319	-1.08072
0.39769	-3.97732	0.94215	-1.08187
0.3967	-3.97104	0.94118	-1.08235
0.39568	-3.96545	0.94018	-1.08304
0.39471	-3.9607	0.9392	-1.08414
0.39363	-3.95597	0.93819	-1.0852
0.39265	-3.95105	0.93717	-1.08661
0.3917	-3.9472	0.93614	-1.0898
0.39065	-3.94289	0.93515	-1.08912
0.38968	-3.9376	0.93417	-1.09022
0.3886	-3.93359	0.9332	-1.09072
0.38767	-3.9292	0.93223	-1.09102
0.38668	-3.92415	0.93116	-1.09222
0.38566	-3.92148	0.93013	-1.09223
0.38466	-3.91892	0.9292	-1.0932
0.38364	-3.91369	0.92816	-1.09486
0.38264	-3.9098	0.92715	-1.09531
0.38167	-3.90598	0.92618	-1.0963
0.38067	-3.9019	0.9252	-1.09696
0.37963	-3.89792	0.92418	-1.09857
0.37866	-3.89491	0.92316	-1.10059
0.37764	-3.8919	0.92219	-1.10112
0.37666	-3.8881	0.92117	-1.10183
0.37566	-3.88432	0.92016	-1.10232
0.37463	-3.8804	0.91919	-1.10296
0.37366	-3.87655	0.9182	-1.10346
0.37263	-3.87586	0.91719	-1.10434
0.37167	-3.87381	0.91617	-1.10513
0.37066	-3.86872	0.91518	-1.10646
0.36965	-3.86543	0.91416	-1.10702
0.36865	-3.86188	0.91316	-1.10827
0.36762	-3.85753	0.91216	-1.10904
0.36663	-3.85414	0.91115	-1.11052
0.36564	-3.85214	0.91019	-1.11287
0.36466	-3.84816	0.90917	-1.11256
0.36363	-3.84497	0.90818	-1.11311
0.36266	-3.842	0.90713	-1.11377
0.36166	-3.83799	0.90617	-1.11509
0.36067	-3.8342	0.90521	-1.11589
0.35963	-3.83414	0.90416	-1.11566
0.35863	-3.83147	0.9032	-1.11692
0.3576	-3.8275	0.90217	-1.11734
0.35666	-3.82458	0.90115	-1.11874
0.35563	-3.82098	0.90014	-1.11964
0.35467	-3.81691	0.89917	-1.12044
0.35367	-3.81444	0.89821	-1.12275
0.35267	-3.81292	0.89715	-1.12445
0.35165	-3.8097	0.89617	-1.12505
0.35064	-3.80707	0.89518	-1.12491
0.34964	-3.80419	0.89417	-1.12577
0.34864	-3.80068	0.89317	-1.12604
0.34768	-3.79804	0.89217	-1.12757
0.34663	-3.80023	0.89115	-1.12694
0.34564	-3.79615	0.89018	-1.12857
0.34461	-3.79343	0.88916	-1.12961
0.34361	-3.7908	0.88818	-1.12991
0.34265	-3.78763	0.88716	-1.1313
0.34164	-3.78465	0.88614	-1.1319
0.34062	-3.78324	0.88516	-1.13469
0.33966	-3.78046	0.88414	-1.13542
0.33862	-3.77654	0.88312	-1.13584
0.33759	-3.77469	0.88217	-1.13628
0.33661	-3.77246	0.88113	-1.13695
0.33565	-3.76931	0.88016	-1.13782
0.33462	-3.76758	0.87917	-1.13826
0.33363	-3.76754	0.87813	-1.13889
0.33263	-3.76569	0.87717	-1.13943
0.33163	-3.76291	0.8761	-1.14091
0.33064	-3.76033	0.87514	-1.14165
0.32962	-3.75714	0.87415	-1.14234
0.32864	-3.75517	0.87317	-1.14339
0.32762	-3.75481	0.87214	-1.14575
0.32664	-3.7529	0.87116	-1.14555
0.32566	-3.7497	0.87013	-1.14665
0.32463	-3.74782	0.86916	-1.14727
0.32364	-3.74535	0.86813	-1.14773
0.3226	-3.74271	0.86714	-1.1482
0.32164	-3.7432	0.86616	-1.14915
0.32061	-3.74348	0.8652	-1.14988
0.31965	-3.74056	0.86415	-1.15128
0.31861	-3.73809	0.86315	-1.15182
0.31765	-3.73631	0.86217	-1.15181
0.31662	-3.73374	0.86115	-1.15292
0.31561	-3.73174	0.86017	-1.15449
0.3146	-3.73095	0.85913	-1.15676
0.31361	-3.72911	0.85816	-1.15707
0.31264	-3.72689	0.85714	-1.15649
0.31162	-3.72445	0.85615	-1.15744
0.31066	-3.72274	0.85513	-1.15875
0.30962	-3.72039	0.85415	-1.15908
0.30859	-3.7221	0.85315	-1.15987
0.30763	-3.72174	0.85214	-1.16038
0.30659	-3.7189	0.85113	-1.16136
0.30569	-3.71646	0.85016	-1.16231
0.30461	-3.71533	0.84912	-1.16313
0.30361	-3.71297	0.84814	-1.16381
0.30264	-3.71121	0.84714	-1.16598
0.3016	-3.71072	0.84614	-1.16688
0.30062	-3.70862	0.8452	-1.16743
0.29961	-3.70647	0.84412	-1.16759
0.29862	-3.70557	0.84311	-1.16833
0.29765	-3.70419	0.84212	-1.16921
0.29663	-3.70228	0.84114	-1.16951
0.29562	-3.70534	0.84015	-1.16994
0.29459	-3.70385	0.83909	-1.17111
0.29363	-3.70185	0.83812	-1.17204
0.29264	-3.70005	0.83716	-1.17286
0.29158	-3.69892	0.83615	-1.17325
0.2906	-3.69631	0.8351	-1.17414
0.28962	-3.69625	0.83409	-1.17686
0.28864	-3.6961	0.8331	-1.17802
0.28759	-3.69372	0.83214	-1.1782
0.28663	-3.69306	0.83114	-1.17884
0.28564	-3.69189	0.8301	-1.17855
0.28461	-3.68999	0.82912	-1.17948
0.28359	-3.68827	0.82806	-1.17989
0.28259	-3.69154	0.82717	-1.18067
0.2816	-3.68931	0.82615	-1.18163
0.28062	-3.68758	0.82515	-1.18238
0.2796	-3.68698	0.82412	-1.18292
0.27863	-3.68645	0.82317	-1.18382
0.27762	-3.68525	0.82214	-1.18515
0.27653	-3.68556	0.82112	-1.1934
0.27561	-3.68433	0.82009	-1.19303
0.27462	-3.68242	0.81908	-1.19148
0.27365	-3.68174	0.81809	-1.19093
0.27261	-3.68063	0.81707	-1.19081
0.27162	-3.67949	0.8161	-1.19092
0.27061	-3.67961	0.81503	-1.19116
0.26956	-3.68172	0.81405	-1.19073
0.26857	-3.67986	0.8131	-1.19175
0.26763	-3.67862	0.81212	-1.19251
0.2666	-3.67847	0.81105	-1.19359
0.26562	-3.67708	0.8101	-1.19399
0.26459	-3.67664	0.80908	-1.19506
0.26362	-3.67697	0.80809	-1.1983
0.26258	-3.67649	0.80703	-1.19867
0.26163	-3.67514	0.80606	-1.19904
0.2606	-3.67539	0.80508	-1.19868
0.25958	-3.67435	0.80408	-1.19899
0.25864	-3.67303	0.80311	-1.19969
[truncated: 818 more rows]

## Sheet: Figure 2b
EHGC		EDLC
Time (s)	Cell voltage (V)	Time (s)	Cell voltage (V)
0.000197861	0.00418	0.000197815	0.00337
0.12233	0.0142	0.61427	0.01338
1.23358	0.02427	1.33722	0.02347
2.63905	0.03431	2.10614	0.03349
4.2106	0.04435	2.89087	0.04355
5.91343	0.05441	3.71218	0.05357
7.68384	0.06443	4.53265	0.0636
9.49604	0.07446	5.37232	0.07364
11.3796	0.0845	6.22818	0.08366
13.2865	0.09454	7.08624	0.09368
15.2338	0.10456	7.9465	0.10376
17.1856	0.1146	8.82734	0.11378
19.1639	0.12463	9.70117	0.1238
21.159	0.13465	10.5768	0.13385
23.1689	0.14469	11.466	0.14393
25.194	0.15475	12.3521	0.15397
27.2702	0.16477	13.2396	0.16404
29.3252	0.17479	14.1391	0.17416
31.3919	0.18481	15.0325	0.1842
33.4869	0.19483	15.9217	0.19423
35.5793	0.20484	16.8287	0.20425
37.6987	0.21486	17.7323	0.21429
39.8383	0.22488	18.6243	0.22431
41.9856	0.23496	19.529	0.23437
44.1566	0.24498	20.4323	0.24439
46.3042	0.25502	21.3406	0.25444
48.4881	0.26509	22.253	0.26448
50.6931	0.27513	23.1596	0.27452
52.9074	0.28515	24.0715	0.28456
55.1205	0.29524	24.9797	0.2946
57.3499	0.30526	25.8969	0.30461
59.6094	0.3153	26.8017	0.31465
61.8543	0.32536	27.7233	0.32469
64.1396	0.3354	28.6363	0.33473
66.4162	0.34542	29.5475	0.34479
68.7015	0.35544	30.4607	0.35481
71.0239	0.36547	31.3709	0.36482
73.3442	0.37551	32.2763	0.37484
75.6946	0.38555	33.1903	0.38486
78.0692	0.39557	34.0991	0.39488
80.4617	0.40561	35.0077	0.40496
82.8931	0.41566	35.9129	0.415
85.3457	0.42574	36.8231	0.42502
87.8478	0.43584	37.7399	0.43507
90.3943	0.44587	38.6397	0.44509
92.9854	0.45593	39.5519	0.45511
95.6082	0.46599	40.4599	0.46515
98.3072	0.47605	41.3669	0.47517
101.044	0.48606	42.2728	0.48519
103.832	0.49608	43.1815	0.49521
106.641	0.5061	44.0865	0.50522
109.52	0.51612	45.0055	0.51526
112.433	0.52614	45.9163	0.52528
115.324	0.53616	46.8231	0.53538
118.286	0.54633	47.7499	0.54542
121.287	0.55637	48.6665	0.55545
124.253	0.56645	49.5823	0.56547
127.267	0.5765	50.5053	0.57555
130.268	0.58656	51.4355	0.58557
133.273	0.5966	52.3571	0.59559
136.31	0.60666	53.2943	0.60562
139.386	0.61673	54.2304	0.61564
142.437	0.62675	55.1678	0.62568
145.556	0.63681	56.1012	0.6357
148.664	0.64683	57.0466	0.64572
151.796	0.65685	58.0037	0.65574
154.936	0.66687	58.9497	0.66576
158.074	0.67688	59.9172	0.67582
161.242	0.6869	60.8836	0.68583
164.368	0.69694	61.8581	0.69589
167.498	0.70702	62.8457	0.70595
170.626	0.71706	63.8264	0.71597
173.706	0.72707	64.8129	0.72603
176.762	0.73709	65.8154	0.73604
179.794	0.74717	66.8146	0.74606
182.806	0.75721	67.8365	0.75612
185.792	0.76723	68.8598	0.76614
188.749	0.77727	69.8872	0.77616
191.692	0.7873	70.9215	0.7862
194.583	0.79732	71.9804	0.79625
197.511	0.80734	73.0425	0.80629
200.393	0.81746	74.1104	0.81631
203.295	0.82749	75.192	0.82643
206.168	0.83753	76.2992	0.83644
209.04	0.84755	77.4027	0.84656
211.913	0.85759	78.5323	0.85658
214.803	0.86767	79.6625	0.86662
217.731	0.87768	80.8126	0.87667
220.633	0.88772	81.9711	0.88669
223.58	0.89778	83.1557	0.89673
226.524	0.90782	84.3518	0.90675
229.529	0.91789	85.5668	0.91679
232.575	0.92791	86.8021	0.92688
235.621	0.93797	88.0628	0.9369
238.708	0.94799	89.3413	0.94692
241.879	0.95805	90.6356	0.95696
245.095	0.96807	91.9551	0.96698
248.35	0.97808	93.2975	0.97702
251.689	0.98814	94.6767	0.98709
255.092	0.99816	96.0921	0.99711
258.581	1.00831	97.5083	1.00715
262.21	1.01833	98.982	1.01719
265.881	1.02841	100.476	1.02721
269.712	1.03845	102.008	1.03728
273.629	1.04847	103.596	1.04732
277.72	1.05849	105.209	1.05734
281.936	1.0685	106.868	1.0674
286.326	1.07852	108.591	1.07747
290.908	1.08854	110.351	1.08751
295.737	1.09856	112.16	1.09753
300.778	1.10858	114.05	1.10755
306.067	1.11862	115.984	1.11759
311.761	1.12866	118.021	1.12763
317.739	1.13868	120.129	1.13765
324.209	1.14869	122.345	1.14766
331.178	1.15875	124.662	1.1577
338.821	1.16881	127.095	1.16772
347.409	1.17883	129.685	1.17776
357.011	1.18885	132.447	1.1878
367.941	1.19887	135.437	1.19782
369.361	1.20011	136.084	1.20001
--	--	--	--
0.000198307	1.19625	0.000198299	1.19697
0.01843	1.18617	0.35636	1.18693
0.68562	1.17615	0.85104	1.17689
1.58346	1.16613	1.4072	1.16687
2.64262	1.15605	2.01078	1.15686
3.84113	1.14604	2.65763	1.14682
5.14912	1.136	3.34951	1.13668
6.54919	1.12598	4.07822	1.12666
8.04575	1.11596	4.82519	1.11665
9.60739	1.10592	5.59656	1.10663
11.2511	1.0959	6.39493	1.09659
12.9362	1.08588	7.21094	1.08651
14.7033	1.07583	8.05136	1.07649
16.5173	1.06579	8.89261	1.06642
18.3774	1.05577	9.76086	1.0564
20.284	1.04575	10.6357	1.04636
22.2255	1.03573	11.53	1.03628
24.2242	1.02569	12.4257	1.02626
26.2739	1.01567	13.3348	1.01625
28.3522	1.00562	14.2449	1.00621
30.464	0.99556	15.1675	0.99617
32.6325	0.98552	16.0975	0.98609
34.834	0.9755	17.0409	0.97607
37.0474	0.96546	17.982	0.96602
39.3271	0.95544	18.9353	0.95596
41.6248	0.94539	19.8941	0.94594
43.9738	0.93535	20.854	0.93592
46.3509	0.92531	21.817	0.9259
48.744	0.91527	22.788	0.91583
51.1974	0.90523	23.7688	0.90581
53.6807	0.89522	24.7537	0.89579
56.1901	0.8852	25.7357	0.88575
58.7317	0.87516	26.7285	0.87573
61.302	0.86514	27.7187	0.86571
63.9258	0.8551	28.7207	0.85567
66.5856	0.84508	29.7218	0.84565
69.2662	0.83506	30.7306	0.83558
71.9877	0.82503	31.7407	0.82556
74.7446	0.81501	32.7585	0.81552
77.5342	0.80499	33.7711	0.8055
80.3701	0.79497	34.7957	0.79546
83.2226	0.78493	35.8175	0.78545
86.1631	0.77487	36.8494	0.77541
89.1146	0.76485	37.8808	0.76537
92.1144	0.75483	38.9128	0.75535
95.1424	0.74482	39.9617	0.74516
98.227	0.73474	41.0097	0.73512
101.368	0.72466	42.0665	0.72508
104.539	0.71464	43.121	0.71506
107.77	0.70463	44.171	0.70503
111.015	0.69461	45.2196	0.69501
114.338	0.68457	46.2839	0.68497
117.684	0.67451	47.3481	0.67493
121.099	0.66447	48.4108	0.66491
124.523	0.65443	49.4841	0.65489
127.961	0.64442	50.5557	0.64484
131.408	0.6344	51.6328	0.6348
134.862	0.62438	52.7179	0.62476
138.298	0.61432	53.8044	0.61474
141.743	0.60428	54.8894	0.6047
145.17	0.59424	55.9815	0.59468
148.566	0.58422	57.0772	0.58466
151.97	0.57421	58.1789	0.57464
155.341	0.56411	59.278	0.56457
158.714	0.55409	60.3927	0.55451
162.099	0.54407	61.4998	0.54449
165.429	0.53405	62.6191	0.53447
168.764	0.52402	63.7406	0.52445
172.064	0.51398	64.8622	0.51442
175.371	0.50394	65.9915	0.5044
178.633	0.4939	67.1222	0.49438
181.86	0.48386	68.2585	0.48434
185.039	0.47384	69.4093	0.47432
188.167	0.46381	70.5586	0.46428
191.27	0.45377	71.7073	0.45426
194.304	0.44373	72.8778	0.44415
197.273	0.43369	74.0484	0.43407
200.242	0.42367	75.2279	0.424
203.191	0.41363	76.4097	0.41394
206.112	0.4036	77.5999	0.4039
209.006	0.39354	78.7892	0.39388
211.889	0.38352	79.9808	0.38386
214.783	0.37346	81.1886	0.37384
217.672	0.36344	82.396	0.36383
220.544	0.35337	83.6178	0.35377
223.433	0.34333	84.8412	0.34373
226.302	0.33329	86.0636	0.33371
229.18	0.32327	87.3008	0.32369
232.068	0.31323	88.5468	0.3136
234.976	0.30318	89.801	0.30352
237.885	0.29316	91.0627	0.2935
240.809	0.28308	92.3133	0.28348
243.754	0.27306	93.5852	0.27342
246.721	0.26304	94.861	0.26339
249.702	0.25302	96.1381	0.25337
252.719	0.24301	97.4215	0.24331
255.768	0.23291	98.7144	0.23325
258.858	0.22289	100.002	0.22323
262.006	0.21283	101.304	0.2132
265.17	0.20281	102.616	0.20318
268.406	0.1928	103.92	0.19316
271.666	0.18278	105.229	0.18308
275.031	0.17276	106.563	0.17306
278.448	0.16266	107.882	0.16304
281.95	0.15264	109.224	0.15297
285.562	0.1426	110.563	0.14295
289.248	0.13259	111.918	0.13291
293.05	0.12257	113.271	0.12289
296.954	0.11253	114.645	0.11287
300.99	0.10251	116.021	0.10283
305.138	0.09249	117.41	0.0928
309.462	0.08247	118.807	0.08278
313.93	0.07243	120.211	0.07276
318.625	0.06241	121.635	0.06274
323.497	0.05238	123.068	0.0527
328.674	0.04234	124.507	0.04261
334.104	0.03232	125.974	0.03255
339.849	0.0223	127.444	0.02251
345.956	0.01228	128.925	0.01247
352.564	0.00226	130.412	0.00241
354.085	-9.12184e-06	130.782	-4.72893e-05
354.085	0.000200801	130.782	2.90461e-05
--	--	--	--
--	--	--	--
--		--
--		--
--		--
--		--
--	--	--	--
--	--	--	--
--		--
--		--
--		--	--
--	--	--	--
--	--	--	--
--	--	--	--
--	--	--	--
--	--	--	--
--	--	--	--
--	--	--	--

## Sheet: Figure 2c
Specific current (1 A/g)		Specific current (2 A/g)		Specific current (4 A/g)		Specific current (6 A/g)		Specific current (8 A/g)		Specific current (10 A/g)		Specific current (20 A/g)		Specific current (30 A/g)
Time (s)	Cell voltage (V)	Time (s)	Cell voltage (V)	Time (s)	Cell voltage (V)	Time (s)	Cell voltage (V)	Time (s)	Cell voltage (V)	Time (s)	Cell voltage (V)	Time (s)	Cell voltage (V)	Time (s)	Cell voltage (V)
0.000197861	0.00418	0.000197948	0.00786	0.000198058	0.0158	0.000197908	0.02293	0.000197986	0.03095	0.000198387	0.03816	0.000198471	0.07439	0.000197735	0.10966
0.12231	0.0142	0.000997615	0.01853	0.000597	0.02971	0.000397374	0.03664	0.000397644	0.04754	0.000398045	0.05916	0.000398262	0.11423	0.000397552	0.16593
1.23357	0.02427	0.01359	0.02857	0.0012	0.03985	0.000796663	0.05047	0.000597303	0.05839	0.000597714	0.07212	0.000598104	0.13652	0.000597432	0.1958
2.63904	0.03431	0.47941	0.03859	0.00259	0.04986	0.0014	0.06273	0.000996818	0.07292	0.000997171	0.08969	0.000797956	0.15368	0.000797312	0.21836
4.21058	0.04435	1.13497	0.04862	0.05151	0.05992	0.00239	0.07284	0.0016	0.08597	0.0014	0.10126	0.000997799	0.16754	0.000997196	0.23601
5.91344	0.05441	1.88808	0.05866	0.30768	0.06994	0.00939	0.08294	0.0026	0.09662	0.002	0.11189	0.0012	0.17834	0.0012	0.24975
7.68385	0.06443	2.70517	0.06868	0.63234	0.07998	0.14304	0.09296	0.00879	0.10668	0.00339	0.12212	0.0016	0.1937	0.0014	0.26007
9.49604	0.07446	3.56384	0.0787	1.00233	0.09005	0.34004	0.10303	0.10591	0.11671	0.02738	0.13221	0.0022	0.20587	0.0018	0.27324
11.3796	0.0845	4.45551	0.08872	1.39887	0.10007	0.57119	0.11305	0.25099	0.12675	0.12551	0.14225	0.004	0.21608	0.0026	0.28368
13.2865	0.09454	5.35717	0.09878	1.81537	0.11009	0.82033	0.12309	0.41905	0.13681	0.24643	0.15229	0.02519	0.22614	0.0074	0.29372
15.2338	0.10456	6.27742	0.1088	2.24386	0.12013	1.08624	0.13311	0.60249	0.14687	0.38253	0.16234	0.07378	0.23622	0.03039	0.30376
17.1857	0.1146	7.21687	0.11889	2.68493	0.13017	1.36035	0.14313	0.79674	0.15694	0.52944	0.17236	0.13257	0.24624	0.06339	0.31378
19.1639	0.12463	8.16671	0.12897	3.1314	0.14023	1.64365	0.15318	0.99818	0.16702	0.68433	0.18244	0.19675	0.25628	0.10239	0.32379
21.159	0.13465	9.12474	0.139	3.58507	0.15026	1.93135	0.16324	1.2064	0.17704	0.84502	0.19246	0.26594	0.26635	0.14398	0.33398
23.1689	0.14469	10.0862	0.14904	4.04393	0.1603	2.22485	0.17326	1.41763	0.18706	1.00831	0.20248	0.33772	0.27643	0.18938	0.34402
25.194	0.15475	11.054	0.1591	4.50256	0.17034	2.52054	0.18334	1.63245	0.19713	1.174	0.21254	0.4129	0.28645	0.23537	0.35406
27.2702	0.16477	12.0322	0.16914	4.96781	0.18046	2.82022	0.19336	1.85087	0.20715	1.34469	0.22263	0.48928	0.29647	0.28357	0.36423
29.3252	0.17479	13.0151	0.17921	5.43645	0.19047	3.12189	0.20341	2.0679	0.21721	1.51817	0.23265	0.56787	0.30656	0.33396	0.37431
31.3919	0.18481	14.0023	0.18931	5.90468	0.20051	3.42378	0.21343	2.28991	0.22727	1.68985	0.24276	0.64825	0.31664	0.38416	0.38442
33.4869	0.19483	14.9981	0.19935	6.37829	0.21055	3.72725	0.22357	2.51233	0.23733	1.86633	0.2528	0.72923	0.32671	0.43575	0.39446
35.5793	0.20484	15.9985	0.20939	6.85052	0.22059	4.03433	0.2336	2.73615	0.24738	2.04141	0.26284	0.81141	0.33675	0.48815	0.40448
37.6987	0.21486	17.0054	0.21941	7.32855	0.23061	4.343	0.24366	2.96156	0.25742	2.21849	0.27297	0.89499	0.34681	0.54114	0.41452
39.8383	0.22488	18.0014	0.22942	7.80497	0.2407	4.65327	0.2537	3.18917	0.26746	2.39937	0.28303	0.97837	0.35683	0.59494	0.42463
41.9856	0.23496	19.0244	0.23948	8.29138	0.25074	4.96535	0.26372	3.41798	0.27748	2.57785	0.29305	1.06295	0.36694	0.64953	0.43465
44.1566	0.24498	20.0398	0.24956	8.7746	0.26082	5.27602	0.27376	3.6442	0.28755	2.75652	0.30307	1.14713	0.37696	0.70333	0.44471
46.3042	0.25502	21.071	0.25962	9.26281	0.27084	5.58989	0.28378	3.8782	0.29761	2.9382	0.31311	1.23391	0.38713	0.75932	0.45475
48.4881	0.26509	22.1116	0.26963	9.7492	0.28086	5.90235	0.29383	4.10661	0.30763	3.12027	0.32313	1.32049	0.39725	0.81492	0.46479
50.6931	0.27513	23.1431	0.27965	10.242	0.29095	6.22221	0.30393	4.33983	0.31767	3.30174	0.33318	1.40807	0.40731	0.87191	0.47482
52.9074	0.28515	24.1857	0.28967	10.7318	0.30097	6.54008	0.31395	4.57004	0.32771	3.48462	0.34328	1.49485	0.41736	0.92831	0.48484
55.1205	0.29524	25.2277	0.29969	11.2303	0.31103	6.85794	0.32397	4.80744	0.33776	3.67009	0.3533	1.58283	0.4274	0.9857	0.49492
57.3499	0.30526	26.2693	0.30971	11.7241	0.32105	7.178	0.334	5.04046	0.3478	3.85496	0.36339	1.67161	0.43751	1.0437	0.50498
59.6094	0.3153	27.3317	0.31979	12.2243	0.33112	7.49986	0.34402	5.27626	0.35784	4.04283	0.37343	1.76099	0.44755	1.10289	0.51501
61.8543	0.32536	28.4051	0.32981	12.7339	0.3412	7.82392	0.35406	5.51267	0.36786	4.2289	0.38351	1.85057	0.45759	1.16168	0.52521
64.1396	0.3354	29.4577	0.33988	13.2388	0.35133	8.14858	0.3641	5.75207	0.37794	4.41577	0.39353	1.93975	0.46761	1.22228	0.5353
66.4162	0.34542	30.5429	0.3499	13.7518	0.36135	8.47624	0.37412	5.99207	0.38795	4.60444	0.40356	2.03033	0.47763	1.28347	0.54534
68.7015	0.35544	31.6177	0.35992	14.2591	0.37137	8.80509	0.38414	6.23327	0.39801	4.79471	0.41358	2.12211	0.48765	1.34527	0.55542
71.0239	0.36547	32.7088	0.37	14.7733	0.38148	9.13375	0.39416	6.47467	0.40805	4.98378	0.42368	2.21329	0.49767	1.40946	0.56547
73.3442	0.37551	33.81	0.38002	15.2856	0.3915	9.4644	0.40418	6.71847	0.41807	5.17785	0.4337	2.30746	0.50774	1.47425	0.57551
75.6946	0.38555	34.9158	0.39003	15.8106	0.40152	9.79864	0.41419	6.96307	0.42811	5.37032	0.44374	2.40224	0.51784	1.53944	0.58553
78.0692	0.39557	36.0218	0.40011	16.3323	0.41154	10.1349	0.42423	7.21187	0.43818	5.56638	0.45376	2.49862	0.52786	1.60644	0.59559
80.4617	0.40561	37.1482	0.41015	16.8638	0.42156	10.4751	0.43427	7.46126	0.4482	5.76305	0.46379	2.5978	0.53799	1.67503	0.60562
82.8931	0.41566	38.2826	0.42017	17.3955	0.43164	10.8181	0.44433	7.71165	0.45824	5.96191	0.47383	2.69637	0.54803	1.74362	0.61568
85.3457	0.42574	39.4387	0.43019	17.938	0.44169	11.167	0.45437	7.96704	0.46826	6.16337	0.48385	2.79895	0.55818	1.81462	0.62572
87.8478	0.43584	40.6007	0.44026	18.4875	0.45173	11.5182	0.4644	8.22582	0.47828	6.36803	0.49391	2.90333	0.56824	1.88441	0.63576
90.3943	0.44587	41.7918	0.45032	19.041	0.46175	11.8752	0.4745	8.4898	0.48834	6.57608	0.50404	3.0089	0.57826	1.956	0.64578
92.9854	0.45593	42.9958	0.46034	19.6074	0.47179	12.2425	0.48454	8.75537	0.49835	6.79214	0.51414	3.11568	0.58833	2.02699	0.65597
95.6082	0.46599	44.1985	0.47038	20.1789	0.48187	12.6143	0.49461	9.02614	0.50837	7.00659	0.52417	3.22485	0.59835	2.09959	0.66603
98.3072	0.47605	45.4633	0.4804	20.77	0.49194	12.9911	0.50465	9.3055	0.51841	7.22803	0.53425	3.33283	0.60845	2.17138	0.67608
101.044	0.48606	46.7318	0.49045	21.3686	0.50196	13.3777	0.51471	9.58606	0.52847	7.45147	0.54429	3.445	0.61851	2.24237	0.68612
103.832	0.49608	48.0393	0.50047	21.9778	0.512	13.7673	0.52473	9.87521	0.53849	7.67992	0.55431	3.55537	0.62853	2.31456	0.69618
106.641	0.5061	49.3606	0.51049	22.594	0.52204	14.165	0.53475	10.166	0.54853	7.91056	0.56435	3.66595	0.63854	2.38576	0.70629
109.52	0.51612	50.6951	0.52051	23.225	0.53217	14.5662	0.54479	10.4611	0.55856	8.1412	0.57437	3.77712	0.64866	2.45775	0.71639
112.433	0.52614	52.0412	0.53055	23.8655	0.54223	14.9728	0.55482	10.7597	0.56868	8.37763	0.58444	3.8891	0.65872	2.52974	0.7265
115.324	0.53616	53.4065	0.54057	24.5042	0.55232	15.3827	0.56484	11.0616	0.5787	8.61367	0.59446	4.00147	0.66887	2.60074	0.73652
118.286	0.54633	54.7766	0.55059	25.1508	0.56234	15.7939	0.57494	11.3632	0.58874	8.8515	0.6045	4.11344	0.67889	2.67253	0.74654
121.287	0.55637	56.1543	0.56061	25.8015	0.57251	16.2137	0.58498	11.6663	0.59877	9.08874	0.61456	4.22482	0.68898	2.74292	0.75656
124.253	0.56645	57.5284	0.57063	26.4559	0.58253	16.627	0.59501	11.9663	0.60879	9.32678	0.62458	4.33699	0.69904	2.81472	0.76671
127.267	0.5765	58.9205	0.58068	27.1016	0.59255	17.046	0.60503	12.2736	0.61887	9.56322	0.63463	4.44916	0.70906	2.88651	0.77681
130.268	0.58656	60.3145	0.5907	27.7584	0.60257	17.4625	0.61507	12.5764	0.62891	9.80106	0.64467	4.56014	0.7191	2.9569	0.78685
133.273	0.5966	61.7188	0.6008	28.4069	0.61267	17.8801	0.62509	12.8825	0.63902	10.0403	0.65477	4.67171	0.72915	3.0267	0.79692
136.31	0.60666	63.1205	0.61082	29.0646	0.62272	18.2955	0.63511	13.1893	0.64904	10.2789	0.66478	4.78348	0.73921	3.09669	0.80698
139.386	0.61673	64.53	0.62083	29.7245	0.63274	18.7172	0.64513	13.497	0.65917	10.5196	0.67484	4.89486	0.74929	3.16568	0.81706
142.437	0.62675	65.9385	0.63085	30.3902	0.6429	19.141	0.65515	13.8061	0.66919	10.7584	0.6849	5.00623	0.75931	3.23387	0.82707
145.556	0.63681	67.3609	0.64089	31.0589	0.65293	19.5626	0.66519	14.1089	0.67923	11.0004	0.69492	5.11641	0.76933	3.30127	0.83711
148.664	0.64683	68.793	0.65097	31.7171	0.66297	19.9841	0.67522	14.4198	0.68925	11.2373	0.70503	5.22618	0.77938	3.36806	0.84719
151.796	0.65685	70.2314	0.66099	32.3814	0.67299	20.4061	0.68526	14.7258	0.69929	11.4819	0.71513	5.33456	0.78942	3.43405	0.85723
154.936	0.66687	71.6631	0.67101	33.0467	0.68303	20.8304	0.69534	15.0347	0.70935	11.7217	0.72519	5.44153	0.7995	3.49885	0.86725
158.074	0.67688	73.105	0.68106	33.7096	0.69309	21.2566	0.70536	15.3377	0.71936	11.961	0.73524	5.54851	0.80956	3.56444	0.87734
161.242	0.6869	74.5488	0.69125	34.3747	0.70314	21.6776	0.71545	15.6452	0.72946	12.197	0.74526	5.65448	0.81959	3.62804	0.88738
164.368	0.69694	75.9917	0.70127	35.0386	0.71324	22.0983	0.72551	15.9507	0.73952	12.4311	0.75534	5.75946	0.82969	3.69243	0.89744
167.498	0.70702	77.4199	0.71129	35.6943	0.72328	22.5157	0.73553	16.2519	0.74954	12.6643	0.76536	5.86443	0.83973	3.75582	0.90751
170.626	0.71706	78.8166	0.72141	36.3505	0.7333	22.928	0.74557	16.5489	0.75956	12.8943	0.77538	5.96721	0.8498	3.81902	0.91755
173.706	0.72707	80.2361	0.73146	36.9908	0.74333	23.3388	0.75559	16.8446	0.76957	13.1238	0.78543	6.06899	0.85984	3.88181	0.92759
176.762	0.73709	81.641	0.7415	37.6364	0.75335	23.7422	0.76562	17.1362	0.77971	13.352	0.79547	6.17056	0.86997	3.94421	0.93763
179.794	0.74717	83.0272	0.75154	38.2745	0.76337	24.1461	0.77566	17.4327	0.78977	13.5765	0.80551	6.27174	0.88011	4.0066	0.94767
182.806	0.75721	84.3927	0.76158	38.9047	0.77345	24.5469	0.7857	17.7191	0.7998	13.7983	0.81555	6.37292	0.89013	4.06879	0.95774
185.792	0.76723	85.7628	0.7716	39.5281	0.78349	24.9443	0.79572	18.0072	0.80982	14.0228	0.8256	6.47189	0.90015	4.13139	0.96786
188.749	0.77727	87.1087	0.78164	40.1554	0.79351	25.3417	0.80574	18.2938	0.81986	14.244	0.83564	6.57147	0.91022	4.19278	0.97788
191.692	0.7873	88.4524	0.79169	40.7738	0.80352	25.7333	0.81581	18.5754	0.82992	14.4627	0.84568	6.67145	0.92024	4.25458	0.98795
194.583	0.79732	89.8021	0.80171	41.395	0.81358	26.1253	0.82583	18.8582	0.83996	14.6803	0.8557	6.77022	0.9303	4.31697	0.99803
197.511	0.80734	91.1264	0.81175	42.0106	0.8236	26.5145	0.83587	19.1395	0.85011	14.8986	0.86576	6.8688	0.94032	4.37896	1.00805
200.393	0.81746	92.4388	0.82177	42.6196	0.83368	26.902	0.84589	19.4183	0.86013	15.1156	0.8758	6.96658	0.95036	4.44116	1.01807
203.295	0.82749	93.7615	0.83183	43.2272	0.84373	27.2871	0.85593	19.7001	0.87017	15.3299	0.88581	7.06475	0.96038	4.50335	1.02812
206.168	0.83753	95.0792	0.84186	43.838	0.85379	27.6718	0.86595	19.9766	0.8802	15.5473	0.89587	7.16373	0.97043	4.56574	1.03818
209.04	0.84755	96.3945	0.8519	44.4406	0.86383	28.056	0.87601	20.2552	0.89028	15.7624	0.90591	7.26211	0.98047	4.62854	1.04822
211.913	0.85759	97.6992	0.86194	45.0492	0.87387	28.4404	0.88608	20.5334	0.9003	15.9788	0.91595	7.36109	0.99049	4.69173	1.05826
214.803	0.86767	99.0261	0.87205	45.6516	0.88389	28.8248	0.89612	20.8088	0.91036	16.1947	0.92599	7.46026	1.00062	4.75532	1.06833
217.731	0.87768	100.347	0.88213	46.2572	0.89394	29.2046	0.9062	21.0873	0.92041	16.4073	0.93602	7.55944	1.01064	4.81872	1.07841
220.633	0.88772	101.673	0.89215	46.8602	0.90396	29.5903	0.91623	21.3613	0.93043	16.6234	0.94608	7.65962	1.02076	4.88251	1.08843
223.58	0.89778	102.991	0.90217	47.473	0.914	29.9779	0.92629	21.6415	0.94045	16.839	0.95612	7.76039	1.03085	4.9481	1.09854
226.524	0.90782	104.316	0.91221	48.0804	0.92402	30.3605	0.93637	21.9193	0.95053	17.0565	0.96614	7.86217	1.04089	5.0123	1.10862
229.529	0.91789	105.666	0.92236	48.6887	0.93404	30.7497	0.94646	22.2012	0.9606	17.2737	0.97616	7.96374	1.05104	5.07809	1.11866
232.575	0.92791	107.02	0.93244	49.3047	0.94406	31.1425	0.95648	22.482	0.97062	17.4914	0.98618	8.06672	1.06106	5.14568	1.12873
235.621	0.93797	108.383	0.94246	49.9181	0.95415	31.5328	0.96654	22.7619	0.98066	17.7106	0.99629	8.16969	1.0711	5.21327	1.13883
238.708	0.94799	109.757	0.95247	50.5514	0.96421	31.925	0.9766	23.0485	0.99068	17.9329	1.00629	8.27287	1.08123	5.28147	1.14885
241.879	0.95805	111.15	0.96249	51.1768	0.97423	32.3236	0.98667	23.3339	1.00072	18.1525	1.01633	8.37824	1.09127	5.35006	1.15889
245.095	0.96807	112.551	0.97255	51.8121	0.98425	32.7254	0.99671	23.6186	1.01074	18.3786	1.02637	8.48522	1.10135	5.42085	1.16894
248.35	0.97808	113.972	0.98257	52.4582	0.99431	33.1274	1.00671	23.9116	1.02078	18.605	1.03639	8.59319	1.11141	5.49304	1.17898
251.689	0.98814	115.428	0.99263	53.1054	1.00431	33.5303	1.01675	24.2045	1.03081	18.833	1.04648	8.70037	1.12142	5.56604	1.18906
255.092	0.99816	116.893	1.00265	53.7628	1.01442	33.9465	1.02692	24.5027	1.04087	19.0669	1.05662	8.80994	1.13144	5.64183	1.19915
258.581	1.00831	118.389	1.01278	54.4309	1.02444	34.3692	1.03694	24.8026	1.05093	19.3033	1.06663	8.92272	1.14148	5.64923	1.20011
262.21	1.01833	119.919	1.02282	55.1097	1.03446	34.7901	1.047	25.1092	1.06106	19.5383	1.07671	9.03729	1.15161	--	--
265.881	1.02841	121.479	1.03284	55.7991	1.04448	35.2192	1.05702	25.4209	1.0712	19.782	1.08677	9.15486	1.16169	0.000198214	1.09477
269.712	1.03845	123.09	1.04287	56.4991	1.0545	35.6583	1.06705	25.7399	1.08121	20.0268	1.09682	9.27303	1.17175	0.000398128	1.04988
273.629	1.04847	124.717	1.05289	57.2213	1.06455	36.1036	1.07709	26.0574	1.09125	20.2782	1.107	9.39541	1.18177	0.00059811	1.02535
277.72	1.05849	126.4	1.06293	57.9572	1.07461	36.5609	1.08715	26.3853	1.10127	20.5336	1.11709	9.52078	1.19182	0.000798098	1.00833
281.936	1.0685	128.135	1.07295	58.7108	1.08463	37.0278	1.09717	26.7186	1.11131	20.7966	1.12711	9.62715	1.20005	0.000998102	0.99537
286.326	1.07852	129.926	1.08303	59.4837	1.09467	37.504	1.10719	27.0597	1.12137	21.0643	1.13721	--	--	0.0012	0.98495
290.908	1.08854	131.783	1.09307	60.2793	1.10471	37.9929	1.11728	27.4126	1.13142	21.3394	1.14726	0.000199189	1.12788	0.0016	0.96907
295.737	1.09856	133.709	1.1031	61.1001	1.11476	38.5005	1.12734	27.7751	1.14146	21.6225	1.15728	0.000399117	1.09357	0.002	0.95785
300.778	1.10858	135.711	1.11316	61.9568	1.12482	39.0228	1.13736	28.1488	1.15154	21.912	1.16738	0.000599079	1.07457	0.0026	0.94583
306.067	1.11862	137.78	1.12322	62.8405	1.1349	39.5638	1.14749	28.5365	1.16167	22.2176	1.17742	0.000799047	1.06098	0.0034	0.93569
311.761	1.12866	139.983	1.13324	63.7627	1.14494	40.1282	1.15751	28.9413	1.17173	22.5302	1.18751	0.000999043	1.05039	0.005	0.92476
317.739	1.13868	142.269	1.14326	64.7154	1.15495	40.7104	1.16759	29.3572	1.18179	22.8602	1.19763	0.0014	1.03457	0.0088	0.91451
324.209	1.14869	144.672	1.15328	65.7233	1.16497	41.3215	1.17761	29.796	1.19182	22.9435	1.20005	0.0018	1.02333	0.0208	0.90447
331.178	1.15875	147.232	1.16329	66.7753	1.17499	41.9592	1.18772	30.1697	1.20011	--	--	0.0024	1.01128	0.04421	0.89445
338.821	1.16881	149.983	1.17339	67.8802	1.18501	42.635	1.19774	--	--	0.000200019	1.16363	0.0032	1.00086	0.07302	0.88436
347.409	1.17883	152.95	1.18343	69.0682	1.19503	42.8004	1.20003	0.000199926	1.17036	0.000400019	1.14447	0.0046	0.99071	0.10483	0.87428
357.011	1.18885	156.177	1.1935	69.6864	1.20001	--	--	0.000399944	1.15441	0.000600043	1.13231	0.0084	0.98062	0.13924	0.86415
367.941	1.19887	158.439	1.20005	--	--	0.000200027	1.17789	0.00080011	1.13804	0.001	1.11775	0.02581	0.97052	0.17585	0.85413
369.361	1.20011	--	--	0.000199968	1.18463	0.000400217	1.16571	0.0014	1.12485	0.0016	1.10443	0.06302	0.96048	0.21386	0.84411
--	--	0.000198208	1.19232	0.000600623	1.17128	0.000800586	1.15258	0.0022	1.11445	0.0024	1.09361	0.10824	0.95043	0.25287	0.83403
0.000198307	1.19625	0.00099855	1.18203	0.0014	1.16052	0.0014	1.14229	0.0038	1.10355	0.0038	1.08273	0.15807	0.94037	0.29388	0.82401
0.01841	1.18617	0.0082	1.17199	0.00341	1.15048	0.0026	1.13144	0.00861	1.09333	0.0074	1.07245	0.21169	0.93035	0.3353	0.81399
0.68562	1.17615	0.29031	1.16195	0.03388	1.14046	0.00561	1.12113	0.06066	1.08327	0.03843	1.06243	0.26891	0.92031	0.37831	0.80384
1.58345	1.16613	0.71967	1.15191	0.20127	1.13044	0.04547	1.11109	0.15795	1.07325	0.11349	1.0523	0.32834	0.91025	0.42152	0.7938
2.64262	1.15605	1.22686	1.14189	0.41998	1.12041	0.16625	1.10104	0.27306	1.06321	0.20456	1.04214	0.39017	0.90022	0.46633	0.78375
3.84112	1.14604	1.80627	1.13184	0.66917	1.11039	0.31408	1.09102	0.40159	1.05319	0.30744	1.03212	0.45399	0.89014	0.51135	0.77371
5.14912	1.136	2.43451	1.1218	0.95303	1.10037	0.48294	1.08096	0.54273	1.04313	0.41693	1.0221	0.51942	0.88008	0.55696	0.76367
6.54918	1.12598	3.11557	1.11174	1.25873	1.09023	0.67063	1.07094	0.69408	1.03308	0.53463	1.01209	0.58725	0.87004	0.60337	0.75363
8.04576	1.11596	3.82724	1.10172	1.5875	1.08021	0.87034	1.06092	0.85264	1.02304	0.65913	1.00203	0.65548	0.86003	0.65059	0.74361
9.60739	1.10592	4.57452	1.09168	1.92848	1.0702	1.08286	1.05088	1.0186	1.013	0.78984	0.99197	0.72491	0.84995	0.6986	0.73356
11.2511	1.0959	5.35962	1.08165	2.29011	1.06014	1.30741	1.04086	1.19036	1.00294	0.92354	0.98193	0.79614	0.83987	0.74702	0.72352
12.9362	1.08588	6.16072	1.07163	2.65876	1.05008	1.53736	1.03084	1.36773	0.99291	1.06245	0.97189	0.86877	0.82978	0.79563	0.71346
14.7033	1.07583	6.98803	1.06161	3.04025	1.04006	1.77713	1.02079	1.55011	0.98281	1.20477	0.96184	0.9418	0.81976	0.84525	0.70344
16.5173	1.06579	7.83836	1.05157	3.43396	1.02995	2.0245	1.01077	1.73629	0.97275	1.34869	0.9518	1.01603	0.80972	0.89586	0.69342
18.3774	1.05577	8.69929	1.04153	3.8337	1.01989	2.27529	1.00075	1.92547	0.96273	1.49761	0.94178	1.09206	0.79968	0.94648	0.6834
20.284	1.04575	9.59443	1.03151	4.24406	1.00983	2.53428	0.99056	2.11905	0.95268	1.64853	0.93172	1.1669	0.78966	0.99829	0.67329
22.2255	1.03573	10.4924	1.02149	4.66145	0.99981	2.80188	0.98052	2.31524	0.94266	1.80165	0.92167	1.24473	0.77951	1.04991	0.66325
24.2242	1.02569	11.4167	1.01147	5.08603	0.9898	3.06767	0.97048	2.51203	0.9326	1.95798	0.91163	1.32316	0.76949	1.10292	0.65323
26.2739	1.01567	12.3411	1.00142	5.51724	0.97976	3.33988	0.96043	2.71483	0.92254	2.11651	0.90159	1.4024	0.75943	1.15614	0.64319
28.3522	1.00562	13.3033	0.9914	5.95205	0.96972	3.6177	0.95041	2.92183	0.91243	2.27644	0.89157	1.48263	0.74941	1.21075	0.63312
30.464	0.99556	14.2682	0.98138	6.39327	0.95964	3.89531	0.94037	3.13043	0.90239	2.43697	0.88148	1.56287	0.73934	1.26557	0.6231
32.6325	0.98552	15.2478	0.97136	6.8429	0.94962	4.18135	0.93031	3.34083	0.89235	2.6037	0.87144	1.6455	0.72922	1.32098	0.61306
34.834	0.9755	16.2306	0.96134	7.30193	0.9396	4.46979	0.92027	3.55404	0.88233	2.76963	0.8614	1.72854	0.71917	1.3776	0.60298
37.0474	0.96546	17.2385	0.95132	7.75834	0.92957	4.75863	0.91018	3.76804	0.8723	2.93716	0.85136	1.81197	0.70911	1.43542	0.59293
39.3271	0.95544	18.2651	0.9413	8.22779	0.91949	5.05648	0.90016	3.98825	0.86228	3.1085	0.8413	1.89721	0.69907	1.49363	0.58285
41.6248	0.94539	19.2891	0.93127	8.70202	0.90947	5.35394	0.89014	4.20705	0.85226	3.28184	0.83123	1.98345	0.68905	1.55285	0.5727
43.9738	0.93535	20.3429	0.92115	9.17667	0.89945	5.65459	0.88012	4.42827	0.84224	3.45617	0.82121	2.07008	0.67896	1.61327	0.56268
46.3509	0.92531	21.4055	0.91107	9.66235	0.8894	5.96126	0.87004	4.65509	0.83222	3.63171	0.81119	2.15832	0.66892	1.67509	0.55264
48.744	0.91527	22.4827	0.90104	10.1484	0.87936	6.27032	0.86001	4.8811	0.82218	3.80946	0.80111	2.24736	0.65886	1.73711	0.54253
51.1974	0.90523	23.5703	0.891	10.6446	0.86932	6.5822	0.84999	5.11192	0.81214	3.989	0.79109	2.3382	0.64884	1.80132	0.53243
53.6807	0.89522	24.6703	0.88096	11.1429	0.8592	6.89688	0.83991	5.34615	0.80203	4.17135	0.78108	2.43064	0.63882	1.86534	0.52237
56.1901	0.8852	25.7782	0.87094	11.6513	0.84917	7.21857	0.82989	5.58298	0.79201	4.3543	0.77106	2.52368	0.62879	1.93296	0.51234
58.7316	0.87516	26.9	0.8609	12.1615	0.83905	7.53965	0.81985	5.8198	0.78195	4.54105	0.76104	2.61892	0.61871	1.99978	0.50222
61.302	0.86514	28.0388	0.85086	12.6831	0.82898	7.86475	0.80983	6.06063	0.7719	4.7298	0.75102	2.71596	0.60869	2.069	0.49216
63.9258	0.8551	29.1812	0.84083	13.2023	0.81896	8.19445	0.7998	6.30587	0.76186	4.92015	0.74094	2.8134	0.59867	2.13922	0.48213
66.5856	0.84508	30.3447	0.83081	13.7295	0.80892	8.52554	0.78968	6.5505	0.75184	5.11271	0.73092	2.91405	0.5886	2.21044	0.47211
69.2662	0.83506	31.5183	0.82079	14.2621	0.7989	8.86645	0.77964	6.79894	0.74182	5.30787	0.72088	3.01669	0.57856	2.28367	0.46207
71.9877	0.82503	32.7039	0.81075	14.7989	0.78888	9.20516	0.76962	7.05358	0.73176	5.50623	0.71087	3.11994	0.56852	2.35629	0.45199
74.7446	0.81501	33.9094	0.80073	15.3431	0.77882	9.54909	0.75961	7.31042	0.72174	5.70719	0.70085	3.22638	0.5585	2.43131	0.44188
77.5342	0.80499	35.1279	0.79069	15.9003	0.76877	9.89903	0.74959	7.56967	0.71171	5.91155	0.69081	3.33543	0.54844	2.50693	0.43178
80.3702	0.79497	36.3577	0.78066	16.4566	0.75871	10.2514	0.73955	7.83413	0.70161	6.11872	0.68079	3.44588	0.53839	2.58235	0.42176
83.2226	0.78493	37.621	0.77062	17.0229	0.74869	10.6081	0.72949	8.10118	0.69155	6.32709	0.67077	3.55893	0.52829	2.65878	0.41165
86.1631	0.77487	38.8799	0.7606	17.6024	0.73865	10.9751	0.71947	8.37485	0.6815	6.54347	0.66071	3.67357	0.51827	2.7354	0.40163
89.1146	0.76485	40.1748	0.75054	18.187	0.72863	11.3462	0.70943	8.65431	0.67146	6.76285	0.65058	3.79002	0.50806	2.81282	0.39161
92.1144	0.75483	41.4931	0.7405	18.7769	0.71859	11.7212	0.6994	8.93879	0.6614	6.98563	0.6405	3.91008	0.49795	2.89064	0.38157
95.1424	0.74482	42.8232	0.73046	19.3805	0.70858	12.1038	0.68938	9.22707	0.65136	7.21541	0.63033	4.02933	0.48789	2.96787	0.37152
98.2271	0.73474	44.1815	0.72039	19.9911	0.69856	12.4934	0.67936	9.52015	0.64134	7.4508	0.62031	4.14878	0.47783	3.04569	0.36148
101.368	0.72466	45.5718	0.71033	20.6237	0.68854	12.891	0.66926	9.82245	0.6313	7.6866	0.61029	4.26943	0.4677	3.12371	0.35146
104.539	0.71464	46.9721	0.70031	21.2601	0.67852	13.3025	0.65924	10.1289	0.62125	7.92699	0.60024	4.39228	0.45764	3.20013	0.34144
107.77	0.70463	48.4043	0.69027	21.9172	0.6685	13.7115	0.64917	10.4427	0.61109	8.17339	0.5902	4.51454	0.4476	3.27756	0.3314
111.015	0.69461	49.864	0.68025	22.5749	0.65848	14.1387	0.63911	10.7622	0.60108	8.42359	0.58018	4.63479	0.43758	3.35518	0.32134
114.338	0.68457	51.3464	0.6702	23.2557	0.64844	14.566	0.62909	11.0849	0.59106	8.6746	0.57016	4.75824	0.42757	3.432	0.31129
117.684	0.67451	52.8615	0.66014	23.9463	0.6384	15.0045	0.61907	11.4104	0.58098	8.93161	0.56014	4.88029	0.41755	3.50842	0.30121
121.099	0.66447	54.3885	0.65012	24.6425	0.62838	15.4493	0.60903	11.7415	0.57092	9.18801	0.55012	5.00275	0.40749	3.58465	0.29117
124.523	0.65443	55.9257	0.64008	25.3477	0.61831	15.8984	0.59901	12.071	0.5609	9.44682	0.5401	5.1252	0.39743	3.65907	0.28115
127.961	0.64442	57.4818	0.63006	26.0691	0.60829	16.3485	0.58898	12.4054	0.55085	9.70643	0.53006	5.24805	0.38739	3.73229	0.27104
131.408	0.6344	59.0334	0.62003	26.7849	0.59823	16.8086	0.57894	12.7385	0.54083	9.96884	0.52005	5.3695	0.3773	3.80591	0.261
134.862	0.62438	60.6024	0.61001	27.5041	0.58821	17.2659	0.56892	13.0752	0.53077	10.2294	0.51003	5.49156	0.36724	3.87813	0.25092
138.298	0.61432	62.1634	0.59999	28.2294	0.57819	17.7242	0.5589	13.4113	0.52073	10.4901	0.49997	5.61101	0.35722	3.94975	0.24091
141.743	0.60428	63.7354	0.58997	28.9468	0.56816	18.1859	0.54888	13.7469	0.5106	10.7547	0.48991	5.73086	0.34716	4.02037	0.23085
145.17	0.59424	65.293	0.57993	29.6667	0.55814	18.6458	0.53884	14.0852	0.50056	11.0175	0.47982	5.84671	0.33715	4.0904	0.22081
148.566	0.58422	66.8589	0.56991	30.3929	0.54812	19.1075	0.52882	14.4199	0.49054	11.2813	0.46978	5.96316	0.32709	4.16022	0.21075
151.97	0.57421	68.4055	0.55989	31.1166	0.5381	19.5692	0.51879	14.7559	0.48052	11.5435	0.45976	6.07721	0.31707	4.23024	0.20066
155.341	0.56411	69.9573	0.54987	31.8298	0.52808	20.0291	0.50877	15.0912	0.47047	11.8057	0.44972	6.19166	0.30703	4.29926	0.19064
158.714	0.55409	71.5021	0.53984	32.5504	0.51806	20.492	0.49875	15.4263	0.46045	12.0657	0.4397	6.30271	0.29699	4.36748	0.18058
162.099	0.54407	73.0484	0.52982	33.2749	0.508	20.9502	0.48873	15.756	0.45043	12.3237	0.42968	6.41336	0.2869	4.4371	0.17052
165.429	0.53405	74.5852	0.51976	33.9895	0.49797	21.4095	0.47865	16.0878	0.44033	12.5795	0.41966	6.52321	0.27684	4.50612	0.16051
168.764	0.52402	76.1222	0.50972	34.7059	0.48791	21.8654	0.46861	16.4155	0.43031	12.8343	0.40965	6.63165	0.2668	4.57474	0.15047
172.064	0.51398	77.6492	0.49968	35.4124	0.47789	22.3201	0.45858	16.738	0.42028	13.0825	0.39963	6.7405	0.25676	4.64336	0.14043
175.371	0.50394	79.1587	0.48966	36.1146	0.46785	22.7702	0.44854	17.0551	0.41018	13.3289	0.38957	6.84835	0.24671	4.71298	0.13033
178.633	0.4939	80.6523	0.47965	36.813	0.45781	23.2096	0.4385	17.3696	0.40016	13.5743	0.37949	6.95539	0.23669	4.7826	0.1203
181.86	0.48386	82.1299	0.46963	37.4978	0.44776	23.6531	0.42848	17.6793	0.39014	13.8145	0.36947	7.06264	0.22667	4.85222	0.11024
185.039	0.47384	83.5868	0.45961	38.1761	0.43772	24.0796	0.41844	17.9826	0.38012	14.0505	0.35942	7.17029	0.21665	4.92184	0.10022
188.167	0.46381	85.0131	0.44959	38.8435	0.42768	24.5072	0.40842	18.2837	0.37008	14.2857	0.34936	7.27753	0.20652	4.99166	0.0902
191.27	0.45377	86.4214	0.43955	39.4988	0.41764	24.9257	0.39841	18.5812	0.36007	14.5175	0.33928	7.38478	0.1965	5.06208	0.08014
194.304	0.44373	87.8122	0.42951	40.1453	0.40762	25.3391	0.38833	18.8753	0.35003	14.7485	0.32919	7.49283	0.18642	5.13311	0.07012
197.273	0.43369	89.1891	0.41949	40.7798	0.39749	25.7502	0.37829	19.1682	0.34001	14.98	0.31913	7.60127	0.17635	5.20393	0.06007
200.242	0.42367	90.5482	0.40947	41.4189	0.38747	26.1544	0.36825	19.4609	0.32997	15.2084	0.30911	7.70972	0.16625	5.27555	0.05001
203.191	0.41363	91.8879	0.39945	42.0439	0.37745	26.5572	0.35823	19.7504	0.31995	15.4342	0.29905	7.81817	0.15621	5.34837	0.03997
206.112	0.4036	93.2274	0.38944	42.6728	0.36743	26.956	0.34821	20.0424	0.30991	15.663	0.28904	7.92681	0.14617	5.42119	0.02995
209.006	0.39354	94.5625	0.37942	43.2908	0.35739	27.355	0.3382	20.3301	0.29989	15.888	0.279	8.03606	0.13608	5.49521	0.01978
211.889	0.38352	95.8846	0.3694	43.9116	0.34736	27.749	0.32816	20.6214	0.28988	16.1171	0.26896	8.14611	0.126	5.56963	0.00976
214.783	0.37346	97.2066	0.35938	44.5299	0.33732	28.1462	0.31814	20.9107	0.27986	16.3445	0.2589	8.25636	0.11596	5.64385	-9.12184e-06
217.672	0.36344	98.5323	0.34934	45.1487	0.32728	28.5438	0.30808	21.2006	0.26984	16.5721	0.24886	8.36761	0.10593	5.64405	-9.12184e-06
220.544	0.35337	99.8584	0.3393	45.7653	0.31726	28.9423	0.29806	21.49	0.2598	16.8003	0.23883	8.47965	0.09589
223.433	0.34333	101.175	0.32925	46.3832	0.30722	29.3381	0.288	21.7799	0.24978	17.0299	0.22875	8.5925	0.08581
226.302	0.33329	102.504	0.31923	47.0046	0.2972	29.7375	0.27799	22.071	0.23974	17.2593	0.21869	8.70595	0.07573
229.18	0.32327	103.835	0.30919	47.6197	0.28717	30.1347	0.26797	22.3653	0.22963	17.4898	0.20867	8.8214	0.06564
232.068	0.31323	105.157	0.29917	48.2397	0.27713	30.5327	0.25793	22.6608	0.21957	17.72	0.19863	8.93745	0.05562
234.976	0.30318	106.493	0.28907	48.8687	0.26711	30.9319	0.24789	22.9565	0.20947	17.9526	0.18862	9.0541	0.04558
237.885	0.29316	107.845	0.27904	49.4954	0.25707	31.3342	0.23783	23.2545	0.1994	18.1862	0.17858	9.17296	0.03556
240.809	0.28308	109.185	0.26902	50.1229	0.24703	31.7386	0.22781	23.554	0.18938	18.4204	0.16856	9.29361	0.02553
243.754	0.27306	110.533	0.25894	50.7535	0.23697	32.1438	0.2178	23.8529	0.17936	18.6546	0.15854	9.41686	0.01545
246.721	0.26304	111.889	0.24892	51.3908	0.22696	32.5502	0.20778	24.1552	0.16934	18.8925	0.14852	9.54172	0.00541
249.702	0.25302	113.266	0.2389	52.0293	0.21694	32.9613	0.19776	24.4589	0.15928	19.1327	0.13846	9.61014	-9.12184e-06
252.719	0.24301	114.648	0.22886	52.6738	0.2069	33.3749	0.1877	24.7692	0.14925	19.3761	0.12843	9.61034	-9.12184e-06
255.768	0.23291	116.032	0.21883	53.3271	0.19686	33.7906	0.17768	25.0789	0.13917	19.6209	0.11837	--
258.858	0.22289	117.459	0.20879	53.9758	0.18676	34.214	0.16766	25.395	0.12915	19.8697	0.10835	--
262.006	0.21283	118.889	0.19877	54.6431	0.17671	34.639	0.15762	25.7117	0.11913	20.1187	0.09833	--
265.17	0.20281	120.325	0.18875	55.3205	0.16665	35.0623	0.1476	26.0375	0.10907	20.3751	0.08831	--
268.406	0.1928	121.803	0.17865	56.0023	0.15659	35.505	0.13755	26.362	0.09904	20.6325	0.07827
271.666	0.18278	123.302	0.1686	56.6941	0.14656	35.9473	0.12747	26.6963	0.089	20.8965	0.06823
275.031	0.17276	124.819	0.15858	57.4022	0.13652	36.3972	0.11743	27.0376	0.07898	21.1656	0.05822
278.448	0.16266	126.368	0.14856	58.1143	0.1265	36.8531	0.10741	27.3846	0.06896	21.4402	0.0482
281.95	0.15264	127.964	0.1385	58.8468	0.11644	37.3212	0.09736	27.7397	0.05886	21.7212	0.03812
285.562	0.1426	129.582	0.12848	59.5909	0.1064	37.7972	0.08732	28.1037	0.04883	22.0122	0.02806
289.248	0.13259	131.233	0.11846	60.3569	0.09635	38.2819	0.07726	28.475	0.03879	22.3093	0.01801
293.05	0.12257	132.946	0.10843	61.1397	0.08633	38.7791	0.06724	28.864	0.02875	22.6205	0.00797
296.954	0.11253	134.699	0.09839	61.9474	0.07623	39.2927	0.0572	29.2616	0.01873	22.8737	-2.82056e-05
300.99	0.10251	136.511	0.08837	62.782	0.06621	39.8207	0.04715	29.6744	0.00869	22.8739	6.7214e-05
305.138	0.09249	138.382	0.07829	63.6337	0.05619	40.3678	0.03707	30.0508	-6.63735e-05	--
309.462	0.08247	140.315	0.06825	64.5118	0.04617	40.9298	0.02705	30.051	2.90461e-05	--
313.93	0.07243	142.322	0.05823	65.4283	0.03612	41.5173	0.01696	--		--
318.625	0.06241	144.399	0.0482	66.3848	0.02608	42.1293	0.00688	--		--
323.497	0.05238	146.585	0.03816	67.3788	0.01604	42.5676	-9.12184e-06	--		--
328.674	0.04234	148.867	0.02814	68.4277	0.00602	42.5678	0.000162633	--		--
334.104	0.03232	151.277	0.01812	69.0834	-9.12184e-06
339.849	0.0223	153.826	0.0081	69.0836	6.7214e-05
345.956	0.01228	156.021	-9.12184e-06	--
352.564	0.00226	156.022	-6.63735e-05	--
354.085	-9.12184e-06	--		--
354.085	0.000200801	--		--

## Sheet: Figure 2d
	EHGC	EDLC
Specific current (A/g)	Discharge capacitance (F/g)	Discharge capacitance (F/g)
1	295.071	108.985
10	190.616	85.519
20	160.172	78.6696
30	141.101	73.8948

## Sheet: Figure 2e
Cycle number	Discharge capacitance (F/g)	Coulombic efficiency (%)
1	155.455	98.2365
2	155.153	98.6638
3	155.003	98.9126
4	154.926	99.0283
5	154.861	99.1349
6	154.795	99.1961
7	154.821	99.2687
8	154.784	99.3075
9	154.814	99.3491
10	154.78	99.3661
11	154.767	99.4148
12	154.747	99.4262
13	154.761	99.4552
14	154.774	99.4718
15	154.761	99.4996
16	154.79	99.4911
17	154.814	99.5324
18	154.825	99.5286
19	154.841	99.5585
20	154.867	99.5654
21	154.857	99.5617
22	154.876	99.5857
23	154.882	99.5809
24	154.865	99.5868
25	154.873	99.6252
26	154.895	99.6216
27	154.887	99.6129
28	154.902	99.6329
29	154.934	99.6502
30	154.937	99.6422
31	154.965	99.6507
32	155.001	99.6587
33	154.981	99.6505
34	154.981	99.6586
35	155.007	99.6774
36	154.985	99.662
37	155.014	99.6909
38	155.018	99.6795
39	155.049	99.6804
40	155.051	99.6864
41	155.048	99.7018
42	155.067	99.6817
43	155.068	99.7065
44	155.091	99.7021
45	155.096	99.7236
46	155.13	99.7129
47	155.125	99.7124
48	155.144	99.7244
49	155.185	99.7409
50	155.188	99.7107
51	155.187	99.7254
52	155.207	99.7421
53	155.24	99.7406
54	155.249	99.7346
55	155.24	99.7409
56	155.264	99.7363
57	155.275	99.7387
58	155.281	99.7524
59	155.289	99.7345
60	155.306	99.7696
61	155.324	99.7496
62	155.342	99.7638
63	155.376	99.7626
64	155.393	99.7657
65	155.379	99.7513
66	155.407	99.7735
67	155.417	99.7804
68	155.449	99.7654
69	155.426	99.7583
70	155.475	99.783
71	155.483	99.7709
72	155.516	99.7689
73	155.489	99.7667
74	155.515	99.7892
75	155.547	99.7808
76	155.597	99.792
77	155.585	99.771
78	155.608	99.7851
79	155.631	99.7933
80	155.62	99.7655
81	155.62	99.8011
82	155.63	99.7865
83	155.686	99.7951
84	155.709	99.782
85	155.699	99.784
86	155.743	99.8104
87	155.747	99.7785
88	155.767	99.805
89	155.791	99.8022
90	155.789	99.7762
91	155.808	99.8051
92	155.788	99.7805
93	155.818	99.8091
94	155.828	99.7996
95	155.869	99.8011
96	155.875	99.8039
97	155.862	99.7807
98	155.892	99.8128
99	155.938	99.8122
100	155.963	99.8044
101	155.955	99.8067
102	155.938	99.7943
103	155.995	99.8235
104	155.987	99.8032
105	155.967	99.8055
106	156.005	99.8102
107	156.039	99.8166
108	156.045	99.8084
109	156.044	99.8108
110	156.061	99.8253
111	156.094	99.8133
112	156.089	99.8159
113	156.092	99.8068
114	156.124	99.8265
115	156.131	99.8163
116	156.128	99.8114
117	156.164	99.8247
118	156.16	99.8209
119	156.174	99.821
120	156.201	99.8204
121	156.167	99.8084
122	156.188	99.8302
123	156.204	99.8247
124	156.25	99.8252
125	156.229	99.8242
126	156.29	99.8312
127	156.286	99.8112
128	156.283	99.8196
129	156.327	99.8426
130	156.323	99.8275
131	156.346	99.8294
132	156.381	99.8231
133	156.395	99.8305
134	156.379	99.8156
135	156.41	99.8333
136	156.413	99.8318
137	156.419	99.8221
138	156.437	99.8409
139	156.464	99.8276
140	156.469	99.8303
141	156.469	99.8325
142	156.506	99.8371
143	156.512	99.8304
144	156.466	99.8276
145	156.542	99.8471
146	156.538	99.8278
147	156.562	99.8367
148	156.568	99.8404
149	156.595	99.8291
150	156.606	99.8303
151	156.596	99.8431
152	156.602	99.824
153	156.623	99.85
154	156.651	99.8427
155	156.66	99.832
156	156.657	99.8454
157	156.687	99.8304
158	156.693	99.8435
159	156.692	99.8325
160	156.723	99.8462
161	156.712	99.8441
162	156.752	99.8414
163	156.743	99.846
164	156.759	99.8393
165	156.762	99.8377
166	156.767	99.8342
167	156.817	99.8617
168	156.82	99.8437
169	156.814	99.8437
170	156.808	99.8554
171	156.845	99.8471
172	156.874	99.8538
173	156.881	99.8466
174	156.909	99.8484
175	156.904	99.84
176	156.913	99.851
177	156.948	99.8504
178	156.962	99.8542
179	156.963	99.8346
180	156.954	99.8496
181	156.975	99.8574
182	157.015	99.8491
183	157.003	99.8481
184	157.029	99.8519
185	157.037	99.8536
186	157.062	99.8419
187	157.04	99.8445
188	157.072	99.8586
189	157.111	99.8551
190	157.137	99.8658
191	157.127	99.8437
192	157.169	99.8615
193	157.138	99.8387
194	157.165	99.8534
195	157.182	99.8479
196	157.175	99.8539
197	157.208	99.8558
198	157.222	99.845
199	157.218	99.8515
200	157.238	99.8522
201	157.231	99.8538
202	157.269	99.8687
203	157.262	99.8352
204	157.28	99.8621
205	157.281	99.8556
206	157.283	99.8465
207	157.299	99.8539
208	157.33	99.8613
209	157.339	99.8539
210	157.338	99.8466
211	157.373	99.8633
212	157.4	99.8652
213	157.388	99.8479
214	157.401	99.856
215	157.42	99.853
216	157.423	99.8634
217	157.428	99.8555
218	157.439	99.8607
219	157.468	99.8602
220	157.458	99.8446
221	157.497	99.8726
222	157.496	99.8573
223	157.513	99.8613
224	157.536	99.8626
225	157.547	99.8569
226	157.528	99.8556
227	157.564	99.8652
228	157.566	99.8582
229	157.552	99.854
230	157.605	99.8728
231	157.612	99.8656
232	157.592	99.8576
233	157.581	99.8571
234	157.64	99.8688
235	157.616	99.8613
236	157.609	99.8622
237	157.696	99.8818
238	157.682	99.8574
239	157.669	99.857
240	157.692	99.879
241	157.672	99.8408
242	157.723	99.8857
243	157.75	99.8743
244	157.721	99.8576
245	157.75	99.8609
246	157.75	99.8667
247	157.751	99.87
248	157.777	99.8782
249	157.774	99.8566
250	157.822	99.8789
251	157.801	99.8632
252	157.8	99.853
253	157.823	99.8768
254	157.838	99.8648
255	157.817	99.8645
256	157.877	99.8751
257	157.887	99.8644
258	157.882	99.8646
259	157.863	99.8626
260	157.894	99.8667
261	157.924	99.8796
262	157.924	99.8607
263	157.947	99.8749
264	157.967	99.8747
265	157.963	99.8555
266	157.943	99.8742
267	157.961	99.8707
268	158.015	99.874
269	157.994	99.8774
270	157.96	99.8418
271	158.017	99.8895
272	158.037	99.8708
273	158.027	99.8699
274	158.03	99.8702
275	158.036	99.8694
276	158.07	99.8779
277	158.076	99.8706
278	158.086	99.8675
279	158.092	99.8675
280	158.094	99.8871
281	158.103	99.867
282	158.126	99.8775
283	158.128	99.8702
284	158.147	99.8732
285	158.161	99.8823
286	158.168	99.874
287	158.178	99.8718
288	158.178	99.866
289	158.168	99.8693
290	158.212	99.8779
291	158.225	99.8805
292	158.248	99.8796
293	158.235	99.8673
294	158.246	99.8793
295	158.255	99.8771
296	158.265	99.8704
297	158.278	99.8746
298	158.286	99.8753
299	158.291	99.8702
300	158.295	99.8687
301	158.321	99.8871
302	158.317	99.8697
303	158.337	99.8728
304	158.332	99.8758
305	158.35	99.8778
306	158.373	99.874
307	158.357	99.8724
308	158.355	99.8692
309	158.347	99.8781
310	158.369	99.8647
311	158.369	99.8757
312	158.376	99.8738
313	158.407	99.8789
314	158.414	99.8729
315	158.434	99.8733
316	158.454	99.8744
317	158.455	99.8807
318	158.459	99.8663
319	158.459	99.8864
320	158.482	99.8737
321	158.471	99.8567
322	158.52	99.9023
323	158.517	99.869
324	158.519	99.8783
325	158.514	99.8636
326	158.524	99.884
327	158.55	99.8822
328	158.577	99.8805
329	158.581	99.874
330	158.584	99.8713
331	158.608	99.8825
332	158.588	99.8773
333	158.586	99.871
334	158.607	99.8803
335	158.62	99.8771
336	158.63	99.8827
337	158.647	99.8752
338	158.647	99.8791
339	158.694	99.8864
340	158.644	99.8588
341	158.714	99.9018
342	158.67	99.8602
343	158.694	99.8843
344	158.71	99.8881
345	158.733	99.8926
346	158.734	99.8814
347	158.726	99.872
348	158.733	99.8845
349	158.768	99.8842
350	158.779	99.8792
351	158.786	99.8838
352	158.781	99.8815
353	158.784	99.8746
354	158.778	99.8846
355	158.821	99.8826
356	158.83	99.8871
357	158.81	99.8825
358	158.85	99.8863
359	158.849	99.8803
360	158.838	99.8707
361	158.841	99.8855
362	158.876	99.8804
363	158.892	99.8838
364	158.892	99.8742
365	158.909	99.8918
366	158.9	99.8748
367	158.912	99.8876
368	158.908	99.8748
369	158.937	99.8825
370	158.941	99.8769
371	158.949	99.884
372	158.936	99.8783
373	158.96	99.8841
374	158.983	99.8871
375	158.928	99.8627
376	158.985	99.8963
377	159.015	99.8882
378	158.987	99.881
379	159.023	99.8845
380	158.998	99.8776
381	159.053	99.8925
382	159.035	99.8758
383	159.044	99.8807
384	159.075	99.8928
385	159.053	99.8834
386	159.075	99.8768
387	159.086	99.8799
388	159.073	99.8849
389	159.097	99.8918
390	159.1	99.8755
391	159.093	99.8753
392	159.106	99.8881
393	159.158	99.8996
394	159.163	99.8791
395	159.18	99.8787
396	159.176	99.8918
397	159.175	99.8723
398	159.174	99.8875
399	159.179	99.8791
400	159.193	99.879
401	159.183	99.8821
402	159.216	99.8896
403	159.193	99.8763
404	159.213	99.8831
405	159.201	99.876
406	159.226	99.8857
407	159.218	99.8783
408	159.247	99.8838
409	159.261	99.8927
410	159.23	99.8737
411	159.28	99.8947
412	159.297	99.8799
413	159.271	99.8792
414	159.286	99.8767
415	159.29	99.8877
416	159.295	99.8877
417	159.295	99.8853
418	159.297	99.8754
419	159.305	99.8831
420	159.325	99.8877
421	159.332	99.877
422	159.325	99.8896
423	159.354	99.8952
424	159.327	99.8769
425	159.364	99.8882
426	159.347	99.8922
427	159.359	99.871
428	159.368	99.8894
429	159.398	99.8971
430	159.397	99.8891
431	159.352	99.8679
432	159.397	99.8962
433	159.394	99.8783
434	159.413	99.8904
435	159.384	99.8818
436	159.424	99.8933
437	159.432	99.8841
438	159.425	99.8813
439	159.424	99.8833
440	159.462	99.8997
441	159.45	99.8699
442	159.466	99.9016
443	159.458	99.8711
444	159.481	99.8989
445	159.484	99.8921
446	159.475	99.8774
447	159.481	99.8942
448	159.518	99.8932
449	159.487	99.8829
450	159.507	99.8903
451	159.521	99.8828
452	159.54	99.8963
453	159.522	99.8807
454	159.526	99.8869
455	159.55	99.8913
456	159.551	99.8843
457	159.552	99.8885
458	159.531	99.8791
459	159.566	99.8951
460	159.58	99.898
461	159.595	99.8904
462	159.604	99.8879
463	159.581	99.8908
464	159.593	99.879
465	159.62	99.8953
466	159.6	99.8842
467	159.611	99.8828
468	159.604	99.8828
469	159.638	99.9021
470	159.617	99.8783
471	159.644	99.8937
472	159.634	99.8829
473	159.658	99.8864
474	159.648	99.8886
475	159.671	99.8941
476	159.669	99.882
477	159.667	99.8862
478	159.68	99.9021
479	159.666	99.8762
480	159.683	99.8873
481	159.697	99.8928
482	159.706	99.8773
483	159.712	99.8848
484	159.697	99.892
485	159.724	99.8863
486	159.718	99.8893
487	159.714	99.8751
488	159.735	99.9017
489	159.705	99.8819
490	159.734	99.8953
491	159.721	99.8843
492	159.731	99.8907
493	159.745	99.8881
494	159.779	99.8944
495	159.742	99.8823
496	159.756	99.9018
497	159.746	99.8657
498	159.793	99.9036
499	159.775	99.8819
500	159.79	99.9032
501	159.787	99.8833
502	159.759	99.8782
503	159.773	99.8889
504	159.785	99.89
505	159.803	99.8875
506	159.785	99.8934
507	159.819	99.8887
508	159.83	99.8807
509	159.83	99.889
510	159.818	99.884
511	159.829	99.8931
512	159.834	99.8874
513	159.832	99.8918
514	159.832	99.89
515	159.842	99.8972
516	159.855	99.8909
517	159.884	99.8995
518	159.86	99.8865
519	159.867	99.8884
520	159.887	99.8881
521	159.881	99.8845
522	159.873	99.8884
523	159.893	99.8898
524	159.895	99.8992
525	159.9	99.8777
526	159.922	99.9059
527	159.912	99.8798
528	159.919	99.8886
529	159.92	99.8953
530	159.931	99.876
531	159.958	99.9016
532	159.953	99.8942
533	159.967	99.8922
534	159.934	99.871
535	159.969	99.902
536	159.949	99.8857
537	159.978	99.8914
538	159.971	99.8918
539	159.98	99.8892
540	159.953	99.8952
541	159.972	99.8771
542	159.981	99.905
543	159.967	99.885
544	159.985	99.8983
545	159.989	99.8904
546	160.001	99.8876
547	159.998	99.8851
548	160.016	99.8952
549	160.043	99.8914
550	160.039	99.8865
551	160.023	99.8924
552	160.05	99.8993
553	160.044	99.884
554	160.067	99.9007
555	160.049	99.8933
556	160.068	99.8875
557	160.063	99.8847
558	160.058	99.894
559	160.078	99.8902
560	160.09	99.8916
561	160.086	99.8912
562	160.07	99.8904
563	160.085	99.8876
564	160.079	99.8906
565	160.066	99.8871
566	160.089	99.8901
567	160.102	99.8932
568	160.106	99.8996
569	160.128	99.883
570	160.125	99.8905
571	160.114	99.8919
572	160.107	99.8881
573	160.113	99.8879
574	160.129	99.9076
575	160.156	99.8888
576	160.176	99.8995
577	160.168	99.8885
578	160.166	99.8897
579	160.18	99.8905
580	160.192	99.8961
581	160.185	99.8958
582	160.18	99.8895
583	160.189	99.8938
584	160.196	99.8922
585	160.193	99.8891
586	160.181	99.8902
587	160.2	99.8937
588	160.199	99.8825
589	160.216	99.9072
590	160.215	99.8882
591	160.224	99.8919
592	160.218	99.8927
593	160.224	99.8876
594	160.234	99.8909
595	160.234	99.8883
596	160.225	99.8795
597	160.246	99.91
598	160.216	99.8895
599	160.26	99.8919
600	160.229	99.8819
601	160.269	99.8933
602	160.267	99.9021
603	160.278	99.8909
604	160.289	99.889
605	160.274	99.881
606	160.272	99.8979
607	160.295	99.8926
608	160.288	99.8938
609	160.302	99.8837
610	160.304	99.8974
611	160.294	99.8787
612	160.322	99.9012
613	160.288	99.8733
614	160.298	99.9005
615	160.332	99.8939
616	160.327	99.8909
617	160.323	99.885
618	160.311	99.8804
619	160.322	99.9033
620	160.317	99.8899
621	160.34	99.8869
622	160.335	99.8952
623	160.333	99.8957
624	160.333	99.8921
625	160.341	99.8875
626	160.327	99.8928
627	160.368	99.8969
628	160.361	99.902
629	160.375	99.8952
630	160.382	99.8831
631	160.378	99.8918
632	160.383	99.8874
633	160.362	99.8975
634	160.375	99.8941
635	160.379	99.9
636	160.378	99.877
637	160.381	99.9011
638	160.418	99.9055
639	160.404	99.8963
640	160.412	99.8917
641	160.393	99.8822
642	160.414	99.8896
643	160.406	99.8925
644	160.429	99.8853
645	160.429	99.8964
646	160.442	99.8887
647	160.445	99.8933
648	160.441	99.8949
649	160.451	99.8817
650	160.448	99.8982
651	160.453	99.8914
652	160.46	99.89
653	160.473	99.8897
654	160.499	99.9006
655	160.481	99.8874
656	160.473	99.8842
657	160.495	99.9099
658	160.492	99.8743
659	160.483	99.8919
660	160.512	99.9057
661	160.51	99.8978
662	160.501	99.8948
663	160.507	99.8953
664	160.501	99.8854
665	160.525	99.9087
666	160.511	99.8879
667	160.515	99.8883
668	160.521	99.9081
669	160.515	99.8956
670	160.531	99.8971
671	160.545	99.9023
672	160.541	99.8906
673	160.521	99.9
674	160.534	99.8925
675	160.543	99.9009
676	160.533	99.8981
677	160.55	99.8871
678	160.573	99.8999
679	160.533	99.8923
680	160.563	99.8924
681	160.572	99.9019
682	160.582	99.9004
683	160.582	99.8886
684	160.593	99.9028
685	160.596	99.8977
686	160.583	99.9028
687	160.611	99.8918
688	160.638	99.9004
689	160.603	99.8819
690	160.587	99.8929
691	160.628	99.9049
692	160.633	99.8966
693	160.633	99.8934
694	160.646	99.8977
695	160.645	99.8972
696	160.638	99.9031
697	160.644	99.8892
698	160.65	99.8944
699	160.671	99.895
700	160.666	99.8907
701	160.649	99.8942
702	160.668	99.8909
703	160.676	99.903
704	160.675	99.8966
705	160.676	99.8972
706	160.67	99.8932
707	160.696	99.8926
708	160.692	99.8981
709	160.692	99.8858
710	160.702	99.8901
711	160.68	99.8923
712	160.689	99.9091
713	160.731	99.9032
714	160.701	99.8863
715	160.704	99.8945
716	160.708	99.8893
717	160.738	99.9032
718	160.741	99.8968
719	160.75	99.8997
720	160.745	99.8894
721	160.755	99.9088
722	160.771	99.9066
723	160.775	99.8908
724	160.742	99.8868
725	160.777	99.9019
726	160.788	99.8961
727	160.758	99.8835
728	160.754	99.8951
729	160.788	99.9017
730	160.783	99.8865
731	160.808	99.8911
732	160.78	99.8966
733	160.805	99.896
734	160.781	99.8854
735	160.791	99.9003
736	160.789	99.8937
737	160.764	99.8894
738	160.806	99.9043
739	160.795	99.8893
740	160.789	99.8916
741	160.811	99.8864
742	160.83	99.9111
743	160.835	99.8878
744	160.832	99.8931
745	160.83	99.8953
746	160.842	99.897
747	160.834	99.8912
748	160.846	99.9042
749	160.827	99.8824
750	160.876	99.9166
751	160.863	99.8956
752	160.84	99.8908
753	160.846	99.8865
754	160.866	99.909
755	160.864	99.8934
756	160.842	99.8961
757	160.873	99.9027
758	160.857	99.8985
759	160.846	99.8904
760	160.859	99.8999
761	160.834	99.8906
762	160.851	99.9033
763	160.873	99.9031
764	160.866	99.8955
765	160.854	99.896
766	160.861	99.8957
767	160.868	99.8842
768	160.899	99.9124
769	160.892	99.8953
770	160.879	99.8865
771	160.876	99.8837
772	160.873	99.906
773	160.888	99.8996
774	160.908	99.8891
775	160.9	99.8974
776	160.899	99.8996
777	160.899	99.9054
778	160.902	99.8899
779	160.871	99.886
780	160.895	99.8973
781	160.911	99.9084
782	160.894	99.8868
783	160.93	99.9048
784	160.914	99.8967
785	160.91	99.9
786	160.92	99.8994
787	160.94	99.9016
788	160.925	99.8818
789	160.936	99.9093
790	160.934	99.8989
791	160.948	99.8928
792	160.941	99.9023
793	160.947	99.8968
794	160.948	99.9018
795	160.921	99.8911
796	160.95	99.9111
797	160.956	99.8912
798	160.934	99.8939
799	160.974	99.9123
800	160.949	99.8821
801	160.955	99.9131
802	160.966	99.8895
803	161.006	99.9027
804	161.009	99.9044
805	160.995	99.8996
806	161.009	99.889
807	161.005	99.8962
808	160.996	99.9012
809	161.013	99.8975
810	161.005	99.8933
811	161.019	99.9039
812	161.022	99.8968
813	161.048	99.9153
814	161.032	99.8906
815	161.029	99.9056
816	161.062	99.9077
817	161.051	99.8959
818	161.074	99.9093
819	161.03	99.8909
820	161.065	99.9094
821	161.074	99.8984
822	161.051	99.898
823	161.046	99.9008
824	161.08	99.9137
825	161.053	99.886
826	161.095	99.9081
827	161.088	99.8996
828	161.084	99.8998
829	161.101	99.8888
830	161.107	99.9035
831	161.081	99.8981
832	161.132	99.9066
833	161.128	99.8988
834	161.094	99.8924
835	161.107	99.9006
836	161.121	99.9085
837	161.122	99.8889
838	161.112	99.9097
839	161.115	99.8875
840	161.114	99.8911
841	161.1	99.8962
842	161.145	99.9193
843	161.129	99.8866
844	161.16	99.9115
845	161.136	99.886
846	161.172	99.9177
847	161.142	99.8865
848	161.167	99.9065
849	161.149	99.8986
850	161.179	99.9054
851	161.192	99.8906
852	161.199	99.8982
853	161.196	99.8983
854	161.167	99.8901
855	161.182	99.9082
856	161.189	99.8964
857	161.179	99.9066
858	161.171	99.905
859	161.185	99.8932
860	161.207	99.8999
861	161.212	99.903
862	161.186	99.8954
863	161.206	99.8981
864	161.195	99.9018
865	161.2	99.8945
866	161.209	99.908
867	161.193	99.8898
868	161.231	99.9216
869	161.202	99.8948
870	161.208	99.8949
871	161.227	99.9112
872	161.217	99.8946
873	161.209	99.9029
874	161.202	99.8978
875	161.217	99.906
876	161.212	99.8953
877	161.209	99.8991
878	161.204	99.8904
879	161.194	99.9059
880	161.204	99.9002
881	161.217	99.9055
882	161.202	99.898
883	161.205	99.9046
884	161.229	99.8995
885	161.213	99.8922
886	161.208	99.9014
887	161.2	99.8982
888	161.207	99.907
889	161.192	99.8961
890	161.196	99.9007
891	161.206	99.8985
892	161.206	99.8986
893	161.203	99.9067
894	161.21	99.9104
895	161.209	99.8998
896	161.22	99.8958
897	161.223	99.8988
898	161.232	99.9037
899	161.217	99.9025
900	161.24	99.903
901	161.223	99.8982
902	161.204	99.8951
903	161.214	99.9124
904	161.226	99.905
905	161.2	99.8888
906	161.223	99.9166
907	161.215	99.898
908	161.231	99.9162
909	161.23	99.8966
910	161.23	99.896
911	161.24	99.9004
912	161.223	99.8909
913	161.241	99.9149
914	161.234	99.8983
915	161.255	99.905
916	161.252	99.9075
917	161.242	99.9027
918	161.236	99.8929
919	161.259	99.9038
920	161.268	99.9127
921	161.258	99.9006
922	161.238	99.9032
923	161.258	99.8987
924	161.241	99.8902
925	161.24	99.9106
926	161.268	99.9048
927	161.278	99.9042
928	161.279	99.9128
929	161.239	99.8851
930	161.262	99.9137
931	161.248	99.8983
932	161.252	99.9009
933	161.265	99.9013
934	161.254	99.8916
935	161.257	99.9057
936	161.273	99.9009
937	161.284	99.912
938	161.244	99.8931
939	161.266	99.895
940	161.262	99.9043
941	161.291	99.9074
942	161.287	99.8976
943	161.256	99.9039
944	161.258	99.8898
945	161.269	99.9159
946	161.275	99.9039
947	161.269	99.8943
948	161.269	99.9039
949	161.265	99.9154
950	161.264	99.8996
951	161.276	99.9031
952	161.255	99.8957
953	161.285	99.9047
954	161.292	99.9037
955	161.3	99.9112
956	161.301	99.91
957	161.29	99.8991
958	161.298	99.9074
959	161.272	99.8883
960	161.293	99.916
961	161.274	99.9017
962	161.31	99.9144
963	161.293	99.901
964	161.291	99.8998
965	161.28	99.9055
966	161.304	99.9057
967	161.286	99.9028
968	161.296	99.9039
969	161.305	99.9098
970	161.277	99.9006
971	161.292	99.9069
972	161.309	99.9154
973	161.291	99.9036
974	161.307	99.9026
975	161.304	99.902
976	161.315	99.909
977	161.311	99.9094
978	161.295	99.9103
979	161.305	99.8924
980	161.309	99.9093
981	161.349	99.9157
982	161.29	99.8937
983	161.309	99.913
984	161.316	99.8987
985	161.31	99.9107
986	161.315	99.8991
987	161.315	99.9009
988	161.331	99.9164
989	161.342	99.9114
990	161.361	99.9072
991	161.338	99.9027
992	161.333	99.8896
993	161.305	99.9042
994	161.325	99.9129
995	161.35	99.9054
996	161.321	99.9032
997	161.328	99.9077
998	161.308	99.896
999	161.341	99.9125
1000	161.336	99.9078
1001	161.336	99.8995
1002	161.306	99.9119
1003	161.352	99.9053
1004	161.334	99.8897
1005	161.356	99.9224
1006	161.346	99.9095
1007	161.358	99.9034
1008	161.328	99.9045
1009	161.35	99.906
1010	161.358	99.9076
1011	161.356	99.9092
1012	161.346	99.9005
1013	161.348	99.9064
1014	161.362	99.9124
1015	161.336	99.8959
1016	161.346	99.9102
1017	161.367	99.9152
1018	161.37	99.9053
1019	161.352	99.908
1020	161.36	99.9132
1021	161.373	99.9131
1022	161.359	99.9101
1023	161.39	99.9132
1024	161.36	99.9015
1025	161.367	99.9088
1026	161.37	99.9126
1027	161.386	99.9016
1028	161.38	99.9067
1029	161.365	99.9073
1030	161.375	99.9026
1031	161.371	99.9064
1032	161.389	99.9071
1033	161.361	99.904
1034	161.395	99.9199
1035	161.413	99.9121
1036	161.395	99.9028
1037	161.441	99.915
1038	161.424	99.8953
1039	161.414	99.9068
1040	161.401	99.8999
1041	161.404	99.9101
1042	161.436	99.9088
1043	161.435	99.9049
1044	161.442	99.9056
1045	161.455	99.9149
1046	161.436	99.8952
1047	161.415	99.9035
1048	161.454	99.9052
1049	161.438	99.8963
1050	161.42	99.9068
1051	161.46	99.9117
1052	161.451	99.9101
1053	161.458	99.9061
1054	161.454	99.8952
1055	161.46	99.9042
1056	161.452	99.9076
1057	161.446	99.8983
1058	161.452	99.9094
1059	161.447	99.907
1060	161.448	99.8996
1061	161.437	99.8931
1062	161.454	99.9155
1063	161.46	99.9168
1064	161.436	99.8979
1065	161.444	99.9132
1066	161.469	99.915
1067	161.457	99.8936
1068	161.471	99.9178
1069	161.487	99.9017
1070	161.466	99.9022
1071	161.475	99.916
1072	161.477	99.9031
1073	161.477	99.8947
1074	161.482	99.9094
1075	161.463	99.9019
1076	161.448	99.8969
1077	161.471	99.9078
1078	161.445	99.8937
1079	161.457	99.9095
1080	161.449	99.8985
1081	161.442	99.8979
1082	161.469	99.9167
1083	161.47	99.901
1084	161.451	99.8897
1085	161.481	99.9169
1086	161.471	99.9062
1087	161.467	99.8928
1088	161.464	99.9083
1089	161.419	99.8944
1090	161.452	99.9138
1091	161.421	99.8944
1092	161.447	99.9221
1093	161.443	99.8944
1094	161.452	99.9139
1095	161.426	99.8979
1096	161.41	99.9118
1097	161.446	99.9203
1098	161.42	99.8945
1099	161.406	99.9194
1100	161.399	99.9054
1101	161.433	99.9183
1102	161.391	99.9102
1103	161.414	99.9088
1104	161.417	99.9148
1105	161.429	99.9117
1106	161.379	99.9011
1107	161.412	99.9243
1108	161.412	99.9088
1109	161.406	99.9119
1110	161.409	99.9119
1111	161.41	99.9032
1112	161.4	99.9168
1113	161.442	99.9253
1114	161.454	99.9118
1115	161.442	99.9081
1116	161.442	99.9115
1117	161.41	99.9043
1118	161.403	99.9098
1119	161.407	99.9127
1120	161.413	99.9101
1121	161.406	99.9182
1122	161.421	99.9043
1123	161.405	99.9054
1124	161.419	99.9132
1125	161.402	99.9065
1126	161.426	99.9183
1127	161.423	99.908
1128	161.41	99.9107
1129	161.384	99.9087
1130	161.393	99.9026
1131	161.395	99.9153
1132	161.403	99.9179
1133	161.367	99.8977
1134	161.399	99.923
1135	161.402	99.91
1136	161.374	99.9113
1137	161.362	99.9022
1138	161.351	99.9067
1139	161.355	99.9168
1140	161.343	99.8952
1141	161.334	99.9219
1142	161.311	99.9002
1143	161.315	99.9106
1144	161.325	99.9088
1145	161.289	99.9161
1146	161.286	99.896
1147	161.276	99.9115
1148	161.276	99.9037
1149	161.271	99.9164
1150	161.276	99.9148
1151	161.244	99.9108
1152	161.249	99.9092
1153	161.247	99.9108
1154	161.267	99.9116
1155	161.247	99.9053
1156	161.276	99.9187
1157	161.23	99.9044
1158	161.256	99.9099
1159	161.257	99.9152
1160	161.268	99.9133
1161	161.26	99.9153
1162	161.278	99.9046
1163	161.236	99.9054
1164	161.264	99.9194
1165	161.243	99.9081
1166	161.244	99.9062
1167	161.245	99.9063
1168	161.256	99.918
1169	161.289	99.927
1170	161.263	99.8923
1171	161.278	99.9269
1172	161.282	99.9213
1173	161.288	99.9089
1174	161.264	99.9085
1175	161.272	99.9088
1176	161.28	99.9104
1177	161.251	99.9122
1178	161.26	99.9111
1179	161.248	99.9174
1180	161.246	99.9138
1181	161.232	99.9065
1182	161.207	99.9023
1183	161.208	99.9253
1184	161.212	99.9149
1185	161.183	99.8968
1186	161.184	99.916
1187	161.174	99.9119
1188	161.162	99.906
1189	161.159	99.9205
1190	161.162	99.9138
1191	161.118	99.8963
1192	161.124	99.9234
1193	161.104	99.9115
1194	161.08	99.918
1195	161.082	99.9152
1196	161.078	99.9139
1197	161.066	99.9144
1198	161.036	99.8957
1199	161.023	99.9258
1200	161.018	99.9074
1201	160.971	99.9145
1202	160.99	99.9113
1203	160.971	99.9115
1204	160.942	99.9095
1205	160.908	99.9109
1206	160.914	99.9139
1207	160.935	99.9215
1208	160.92	99.9203
1209	160.935	99.9051
1210	160.867	99.911
1211	160.862	99.9069
1212	160.832	99.9029
1213	160.852	99.9261
1214	160.83	99.9115
1215	160.823	99.9126
1216	160.773	99.9081
1217	160.782	99.9149
1218	160.771	99.9118
1219	160.799	99.9261
1220	160.797	99.9095
1221	160.763	99.9218
1222	160.721	99.8938
1223	160.761	99.927
1224	160.771	99.9261
1225	160.782	99.9161
1226	160.748	99.9115
1227	160.753	99.917
1228	160.764	99.9219
1229	160.763	99.9147
1230	160.725	99.9114
1231	160.76	99.9283
1232	160.76	99.9226
1233	160.722	99.9045
1234	160.76	99.9305
1235	160.754	99.9196
1236	160.756	99.9202
1237	160.764	99.9196
1238	160.757	99.9182
1239	160.72	99.8956
1240	160.736	99.9247
1241	160.75	99.9239
1242	160.752	99.9113
1243	160.763	99.9182
1244	160.752	99.9163
1245	160.768	99.9223
1246	160.743	99.905
1247	160.747	99.9164
1248	160.786	99.9246
1249	160.766	99.9165
1250	160.741	99.9054
1251	160.765	99.926
1252	160.739	99.9036
1253	160.709	99.9056
1254	160.788	99.941
1255	160.755	99.9026
1256	160.751	99.9293
1257	160.759	99.9051
1258	160.737	99.9139
1259	160.731	99.911
1260	160.752	99.9308
1261	160.77	99.9233
1262	160.758	99.9054
1263	160.774	99.9265
1264	160.769	99.9073
1265	160.772	99.9179
1266	160.766	99.9246
1267	160.781	99.9107
1268	160.784	99.9242
1269	160.772	99.9095
1270	160.764	99.911
1271	160.762	99.9225
1272	160.758	99.9138
1273	160.746	99.926
1274	160.771	99.9147
1275	160.783	99.9277
1276	160.753	99.9038
1277	160.757	99.9167
1278	160.75	99.91
1279	160.741	99.9253
1280	160.769	99.9208
1281	160.709	99.9075
1282	160.741	99.923
1283	160.739	99.923
1284	160.751	99.9302
1285	160.707	99.9109
1286	160.725	99.9144
1287	160.728	99.9248
1288	160.712	99.9201
1289	160.705	99.9113
1290	160.696	99.9166
1291	160.702	99.9248
1292	160.713	99.9317
1293	160.709	99.9108
1294	160.695	99.9162
1295	160.725	99.9287
1296	160.7	99.9181
1297	160.717	99.9174
1298	160.705	99.9133
1299	160.67	99.9198
1300	160.695	99.9186
1301	160.675	99.9064
1302	160.695	99.9158
1303	160.699	99.9232
1304	160.692	99.9172
1305	160.703	99.9273
1306	160.702	99.919
1307	160.703	99.9218
1308	160.718	99.9221
1309	160.711	99.9166
1310	160.709	99.9192
1311	160.709	99.9189
1312	160.704	99.9203
1313	160.7	99.9087
1314	160.697	99.9288
1315	160.714	99.9277
1316	160.714	99.9155
1317	160.685	99.8996
1318	160.715	99.9363
1319	160.699	99.9151
1320	160.697	99.9148
1321	160.711	99.9286
1322	160.709	99.9301
1323	160.705	99.9144
1324	160.713	99.9184
1325	160.727	99.9235
1326	160.699	99.9117
1327	160.736	99.9344
1328	160.693	99.9115
1329	160.707	99.9182
1330	160.729	99.9159
1331	160.735	99.9198
1332	160.72	99.9177
1333	160.726	99.9228
1334	160.742	99.921
1335	160.735	99.9255
1336	160.74	99.9181
1337	160.74	99.919
1338	160.702	99.9167
1339	160.746	99.9204
1340	160.745	99.9198
1341	160.732	99.9179
1342	160.742	99.9238
1343	160.725	99.917
1344	160.726	99.9178
1345	160.733	99.9094
1346	160.734	99.9349
1347	160.718	99.9062
1348	160.749	99.9353
1349	160.737	99.9086
1350	160.727	99.9327
1351	160.757	99.9222
1352	160.754	99.9143
1353	160.762	99.9224
1354	160.772	99.9191
1355	160.757	99.9221
1356	160.763	99.9321
1357	160.771	99.9092
1358	160.786	99.9316
1359	160.746	99.905
1360	160.763	99.9292
1361	160.776	99.9154
1362	160.791	99.9242
1363	160.74	99.9026
1364	160.792	99.9322
1365	160.791	99.9235
1366	160.784	99.9169
1367	160.767	99.9134
1368	160.776	99.9183
1369	160.763	99.9236
1370	160.782	99.9165
1371	160.762	99.9079
1372	160.782	99.9286
1373	160.756	99.9182
1374	160.785	99.9192
1375	160.783	99.9192
1376	160.798	99.9296
1377	160.769	99.9091
1378	160.803	99.9255
1379	160.771	99.9086
1380	160.786	99.9262
1381	160.789	99.9167
1382	160.792	99.9224
1383	160.772	99.9162
1384	160.79	99.915
1385	160.787	99.9333
1386	160.784	99.9153
1387	160.787	99.9111
1388	160.814	99.9265
1389	160.786	99.9111
1390	160.813	99.9182
1391	160.83	99.9274
1392	160.814	99.9206
1393	160.815	99.917
1394	160.822	99.9215
1395	160.823	99.9132
1396	160.78	99.9072
1397	160.8	99.9281
1398	160.81	99.9339
1399	160.808	99.9131
1400	160.823	99.9292
1401	160.833	99.9185
1402	160.811	99.9133
1403	160.828	99.9299
1404	160.811	99.9194
1405	160.815	99.9242
1406	160.813	99.919
1407	160.826	99.9287
1408	160.835	99.9196
1409	160.828	99.9204
1410	160.851	99.9344
1411	160.831	99.9113
1412	160.83	99.9229
1413	160.819	99.9197
1414	160.828	99.9295
1415	160.8	99.9102
1416	160.84	99.9306
1417	160.822	99.9139
1418	160.822	99.9295
1419	160.846	99.9227
1420	160.821	99.8993
1421	160.831	99.9266
1422	160.851	99.9295
1423	160.813	99.9186
1424	160.834	99.9141
1425	160.834	99.9149
1426	160.853	99.924
1427	160.843	99.9179
1428	160.844	99.9318
1429	160.866	99.9138
1430	160.86	99.9185
1431	160.869	99.9154
1432	160.843	99.9286
1433	160.849	99.9116
1434	160.88	99.9285
1435	160.839	99.9134
1436	160.861	99.9289
1437	160.864	99.9157
1438	160.853	99.9193
1439	160.858	99.91
1440	160.873	99.9264
1441	160.854	99.9208
1442	160.868	99.921
1443	160.867	99.9285
1444	160.894	99.9273
1445	160.881	99.9141
1446	160.883	99.9282
1447	160.89	99.9231
1448	160.847	99.9068
1449	160.877	99.9329
1450	160.869	99.9209
1451	160.898	99.9342
1452	160.872	99.9093
1453	160.875	99.9183
1454	160.869	99.9247
1455	160.886	99.9269
1456	160.882	99.9165
1457	160.864	99.9151
1458	160.889	99.9196
1459	160.86	99.9154
1460	160.892	99.9252
1461	160.882	99.9252
1462	160.909	99.9164
1463	160.872	99.896
1464	160.883	99.9262
1465	160.879	99.9185
1466	160.9	99.9222
1467	160.9	99.9158
1468	160.893	99.9201
1469	160.883	99.9116
1470	160.883	99.9223
1471	160.884	99.9202
1472	160.903	99.9223
1473	160.886	99.923
1474	160.878	99.9072
1475	160.906	99.9298
1476	160.906	99.9215
1477	160.891	99.9075
1478	160.899	99.9173
1479	160.904	99.9292
1480	160.914	99.921
1481	160.876	99.9079
1482	160.902	99.9323
1483	160.893	99.9167
1484	160.922	99.931
1485	160.869	99.904
1486	160.907	99.9286
1487	160.888	99.9099
1488	160.885	99.9203
1489	160.881	99.9296
1490	160.904	99.9261
1491	160.9	99.9195
1492	160.911	99.9309
1493	160.91	99.9191
1494	160.914	99.9238
1495	160.921	99.9258
1496	160.913	99.9217
1497	160.903	99.9201
1498	160.89	99.9124
1499	160.923	99.9257
1500	160.904	99.9233
1501	160.908	99.9169
1502	160.907	99.9145
1503	160.885	99.9155
1504	160.897	99.9261
1505	160.902	99.9141
1506	160.92	99.9301
1507	160.893	99.9169
1508	160.898	99.9105
1509	160.931	99.939
1510	160.93	99.918
1511	160.92	99.9122
1512	160.92	99.9297
1513	160.927	99.9202
1514	160.907	99.9112
1515	160.929	99.9238
1516	160.932	99.9215
1517	160.924	99.9219
1518	160.934	99.9111
1519	160.909	99.9198
1520	160.897	99.9062
1521	160.922	99.9358
1522	160.928	99.9154
1523	160.914	99.9098
1524	160.928	99.9354
1525	160.952	99.9288
1526	160.949	99.9106
1527	160.948	99.9277
1528	160.934	99.9289
1529	160.929	99.9112
1530	160.951	99.9289
1531	160.952	99.9262
1532	160.947	99.9243
1533	160.924	99.9095
1534	160.924	99.9274
1535	160.935	99.9232
1536	160.918	99.9226
1537	160.911	99.9195
1538	160.943	99.9373
1539	160.947	99.9256
1540	160.943	99.9232
1541	160.937	99.9236
1542	160.942	99.9217
1543	160.944	99.9198
1544	160.952	99.9219
1545	160.941	99.9257
1546	160.943	99.9357
1547	160.944	99.9173
1548	160.934	99.9155
1549	160.966	99.9322
1550	160.933	99.9219
1551	160.961	99.9247
1552	160.988	99.9375
1553	160.956	99.9138
1554	160.971	99.9243
1555	160.95	99.9165
1556	160.952	99.9305
1557	160.945	99.9118
1558	160.969	99.9312
1559	160.947	99.9145
1560	160.966	99.9347
1561	160.956	99.9181
1562	160.94	99.9149
1563	160.957	99.9256
1564	160.947	99.9241
1565	160.953	99.9175
1566	160.953	99.936
1567	160.96	99.9147
1568	160.939	99.9253
1569	160.972	99.9276
1570	160.96	99.9186
1571	160.955	99.9172
1572	160.922	99.9165
1573	160.957	99.9397
1574	160.973	99.9216
1575	160.964	99.9221
1576	160.947	99.9145
1577	160.94	99.9204
1578	160.967	99.9267
1579	160.981	99.9264
1580	160.972	99.931
1581	160.944	99.9042
1582	160.933	99.9269
1583	160.953	99.9306
1584	160.937	99.9166
1585	160.963	99.9346
1586	160.963	99.9264
1587	160.968	99.924
1588	160.972	99.9219
1589	160.976	99.9194
1590	160.953	99.9179
1591	160.972	99.9279
1592	160.943	99.9193
1593	160.953	99.9151
1594	160.953	99.9176
1595	160.935	99.9276
1596	160.966	99.9318
1597	160.991	99.9264
1598	160.968	99.9148
1599	160.945	99.9117
1600	160.978	99.936
1601	160.97	99.9207
1602	160.974	99.925
1603	160.967	99.9097
1604	160.978	99.9355
1605	160.949	99.9077
1606	160.952	99.9291
1607	160.951	99.9173
1608	160.949	99.9227
1609	160.949	99.9207
1610	160.953	99.9272
1611	160.959	99.9231
1612	160.93	99.9173
1613	160.953	99.9281
1614	160.962	99.925
1615	160.946	99.9218
1616	160.967	99.9263
1617	160.941	99.9208
1618	160.939	99.9304
1619	160.948	99.9195
1620	160.972	99.9248
1621	160.943	99.9243
1622	160.95	99.9141
1623	160.981	99.9398
1624	160.957	99.9201
1625	160.973	99.926
1626	160.96	99.92
1627	160.942	99.9172
1628	160.946	99.925
1629	160.953	99.9216
1630	160.933	99.9196
1631	160.941	99.9351
1632	160.976	99.927
1633	160.951	99.9172
1634	160.943	99.9244
1635	160.966	99.9315
1636	160.98	99.9267
1637	160.954	99.9113
1638	160.949	99.9294
1639	160.972	99.9387
1640	160.946	99.9098
1641	160.941	99.9294
1642	160.948	99.9259
1643	160.953	99.9218
1644	160.936	99.9159
1645	160.947	99.9434
1646	160.957	99.9141
1647	160.951	99.9294
1648	160.932	99.9276
1649	160.955	99.9254
1650	160.934	99.9166
1651	160.928	99.9168
1652	160.955	99.9339
1653	160.937	99.9151
1654	160.944	99.9303
1655	160.944	99.9175
1656	160.933	99.9149
1657	160.942	99.929
1658	160.918	99.9098
1659	160.924	99.9263
1660	160.954	99.934
1661	160.941	99.9109
1662	160.943	99.9244
1663	160.942	99.9162
1664	160.926	99.9265
1665	160.91	99.9096
1666	160.916	99.9141
1667	160.931	99.9313
1668	160.94	99.9245
1669	160.935	99.9212
1670	160.931	99.9198
1671	160.935	99.9268
1672	160.935	99.9225
1673	160.944	99.923
1674	160.938	99.9153
1675	160.965	99.9262
1676	160.945	99.9252
1677	160.926	99.9115
1678	160.951	99.9294
1679	160.926	99.9169
1680	160.939	99.9227
1681	160.922	99.9294
1682	160.924	99.9157
1683	160.956	99.9298
1684	160.935	99.9165
1685	160.948	99.9287
1686	160.925	99.9187
1687	160.927	99.9274
1688	160.917	99.9143
1689	160.914	99.9228
1690	160.917	99.9225
1691	160.903	99.9175
1692	160.925	99.9182
1693	160.922	99.9278
1694	160.909	99.9192
1695	160.912	99.9223
1696	160.949	99.925
1697	160.945	99.9228
1698	160.936	99.911
1699	160.923	99.9213
1700	160.905	99.9188
1701	160.95	99.9378
1702	160.922	99.9086
1703	160.954	99.9318
1704	160.914	99.9113
1705	160.93	99.9258
1706	160.911	99.9141
1707	160.945	99.9296
1708	160.914	99.9133
1709	160.927	99.9362
1710	160.914	99.9218
1711	160.925	99.9305
1712	160.931	99.9226
1713	160.917	99.9152
1714	160.94	99.933
1715	160.92	99.9288
1716	160.92	99.9161
1717	160.939	99.9296
1718	160.948	99.9291
1719	160.927	99.9163
1720	160.934	99.9268
1721	160.937	99.9265
1722	160.914	99.915
1723	160.902	99.9194
1724	160.888	99.9251
1725	160.918	99.9318
1726	160.934	99.9145
1727	160.935	99.9338
1728	160.934	99.9236
1729	160.928	99.9213
1730	160.917	99.915
1731	160.923	99.9271
1732	160.914	99.9227
1733	160.91	99.9228
1734	160.885	99.9081
1735	160.914	99.9275
1736	160.916	99.9333
1737	160.919	99.9295
1738	160.926	99.9118
1739	160.895	99.9199
1740	160.903	99.9224
1741	160.933	99.9246
1742	160.899	99.9264
1743	160.9	99.9189
1744	160.887	99.9225
1745	160.923	99.9366
1746	160.895	99.905
1747	160.916	99.9309
1748	160.912	99.9289
1749	160.881	99.9224
1750	160.909	99.9227
1751	160.913	99.9274
1752	160.915	99.9124
1753	160.911	99.9256
1754	160.895	99.9236
1755	160.909	99.9323
1756	160.907	99.923
1757	160.902	99.9227
1758	160.899	99.9191
1759	160.901	99.9236
1760	160.894	99.9226
1761	160.895	99.9269
1762	160.875	99.9166
1763	160.891	99.9322
1764	160.89	99.9166
1765	160.908	99.9271
1766	160.893	99.9185
1767	160.914	99.926
1768	160.881	99.9204
1769	160.9	99.9178
1770	160.893	99.9285
1771	160.897	99.9221
1772	160.888	99.909
1773	160.901	99.9338
1774	160.897	99.9185
1775	160.869	99.9181
1776	160.899	99.9319
1777	160.891	99.921
1778	160.894	99.9245
1779	160.878	99.9249
1780	160.873	99.9182
1781	160.88	99.9265
1782	160.91	99.9219
1783	160.907	99.9302
1784	160.893	99.9133
1785	160.898	99.92
1786	160.881	99.9149
1787	160.882	99.9109
1788	160.884	99.928
1789	160.867	99.9162
1790	160.872	99.9343
1791	160.849	99.9095
1792	160.882	99.9379
1793	160.872	99.923
1794	160.871	99.9309
1795	160.875	99.9066
1796	160.876	99.9304
1797	160.912	99.937
1798	160.877	99.9093
1799	160.894	99.9352
1800	160.856	99.9152
1801	160.864	99.9287
1802	160.88	99.925
1803	160.851	99.9237
1804	160.868	99.9327
1805	160.87	99.9244
1806	160.868	99.9215
1807	160.861	99.9253
1808	160.882	99.9389
1809	160.898	99.9216
1810	160.875	99.9272
1811	160.861	99.9257
1812	160.9	99.9394
1813	160.863	99.9084
1814	160.871	99.9271
1815	160.847	99.9307
1816	160.836	99.929
1817	160.863	99.9277
1818	160.828	99.9225
1819	160.853	99.9297
1820	160.848	99.918
1821	160.847	99.9365
1822	160.852	99.918
1823	160.869	99.942
1824	160.881	99.9277
1825	160.864	99.9273
1826	160.864	99.9238
1827	160.886	99.9348
1828	160.874	99.9158
1829	160.866	99.9318
1830	160.84	99.9116
1831	160.884	99.9451
1832	160.887	99.9187
1833	160.894	99.9382
1834	160.878	99.9167
1835	160.864	99.9325
1836	160.883	99.9245
1837	160.898	99.9339
1838	160.869	99.9192
1839	160.893	99.9299
1840	160.88	99.9241
1841	160.879	99.9316
1842	160.901	99.924
1843	160.868	99.9136
1844	160.89	99.9361
1845	160.877	99.9177
1846	160.898	99.9284
1847	160.886	99.9224
1848	160.893	99.9231
1849	160.903	99.926
1850	160.904	99.9302
1851	160.886	99.9158
1852	160.876	99.9352
1853	160.872	99.9164
1854	160.856	99.9138
1855	160.876	99.9394
1856	160.873	99.9151
1857	160.895	99.9329
1858	160.897	99.9205
1859	160.874	99.9247
1860	160.901	99.9287
1861	160.874	99.9228
1862	160.868	99.9199
1863	160.872	99.9282
1864	160.872	99.9258
1865	160.895	99.9302
1866	160.892	99.9245
1867	160.872	99.9079
1868	160.894	99.9326
1869	160.872	99.9148
1870	160.882	99.9299
1871	160.885	99.9227
1872	160.861	99.9282
1873	160.89	99.9195
1874	160.834	99.9172
1875	160.857	99.9195
1876	160.846	99.9329
1877	160.859	99.9273
1878	160.795	99.9102
1879	160.815	99.9332
1880	160.852	99.9372
1881	160.811	99.9232
1882	160.828	99.9276
1883	160.825	99.9196
1884	160.822	99.9289
1885	160.802	99.9104
1886	160.816	99.9394
1887	160.797	99.9175
1888	160.796	99.9332
1889	160.85	99.9423
1890	160.838	99.9214
1891	160.815	99.9261
1892	160.804	99.9222
1893	160.804	99.9313
1894	160.822	99.9279
1895	160.83	99.9175
1896	160.819	99.9371
1897	160.828	99.9288
1898	160.831	99.9327
1899	160.855	99.9309
1900	160.829	99.9204
1901	160.853	99.9353
1902	160.826	99.9174
1903	160.848	99.9347
1904	160.792	99.918
1905	160.822	99.9244
1906	160.858	99.9429
1907	160.832	99.9167
1908	160.83	99.9323
1909	160.843	99.9319
1910	160.833	99.9173
1911	160.82	99.9302
1912	160.867	99.9331
1913	160.855	99.9279
1914	160.841	99.9168
1915	160.844	99.9419
1916	160.827	99.919
1917	160.854	99.9231
1918	160.831	99.9278
1919	160.824	99.9172
1920	160.852	99.936
1921	160.85	99.9292
1922	160.823	99.9179
1923	160.837	99.9306
1924	160.847	99.9306
1925	160.82	99.9096
1926	160.861	99.9455
1927	160.833	99.9154
1928	160.826	99.9289
1929	160.825	99.9143
1930	160.836	99.9394
1931	160.82	99.9215
1932	160.831	99.9292
1933	160.826	99.9235
1934	160.84	99.9213
1935	160.812	99.9227
1936	160.823	99.9259
1937	160.849	99.9338
1938	160.824	99.9241
1939	160.816	99.9259
1940	160.828	99.9271
1941	160.819	99.9333
1942	160.837	99.924
1943	160.829	99.9263
1944	160.842	99.9276
1945	160.827	99.9221
1946	160.822	99.9209
1947	160.807	99.924
1948	160.819	99.9334
1949	160.82	99.928
1950	160.82	99.9276
1951	160.82	99.92
1952	160.803	99.9274
1953	160.798	99.9199
1954	160.798	99.9235
1955	160.795	99.9279
1956	160.795	99.9242
1957	160.793	99.9195
1958	160.799	99.9259
1959	160.814	99.9384
1960	160.837	99.9309
1961	160.825	99.9249
1962	160.796	99.9183
1963	160.805	99.9446
1964	160.794	99.9275
1965	160.794	99.9319
1966	160.811	99.9231
1967	160.788	99.9224
1968	160.794	99.9339
1969	160.81	99.9273
1970	160.787	99.9163
1971	160.778	99.9217
1972	160.785	99.9311
1973	160.799	99.9242
1974	160.769	99.9274
1975	160.772	99.922
1976	160.801	99.9355
1977	160.784	99.922
1978	160.788	99.927
1979	160.788	99.9203
1980	160.783	99.9276
1981	160.792	99.928
1982	160.766	99.9242
1983	160.784	99.9328
1984	160.792	99.9269
1985	160.789	99.9235
1986	160.799	99.9322
1987	160.766	99.9102
1988	160.781	99.9345
1989	160.782	99.9321
1990	160.773	99.9191
1991	160.773	99.9373
1992	160.742	99.9115
1993	160.749	99.9412
1994	160.772	99.9309
1995	160.776	99.9273
1996	160.76	99.9317
1997	160.757	99.9253
1998	160.762	99.9395
1999	160.781	99.9277
[truncated: 51,781 more rows]

## Sheet: Figure 2f
	Ar environment		H2 environment
Cycle number	Discharge capacitance (F/g)	Coulombic efficiency (%)	Discharge capacitance (F/g)	Coulombic efficiency (%)
1	81.3	43.06	302.1	84.89
2	68.1	67.35	295.2	91.57
3	58.5	73.49	288.9	93.38
4	52.2	76.8	287.7	95.02
5	48	80.35	286.2	95.89
6	44.7	82.38	285	95.98
7	42.3	84.47	281.7	95.62
8	41.4	86.68	281.1	96.69
9	39.9	87.15	280.2	97.11
10	38.1	85.78	280.2	97.05
11	37.5	88.93	280.8	97.48
12	36.6	88.23	279.6	97.06
13	36.3	89.01	278.7	97.06
14	34.2	87.35	279.9	98.04
15	34.8	91.91	279	97.49
16	34.5	92.62	276.9	97.23
17	34.5	91.26	277.8	98.05
18	33.9	89.85	277.5	97.69
19	33	90.96	277.2	97.66
20	32.7	90.41	277.2	97.67
21	32.1	90.57	277.5	98.16
22	31.2	91.03	277.5	97.91
23	30.9	91.05	275.4	97.61
24	30.3	91.69	276.9	98.21
25	30.6	92.08	276.3	98
26	30.3	93.17	276.6	98.43
27	30	92.07	275.1	97.81
28	30.3	94.9	275.1	98.3
29	30	92.98	274.5	98.14
30	29.7	93.66	274.8	98.23
31	31.5	98.77	273.9	98.31
32	31.8	95.72	274.2	98.6
33	31.2	93.81	273.3	98.34
34	30.3	90.82	274.2	98.34
35	30.3	93.86	274.2	98.57
36	29.4	92.67	272.4	98.23
37	29.4	94.78	273.3	98.48
38	29.4	93.03	273.3	98.57
39	28.8	92.73	272.7	98.62
40	28.2	93.77	271.5	98.32
41	27.9	92.82	272.4	98.72
42	27.9	94.68	272.1	98.89
43	27.6	94.39	271.2	98.27
44	27.6	94.86	271.5	98.58
45	27.6	93.85	271.2	98.75
46	27.6	94.16	271.8	98.83
47	27	93.55	271.2	98.43
48	27	96.07	271.8	98.92
49	27.3	96.8	271.5	98.48
50	26.7	94.71	270.3	98.44
51	26.4	92.72	270.9	99.13
52	26.1	94.29	271.2	98.86
53	27	95.55	269.7	98.33
54	27	95.66	270.3	98.65
55	27	93.92	270	98.62
56	27	97	270	98.71
57	27	95.11	270	98.7
58	26.1	93.71	270.3	98.62
59	26.4	94	270	99.07
60	27	97.79	270	98.92
61	27	96.34	270	98.64
62	27	98.19	270.3	99
63	27	95.96	270	98.59
64	26.1	93.78	270.6	98.83
65	26.4	96.28	270.6	98.75
66	27	95.53	268.8	98.49
67	27.6	98.1	270.3	99.15
68	27	95.75	268.8	98.66
69	26.7	95.08	270	99.37
70	26.4	97.13	269.7	98.79
71	27	98.32	269.1	98.55
72	26.7	94.75	269.7	98.9
73	27.3	96.73	270.3	99
74	26.4	96.23	269.1	98.49
75	26.7	97.66	270	99.17
76	26.1	95.06	270	98.78
77	26.4	96.42	270.3	99.04
78	26.4	96.38	268.5	98.21
79	26.4	98.82	270	99.11
80	26.7	95.75	268.8	98.41
81	26.4	95.58	270.3	98.99
82	26.7	97.44	269.4	98.75
83	27	95.17	270.3	99.14
84	26.1	96.28	270	98.66
85	26.1	97.04	270.6	98.95
86	26.4	97.21	270.9	98.79
87	27	97.52	270	98.76
88	26.7	97.68	270.9	99.26
89	26.1	93.89	270	98.57
90	26.1	95.22	272.1	99.39
91	26.1	95.59	270.3	98.41
92	26.1	97.63	270.9	98.83
93	26.1	96.58	270.9	98.53
94	26.7	98.61	271.8	98.99
95	27	98.39	272.7	98.59
96	26.1	95.29	271.8	98.65
97	26.4	98.42	271.8	98.72
98	26.1	96.09	272.1	98.99
99	26.4	98.81	271.5	98.87
100	26.1	97.25	272.4	98.72
101	26.7	98.99	271.8	98.74
102	26.1	95	272.4	98.9
103	26.1	96.59	271.8	99.18
104	25.5	96.44	272.1	98.94
105	25.5	93.95	271.5	98.57
106	25.5	96.68	271.8	98.79
107	25.2	95.31	270.6	98.44
108	24.3	93.88	270.9	99.05
109	25.2	98.66	272.1	99.08
110	24.9	95.56	271.5	98.65
111	24.6	96.23	271.8	98.65
112	25.2	97.4	272.4	99.06
113	25.5	98.58	272.7	99.02
114	25.2	96.11	272.7	98.53
115	25.5	99.51	272.1	98.77
116	25.5	94.26	272.4	98.9
117	24.6	93.77	271.5	98.48
118	25.5	101.26	270.3	98.83
119	25.2	96.15	271.2	99.11
120	25.2	97.38	271.8	98.96
121	25.5	98.55	272.7	98.95
122	25.5	95.91	271.8	98.82
123	24.6	96.58	270.9	98.48
124	25.2	96.26	269.4	98.82
125	25.2	97.41	270.9	98.72
126	24.3	95.27	270	98.91
127	24.9	97.72	270	98.98
128	25.5	96.3	270.9	99.19
129	25.5	97.3	269.7	98.31
130	25.2	96.6	271.8	99.48
131	25.5	97.44	269.4	98.22
132	25.5	97.12	271.8	99.45
133	24.9	94.94	270	98.69
134	24.9	97.5	271.2	99.19
135	25.5	99.54	269.7	98.53
136	25.5	98.69	271.5	99.26
137	25.2	95.59	270.6	98.92
138	24.9	97.03	269.7	98.66
139	25.2	96.04	269.1	98.66
140	25.2	95.77	270	99.25
141	24.9	97.36	269.7	98.82
142	25.2	96.57	270.3	99.22
143	25.2	95.43	269.7	98.45
144	24.9	96.96	270	99.09
145	25.5	98.04	270.6	99.19
146	24.9	96.46	270	98.76
147	25.8	99.16	268.8	98.57
148	24.9	93.53	269.4	99.2
149	25.2	98.21	269.4	99.13
150	25.5	100.13	269.4	99.01
151	25.2	96.82	268.5	98.87
152	25.2	98.5	269.1	98.91
153	25.2	98	269.1	98.9
154	25.5	98.36	267.6	99.08
155	25.2	97.17	267.3	98.96
156	26.1	100.32	267.9	99.05
157	25.5	95.72	267	98.81
158	25.5	98.46	267.3	99.45
159	25.5	98.09	266.1	99.15
160	25.2	97.4	266.1	99.17
161	25.2	96.05	266.1	99.19
162	24.9	97.53	265.5	98.86
163	24.9	97.07	266.1	99.19
164	24.6	96.92	265.8	99.18
165	24.9	97.58	265.5	98.91
166	25.2	98.4	264.9	99.4
167	25.2	95.68	264.3	98.65
168	24.6	95.42	265.5	99.22
169	24.9	98.03	265.5	99.13
170	24.6	96.06	264.9	99.42
171	24.9	96.78	264.6	99.25
172	24	95.7	262.8	98.5
173	24.9	99.76	263.1	99.41
174	24.9	98.13	261.9	99.04
175	24.3	96.26	263.1	99.41
176	24.6	98.7	262.8	99.2
177	24	96.26	261.3	98.59
178	24.9	100.24	264	99.83
179	25.2	99.34	262.8	99.27
180	24.6	95.77	262.5	99.12
181	24.9	100.41	262.5	99.26
182	24.9	95.91	261.3	99.32
183	25.8	100.98	261.6	98.85
184	25.5	98.77	261.3	99.4
185	24.9	96.27	261.3	98.81
186	24.6	98.7	261.9	99.68
187	25.5	98.58	261.6	98.88
188	26.1	100.54	258.9	98.64
189	26.1	97.69	260.7	99.64
190	26.1	99.68	261.9	99.26
191	26.1	97.01	260.7	99.23
192	27	101.09	260.1	98.78
193	27.3	99.88	261.3	99.55
194	27.3	99.09	260.7	98.96
195	27	98.89	261	99.3
196	28.2	99.91	260.1	98.75
197	28.8	101.91	261.9	100.06
198	28.2	98.41	260.7	98.66
199	28.8	99.74	262.5	99.64
200	29.4	101.5	261.6	99.05
201	29.1	99.09	262.8	99.43
202	29.7	100.65	262.2	98.89
203	30.3	100.55	264.3	99.98
204	30	98.18	262.2	98.83
205	30.6	99.57	262.8	99.08
206	30.6	98.87	263.4	99.02
207	31.5	100.48	262.8	99.31
208	32.1	100.84	264	99.36
209	32.4	98.88	263.1	98.94
210	33	101.75	262.8	98.91
211	31.8	94.91	263.1	98.84
212	32.4	98.78	264.3	99.64
213	32.7	100.62	264.9	98.99
214	32.7	97.4	264.9	99.51
215	33	100.13	263.7	98.88
216	33.3	98.89	264.6	99.06
217	33.6	100.15	264	98.78
218	33.6	99.26	264.6	99.16
219	33.9	98.95	264.9	99.54
220	33.6	99.02	264.6	98.75
221	33.6	99.78	264.9	99.1
222	34.2	100.22	265.8	99.45
223	34.2	99.88	264.9	98.71
224	33.9	97.75	264.3	99.03
225	33.6	97.47	264.3	99.02
226	34.2	100.1	264.3	98.82
227	34.2	97.77	265.5	99.13
228	34.2	100	264.3	98.91
229	34.2	98.54	264	98.62
230	34.2	98.58	264	99.14
231	33.9	97.02	265.2	99.54
232	33.3	97.59	264.3	98.96
233	33.6	98.58	264.6	99.48
234	33.6	99.46	264.3	99.13
235	33.6	99.6	263.7	98.72
236	33.6	98.49	265.2	99.26
237	33.9	97.32	264.3	98.88
238	32.4	94.87	264.3	99.18
239	32.7	97.64	263.7	98.55
240	31.5	95.81	263.7	99.28
241	30.9	94.88	262.8	99
242	31.8	100.96	263.7	99.1
243	31.2	97.58	262.5	98.99
244	31.5	98.06	264.3	99.83
245	31.8	99.95	263.4	98.65
246	32.7	100.93	263.1	99.34
247	30.9	94.17	263.7	99.33
248	31.8	100.98	262.5	98.82
249	31.8	98.78	263.1	99.47
250	32.4	100.31	263.1	99.09
251	33	100.84	262.8	98.92
252	33.6	99.97	262.8	99.29
253	32.7	98.72	263.1	99.36
254	32.7	99.82	262.2	98.9
255	33	98.72	261.9	98.92
256	32.7	98.62	261	99.03
257	33.6	101.16	262.8	99.11
258	33.6	99.95	264	99.56
259	33.9	99.68	261.9	99.12
260	34.2	100.17	263.7	99.71
261	33.6	98.1	261.6	98.63
262	33	96.64	261.9	98.98
263	33.3	98.76	261.9	99.13
264	33.6	98.13	260.4	98.95
265	34.5	100.17	261.3	99.58
266	34.2	99.73	262.2	98.73
267	34.2	97.48	262.2	99.81
268	33.6	97.86	260.1	98.46
269	33.9	99.85	261.9	99.47
270	33.6	97.67	263.1	99.43
271	32.7	95.9	261.3	98.76
272	31.8	96.69	261	99.18
273	32.7	97.44	261	99.61
274	32.1	97.61	261	99.3
275	31.8	98.15	260.4	98.93
276	32.4	98.91	260.1	99
277	32.1	97.35	260.4	99.27
278	31.5	97.27	260.1	99.31
279	31.5	98.41	260.4	99.21
280	32.1	98.97	259.5	99.02
281	32.4	98.73	260.4	99.28
282	31.8	97.41	259.8	98.84
283	31.8	98.15	259.2	99.14
284	31.2	96.63	260.7	99.34
285	30.9	97.77	259.8	99.17
286	31.2	100	261	99.62
287	31.8	99.24	259.8	98.79
288	32.7	100.18	259.2	99.35
289	31.8	96.62	258.9	99.04
290	32.1	97.41	258.9	99.07
291	31.8	97.96	260.1	99.25
292	31.5	99.97	258.9	99.05
293	31.2	98.53	259.5	99.4
294	30.3	95.04	259.5	99.21
295	31.2	101.68	259.8	99.54
296	31.2	96.46	258.9	99.15
297	30.3	97.88	258.3	98.96
298	30.6	99.43	260.4	99.78
299	31.2	100.24	258	98.85
300	31.2	98.76	258.9	99.52
301	31.2	99.5	260.1	99.44
302	31.5	98.38	259.2	99.16
303	31.2	97.08	258.6	99
304	31.2	99.18	258.9	99.36
305	30.9	99.17	259.2	99.36
306	31.2	99.39	258	98.74
307	30.9	97.71	259.2	99.45
308	30.9	99.6	258.3	98.75
309	30.6	99.14	257.7	99.22
310	30	95.65	258.3	99.47
311	30.3	99.75	257.7	98.88
312	30.6	101.05	258.6	99.43
313	30.6	99.27	259.2	99.3
314	30.3	98.04	258.6	99.1
315	30.9	99.49	258.6	99.1
316	31.5	100.13	258	99.31
317	30.9	98.01	258	98.93
318	30.9	97.64	259.5	99.47
319	30.6	98.23	257.1	98.86
320	30.6	97.76	258	99.34
321	29.7	97.12	258.3	99.49
322	29.7	97.38	258	99.25
323	30	100	258.3	99.06
324	30.3	97.84	258.6	99.15
325	30	98.9	256.2	98.91
326	30.3	97.73	256.5	99.1
327	30	99.67	256.5	99.27
328	30	100.58	257.1	99.79
329	30.6	99.38	257.7	99.24
330	30.9	97.16	257.7	99.27
331	30.9	101.14	257.7	99.24
332	30.9	98.28	258.3	99.52
333	30.3	97.88	256.2	98.78
334	28.8	95.6	256.5	98.94
335	29.4	99.47	257.7	99.7
336	28.8	95.64	256.5	99.04
337	29.4	100.43	256.8	99.36
338	29.4	99.74	258	99.42
339	29.7	99.3	255.9	98.76
340	29.7	98.53	256.5	99.35
341	30.3	100.95	256.5	99.37
342	30	99.07	257.4	99.21
343	29.4	98.08	257.1	98.93
344	30	99.89	257.1	99.28
345	30.3	100.11	257.4	99.14
346	30.6	101.44	258.6	99.79
347	30.3	98.43	257.7	99.01
348	30	96.67	257.1	99
349	30	99.37	257.4	99.51
350	30.6	98.41	257.1	98.95
351	30	98.5	256.5	99.22
352	29.4	97.73	256.8	99.31
353	29.7	98.95	257.1	99.43
354	29.7	99.2	256.5	98.76
355	30	99.78	258	99.95
356	30.6	100.3	256.5	98.43
357	31.2	100.73	255.9	99.42
358	30.6	99.49	256.8	99.1
359	31.2	98.31	256.5	98.99
360	30.6	97.66	257.4	99.39
361	31.5	102.24	257.7	99.26
362	31.2	96.84	257.7	99.28
363	30	95.85	257.1	99.24
364	30.3	99.84	255.9	98.83
365	30.9	101.04	256.5	99.44
366	30.6	98.19	256.8	99.49
367	31.5	103.07	256.5	99.08
368	31.5	97.42	256.8	99.31
369	30.9	96.68	258	99.49
370	30	96.7	257.7	99.19
371	29.7	99	257.1	99.3
372	30	98.81	256.5	98.77
373	30.3	101.34	256.8	99.3
374	29.7	95.14	256.8	99.13
375	29.4	96.46	256.5	99.19
376	30	102.19	256.8	99.53
377	29.7	98.22	257.1	99.33
378	29.7	97.25	257.1	99.29
379	29.7	97.48	256.8	99.31
380	29.4	97.57	257.1	99.36
381	29.4	98.57	256.2	98.8
382	30.6	102.42	257.1	99.41
383	30.3	99.29	256.5	99
384	30.3	98.03	257.1	99.36
385	30	98.06	255.9	99.19
386	29.7	97.83	256.5	99.38
387	30	100.39	255.6	98.78
388	29.7	97.56	257.4	99.67
389	29.7	101.65	256.8	99.15
390	30.3	99.51	256.2	99.5
391	30.3	99.29	255.9	99.14
392	30	98.85	256.8	99.34
393	30	98.69	256.8	99
394	30.6	101.86	257.1	99.48
395	30.3	96.73	256.5	99.16
396	30.6	99.54	256.8	99.22
397	30	96.09	255.9	99.13
398	30	98.11	255.9	99.24
399	29.7	100.51	256.2	99.15
400	30.6	101.75	256.5	99.3
401	29.7	97.37	255.6	99.31
402	30.3	100.89	255.6	99.06
403	30.6	98.52	256.5	99.53
404	30.3	99.19	256.8	99.23
405	30.6	100.97	255.9	98.98
406	30	97.12	255.3	99.2
407	29.7	97.13	254.1	98.97
408	29.4	98.38	253.5	99.35
409	30.3	101.48	255.3	99.27
410	30.3	98.92	255.3	99.42
411	30	98.36	255	99.35
412	29.4	96.31	255	99.43
413	30	100.53	254.1	99.07
414	30	97.66	254.4	99.39
415	30.6	100.77	254.7	99.21
416	30.6	98.79	254.4	99.14
417	30	97.25	254.7	99.38
418	30	98.68	255	99.16
419	30.6	100.69	254.4	98.99
420	30.3	99.43	254.7	99.45
421	30	97.86	254.4	99.18
422	30.3	100.58	254.4	99.28
423	30.6	97.39	255.3	99.59
424	29.7	97.77	254.1	98.86
425	30.6	99.95	254.1	99.26
426	30.6	100.41	254.1	99.2
427	30.9	98.56	254.4	99.62
428	30.6	99.56	255.3	99.22
429	30.6	98.02	253.5	99.11
430	30	98.04	255.3	99.72
431	30.9	99.76	254.7	98.81
432	31.2	102.01	254.1	99.05
433	30.6	98.17	254.7	99.19
434	30.6	98.42	255.3	99.46
435	30.9	98.56	255	99.18
436	30.3	97.25	255	99.31
437	30	98.71	254.7	99.35
438	30.6	99.97	255.3	99.15
439	30	97.49	255	99.18
440	29.7	100.2	254.7	99.31
441	30	98.58	254.4	99.43
442	30.3	99.21	255	99.04
443	30.6	99.51	255.6	99.41
444	30.9	100.38	254.4	99.1
445	30.6	97.12	254.1	99.39
446	30	97.63	254.4	99.21
447	30.3	100.55	255.3	99.72
448	30.9	98.93	253.8	98.96
449	30.3	97.98	253.5	99.18
450	29.7	96.9	254.4	99.14
451	30	100.5	254.4	99.18
452	30.9	100.9	255	99.92
453	30.3	96.85	253.8	98.86
454	30.9	102.2	253.8	99.37
455	29.7	96.63	254.1	99.25
456	29.4	97.4	254.4	99.36
457	29.4	97.76	253.5	99.32
458	29.4	99.77	253.2	99.14
459	30	101.07	254.4	99.39
460	30.3	99.26	253.5	99.6
461	30	100.08	253.5	98.99
462	30.3	98.56	252.3	99.22
463	30.3	101.34	253.8	99.62
464	29.4	96.67	252.9	98.9
465	29.4	98.76	253.8	99.78
466	28.5	98.61	252.9	98.95
467	28.5	97.41	253.8	99.42
468	28.8	99.94	252.6	98.72
469	28.2	97.17	253.5	99.62
470	28.2	98.26	253.8	99.37
471	28.5	101.67	253.2	99.42
472	27.9	97.36	252.9	99.11
473	28.2	99.21	254.1	99.65
474	28.2	98.11	253.2	99.23
475	27.9	98.23	253.5	99.31
476	27.9	97.12	254.4	99.43
477	27.6	97.46	253.2	99.22
478	27.9	98.61	253.8	99.51
479	28.2	98.77	252.9	99.23
480	28.5	100.5	252.3	99.05
481	28.5	98.44	252.9	99.25
482	27.9	99.14	253.5	99.36
483	27.9	98.33	253.5	99.34
484	27.3	95.89	253.2	99.13
485	27.9	99.94	253.5	99.15
486	27	96.73	253.5	99.31
487	28.2	101.2	253.2	99.29
488	27.9	98.97	254.1	99.26
489	27.9	100	253.5	99.09
490	27.9	99.32	255	99.44
491	27.9	97.09	253.8	99.12
492	28.2	99.68	254.1	99.24
493	27.9	98.32	253.5	99.13
494	27.3	96.14	254.7	99.37
495	27.6	98.99	253.2	99.03
496	27.3	99.94	253.8	99.05
497	27.9	98.35	254.4	99.43
498	28.5	101.75	254.7	99.36
499	27.6	96.93	254.1	98.86
500	27.6	100.61	253.8	99.09
501	27.6	98.61	253.5	99.36
502	26.7	95.68	253.8	99.32
503	27	100.72	253.5	99.1
504	26.7	98.59	253.5	99.16
505	27.3	100.89	253.8	98.96
506	27	100.53	253.5	99.05
507	26.7	97.83	254.4	99.34
508	26.7	99.5	254.7	99.31
509	27.3	101.05	254.1	98.98
510	27.9	99.91	253.2	99
511	26.7	96.44	254.1	99.11
512	27	99.97	254.1	99.34
513	26.7	96.91	253.5	99.2
514	27.3	100.93	253.8	99.04
515	26.7	97.1	254.7	99.41
516	27.3	101.39	253.8	98.82
517	27.9	101.29	255.3	99.37
518	27.6	98.22	253.8	99.06
519	27.6	99.79	254.1	98.99
520	27.6	98.9	254.4	99.37
521	26.7	96.38	255.3	99.41
522	26.4	97.69	254.4	99.32
523	25.8	98.32	254.1	98.81
524	25.5	97.99	253.5	98.95
525	26.4	100.35	253.5	99.1
526	26.1	95.72	255	99.63
527	25.8	99.71	254.7	99
528	25.2	97.38	254.1	99.13
529	26.4	101.86	255	99.34
530	25.8	95.4	254.1	98.9
531	25.2	97.8	254.7	99.32
532	26.1	101.2	254.7	99.31
533	25.5	96.85	255.3	99.33
534	25.5	96.15	254.4	99.09
535	24.6	96.85	255	99.33
536	25.2	99.87	254.4	98.93
537	25.2	100.63	253.8	99.18
538	25.8	99.81	254.7	99.35
539	24.9	96.71	254.7	99.07
540	25.2	98.02	253.2	99.15
541	24.9	100.07	253.8	99.17
542	25.5	98.23	254.1	99.32
543	25.8	99.97	254.4	99.4
544	26.4	98.84	253.5	99.21
545	26.1	100.51	252.9	98.81
546	26.7	101.53	253.2	99.5
547	25.8	96.8	254.4	99.18
548	26.1	98.59	252.9	98.9
549	25.5	96.02	252.6	98.98
550	26.4	100.99	254.4	99.46
551	26.4	99.84	253.8	99.31
552	26.4	96.59	254.1	99.36
553	26.4	97.51	254.4	99.29
554	25.5	97.82	254.1	98.93
555	25.2	99.08	253.8	99.16
556	25.8	99.45	254.1	99.39
557	25.8	98.44	254.1	99.24
558	24.9	97.49	253.8	98.88
559	25.2	97.5	254.1	99.09
560	25.8	100.23	252.9	99.05
561	25.5	98.48	252.6	99.1
562	24.9	97.1	253.8	99.3
563	24	96.04	253.8	99.03
564	24.9	100.27	253.2	99.16
565	25.2	100.33	252.3	99.02
566	25.5	100.56	252.6	99.48
567	25.8	98.66	252.3	99.24
568	25.8	99.16	253.2	99.54
569	25.5	99.9	254.4	99.62
570	25.5	97.1	252.6	99.02
571	25.2	97.6	253.5	99.14
572	25.5	99.93	252.3	99.09
573	24.9	100.2	253.5	99.5
574	25.5	98.96	252.6	98.82
575	24.6	94.54	252.6	99.31
576	24.9	101.01	252.9	99.05
577	24.3	98.15	252.3	99.16
578	24.3	99.19	253.5	99.4
579	24.9	100.34	252.9	98.9
580	24.9	98.88	252	99.05
581	24	97.29	252.3	99.26
582	24.9	100.34	252.9	99.15
583	24.6	99.53	252	99.51
584	24.6	97.13	252.3	99.1
585	24.9	98.85	252.6	99.56
586	24.6	99.66	252.3	98.69
587	24.6	96.33	251.4	99.08
588	25.5	102	251.1	99.12
589	25.2	98.3	252	99.41
590	24.9	98.78	252.6	99.45
591	25.5	101.83	250.5	98.57
592	25.2	97.73	251.1	99.07
593	24	97.61	252.3	99.73
594	24	96.42	251.4	99.13
595	23.4	98.88	252	99.35
596	24.3	101.43	251.1	99.04
597	24	97.1	251.4	99.59
598	23.7	99.16	251.7	98.92
599	23.7	96.7	252	99.34
600	24.3	101	251.1	99.11
601	23.7	98.86	251.1	99.02
602	24.6	99.9	251.4	99.66
603	25.2	101.38	249.9	98.61
604	24.3	95.33	251.1	99.72
605	24	96.64	252.3	99.48
606	24	97.84	251.1	99.04
607	24	97.15	251.1	99.15
608	23.7	98.21	250.2	99.08
609	24	98.69	250.2	99.2
610	24	100.91	249.6	99.3
611	24.6	101.79	251.1	99.46
612	25.2	99.34	251.4	99.2
613	24.6	99.56	250.8	99.15
614	24.3	95.39	250.2	99.14
615	23.7	97.21	250.5	99.43
616	23.7	97.73	249.9	99.02
617	24.3	101.12	251.1	99.55
618	24.9	100.34	249.9	98.88
619	24.3	97.66	250.8	99.61
620	24	98.49	250.5	99.12
621	24	99.96	250.5	99.22
622	24	98.8	251.1	99.14
623	24.6	101.48	249.3	99.32
624	23.7	96.86	249.9	99.47
625	23.7	101.39	249.6	98.88
626	24	100.14	249.6	99.58
627	24.3	100.14	248.1	98.77
628	24.3	98.44	249	99.36
629	24.3	100.21	249	99.64
630	23.4	97.74	248.4	98.74
631	24.3	102.32	247.5	98.88
632	24.3	99.38	248.4	99.78
633	24.6	99.7	249.6	99.18
634	24	96.27	249.6	99.51
635	24	100.14	249.3	99.19
636	24	99.55	247.8	98.86
637	24.6	100.78	247.8	99.23
638	23.4	95.88	248.7	99.63
639	24.9	99.87	248.4	99.3
640	24	98	247.8	98.94
641	24	99.9	249.3	99.38
642	24	101.33	249	99.33
643	24	99.48	248.1	98.83
644	24.6	101.37	248.4	99.2
645	24	96.97	248.4	99.49
646	24	101.09	248.1	99.09
647	24	100.17	248.7	99.43
648	23.7	99.06	248.1	99.33
649	24.6	100.54	248.7	99.24
650	24.9	100.47	248.4	99.24
651	24	97.26	249	99.64
652	24	99	248.4	99.04
653	24.3	99.15	249.6	99.15
654	23.7	98.14	248.7	98.97
655	23.1	96.49	249	99.23
656	23.4	100.18	249	99.33
657	24	99.34	249.3	99.35
658	23.4	97.53	249	99.14
659	24	100.81	250.5	99.46
660	23.7	97.41	251.4	99.51
661	24.6	100.62	249.6	98.59
662	24.9	101.43	249.9	99.44
663	23.7	96.05	249.6	98.82
664	24.3	101.77	249.3	99.57
665	24.6	100.03	250.5	99.11
666	24.6	99.13	249	99.32
667	24.6	100.41	249.6	99.54
668	24.9	98.15	250.2	99.28
669	24.6	99.83	249	98.95
670	24.3	98.11	250.2	99.62
671	24.6	97.4	249.3	99.02
672	24.3	98.47	249.6	99.12
673	24.6	98.79	250.5	99.71
674	24.6	99.53	250.2	99.19
675	24.6	99.83	249.6	99.08
676	25.5	101.74	249.6	99.45
677	24	98.47	250.2	99.06
678	24.6	99.73	249.6	99.14
679	24	94.52	249.6	99.24
680	23.1	98.31	249.6	98.88
681	24	98.87	250.2	99.34
682	23.4	97.38	249	99.06
683	24	97.38	249	98.94
684	24.3	101.15	249.3	99.4
685	23.7	99.34	247.8	99.04
686	24.6	100.03	250.8	99.71
687	24.3	98.61	250.2	98.94
688	24	96.57	250.5	99.47
689	24.3	97.45	249.6	99.23
690	24	96.47	249.3	98.93
691	24.3	101.21	249	99.07
692	24.6	99.43	249.9	99.3
693	24.3	99.73	249.6	99.37
694	24	98.44	249.6	99.09
695	24.3	97.92	248.7	98.87
696	24.3	98.54	249.9	99.63
697	24	99.93	249	98.87
698	24.6	100.17	248.7	99.04
699	23.7	98.15	248.4	99.25
700	24	99.69	249.3	99.32
701	24.6	98.89	248.7	98.92
702	24.9	97.67	248.7	99.33
703	24	98.03	249.3	99.72
704	24.6	101.65	249.6	99.12
705	24.6	98.5	249.6	99.18
706	24.9	99.7	248.7	99.45
707	24.9	98.65	248.4	99.03
708	24.6	97.92	249.3	99.19
709	24.6	98.59	249.3	99.34
710	24.9	99.87	249	98.97
711	24.6	99.7	248.7	99.41
712	24.6	99.23	248.7	99.1
713	24.6	98.6	248.1	98.92
714	24.9	98.58	248.4	99.52
715	24.3	98.17	249	99.31
716	24.6	98.56	248.7	99.36
717	24.3	98.38	248.1	98.6
718	24.6	101.35	248.4	99.6
719	24.9	99.87	248.7	99.22
720	24	97.56	247.8	99.05
721	24.6	98.9	246.9	99.27
722	24.6	100.44	247.8	99.63
723	24.6	98.59	247.2	98.82
724	24	96.92	249	99.95
725	24	97.14	246.9	98.79
726	24.9	99.4	246.9	98.96
727	23.4	97.24	246.6	99.05
728	24.3	98.3	247.8	99.74
729	24	99.14	247.8	99.37
730	24.3	98.61	247.8	99.16
731	24.3	98.72	246.9	98.58
732	24.6	99.76	247.5	99.75
733	24.6	98.26	246.3	98.78
734	24.3	99.32	245.7	99.27
735	24.9	100.6	246	99.31
736	24.3	97.86	246.3	99.41
737	24.6	100.1	246.6	99.47
738	24.6	98	244.8	98.53
739	24.3	97.74	245.4	99.2
740	24.6	98.97	246.3	99.5
741	24.3	97.78	246.6	99.01
742	24	99.58	246	98.88
743	24.9	101.73	246	99.36
744	25.2	100.23	246.6	99.26
745	24.9	98.49	244.5	98.97
746	24.3	97.95	244.8	99.34
747	24	96.53	245.7	99.37
748	24.9	102.75	245.4	99.19
749	24.3	98.09	245.4	98.81
750	24.3	99.25	245.4	99.25
751	23.7	98.24	246	99.48
752	23.7	98	244.2	98.81
753	23.7	98.62	246	99.69
754	24.3	101.14	245.7	98.62
755	24.6	100.27	246.9	99.47
756	24.3	97.24	245.7	99.16
757	25.2	100.64	246	99.54
758	25.2	98.92	246	99.06
759	25.2	97.64	244.5	98.97
760	25.5	100.29	245.7	99.2
761	24.9	100.17	247.5	99.91
762	24.6	98.57	244.5	98.51
763	25.5	100.86	246.6	100.01
764	24.3	95.9	245.7	98.74
765	24.6	98.84	245.1	99.23
766	24.6	97.54	245.4	99.71
767	24.6	100.61	245.7	99.3
768	24.6	98.5	246	99.11
769	24.9	100.33	246	99.42
770	24.3	99.86	244.2	98.74
771	24.6	99.46	244.8	99.41
772	24	96.94	247.5	99.94
773	24.9	99.67	244.2	98.42
774	24.6	96.42	246.3	99.42
775	24.9	99.6	245.7	99.37
776	24.6	99.26	246.9	99.05
777	24.3	97.48	245.4	99.26
778	24.3	99.62	246.9	99.72
779	24.3	98.84	247.2	99.01
780	23.7	97.39	247.5	99.59
781	24.3	101.5	246.6	99.04
782	24.3	100.83	246.6	99.18
783	24	97.96	247.8	99.72
784	24.9	100.61	246.9	98.7
785	24.6	97.22	247.2	99.18
786	24	96.69	246.6	99.26
787	24	99	246.9	99.09
788	24	98.37	247.5	99.15
789	23.4	96.09	247.5	99.4
790	24.6	100.07	246.3	98.99
791	24.3	98.91	247.2	99.34
792	24.6	99.1	247.5	99.17
793	24	99.45	246.3	99.08
794	24	97.7	245.4	98.89
795	25.5	103.33	246.9	99.67
796	24.9	99.9	246.3	98.98
797	24.6	97.17	246.3	99.2
798	24.3	96.96	246.6	99.42
799	24	99.48	246.9	99.36
800	25.5	101.98	246.6	99.23
801	24.9	97.96	246.6	99.12
802	24.6	99.22	246.3	99.09
803	24.9	101.01	248.4	99.5
804	24.6	97.69	247.5	99.12
805	24.9	99.67	248.1	99.4
806	24.9	99.24	247.2	98.84
807	24.9	98.84	246.9	99.39
808	25.5	99.48	246.3	99.18
809	24.6	99.63	246.9	99.22
810	24.9	101.63	247.2	99.37
811	24.9	99.83	246.6	98.84
812	25.2	99.34	246.9	98.7
813	24	97.63	246	99.45
814	24.6	101.34	247.8	99.52
815	24.6	100	246.3	98.93
816	24.6	99.97	244.5	98.73
817	24.3	97.05	246	99.57
818	24	97.69	245.7	98.91
819	24.6	99.9	247.8	99.49
820	24.6	99.19	246	99.06
821	24.9	100.23	246	99.13
822	24.6	96.99	247.5	99.62
823	24	97.87	246	98.72
824	24	98.4	246.6	99.04
825	24.9	101.19	245.7	99.41
826	24.6	100.13	245.7	99.1
827	24.9	99.46	245.7	99.3
828	24	98.24	245.7	99.21
829	24.6	97.07	246.3	99.63
830	24.6	99.8	245.7	99
831	24	97.22	244.2	98.82
832	24	100.35	246	99.77
833	24	99.21	244.2	98.74
834	24.9	101.22	244.5	99.65
835	24.6	99.49	243.9	98.79
836	25.2	98.59	244.8	99.95
837	24.6	100.03	245.1	99.35
838	24.9	100.78	244.5	99.08
839	24.6	96.6	245.1	98.96
840	24	97.67	244.8	99.42
841	24.3	98.71	245.1	99.42
842	24.3	100.8	246	99.56
843	24.6	101.24	245.4	98.87
844	24.9	101.46	245.7	99.59
845	24.9	100.23	244.5	98.82
846	24.9	97.87	245.4	99.36
847	24.6	96.53	245.1	99.4
848	24.9	102.09	244.5	98.82
849	24.6	98.01	243.9	99.32
850	24	97.15	244.2	99.16
851	24	99.93	242.4	99.05
852	24.3	97.81	243	99.21
853	24.3	100.21	242.1	99.23
854	24.3	98.44	242.7	99.18
855	24.9	101.12	243.3	99.54
856	24.6	99.02	242.1	99.18
857	24.3	99.18	242.1	98.92
858	24.6	97.75	244.8	99.88
859	24.6	98.82	243.6	99.01
860	24.3	99.35	243.3	99.09
861	24	97.04	244.2	99.27
862	24.6	101.2	243.3	98.94
863	24.9	99.97	242.7	99.37
864	24.6	100.34	243.3	99.05
865	24.9	99.6	244.5	99.42
866	24.9	100.68	244.2	99.21
867	24.6	96.47	245.4	99.43
868	24	98.47	243.6	99.37
869	23.7	96.31	244.2	98.75
870	24	97.26	243	99.1
871	24.6	102.56	243.3	99.3
872	24.6	99.43	244.5	99.37
873	24.6	99.03	243.9	98.81
874	24.9	99.97	243.3	99.35
875	24	97.84	242.4	99.27
876	24.9	100.5	243	98.91
877	24.6	99.46	244.2	99.57
878	24.6	97.89	242.7	98.67
879	24.9	100.71	243.3	99.6
880	24.6	100.24	242.4	98.99
881	24.3	98.11	242.1	99.05
882	24.3	100.52	244.2	99.1
883	24.3	98.21	242.1	99.19
884	23.7	96.98	243.9	99.23
885	25.2	103.01	242.1	98.91
886	24.6	96.64	242.7	99.43
887	24.3	97.97	243	99.29
888	24	97.54	241.8	99.12
889	24	95.98	242.4	99.09
890	24.9	103.67	243	99.13
891	24.6	97.28	241.5	99.02
892	24.3	99.15	241.5	99.16
893	24.9	100.51	241.5	99.17
894	24.9	99.13	242.1	99.21
895	24.3	100.66	241.8	99.15
896	24.9	100.88	243	99.58
897	24.6	97.59	241.2	99.07
898	24.3	97.44	241.2	98.82
899	25.2	102.43	242.4	99.52
900	24.9	98.25	241.5	99.18
901	24.3	96.77	241.2	99.19
902	24.9	100.34	240.3	98.86
903	24.9	98.71	241.5	99.45
904	25.8	101.91	240.6	98.97
905	24.9	98.49	240.9	99.27
906	24.3	97.93	240	98.93
907	24.9	101.56	240.9	99.27
908	24.9	97.31	239.7	99.21
909	24.3	97.95	240	99.26
910	24.3	97.61	240.6	99.44
911	24	98.27	240.9	99.22
912	24.3	96.54	241.5	99.38
913	25.2	101.6	240	99.08
914	24.9	100.85	241.5	99.42
915	24.3	96.19	240.6	99.1
916	24.3	96.95	241.2	99.08
917	24.3	99.83	242.1	99.57
918	24.9	99.8	241.8	99.18
919	25.2	100.64	241.2	99.18
920	24.3	98.75	241.8	99.61
921	24.9	99.93	241.8	98.81
922	24.9	98.38	243	99.83
923	24.9	100.4	241.8	98.56
924	24	97.12	241.5	99.16
925	24.6	99.53	241.5	99.07
926	24.6	101.86	241.8	99.2
927	24.3	97.09	241.5	99.2
928	23.7	95.68	242.1	99.76
929	24.6	101.72	242.1	98.66
930	24.6	98.34	242.4	99.25
931	24.6	98.7	241.8	99.03
932	24.6	98.82	241.2	98.61
933	24.6	98.36	243	99.79
934	24.3	98.28	242.1	99.08
935	24.3	97.93	241.2	98.73
936	24.9	98.22	240.3	99.03
937	24.6	98.83	241.8	99.23
938	24.6	98.89	241.8	99.72
939	24.3	99.52	243	99.28
940	24.3	96.32	241.8	98.8
941	25.2	101.9	241.2	98.93
942	24.9	98.59	241.5	99.52
943	24.6	100.69	242.4	99.02
944	24.6	97.23	241.5	98.73
945	24.9	100.23	241.2	99.35
946	25.2	98.47	240.9	98.89
947	25.5	100.36	241.8	99.53
948	25.8	99.97	242.1	99.19
949	25.2	95.41	242.7	98.97
950	25.2	99.61	240.9	98.77
951	25.5	100.46	243	99.92
952	25.8	99.2	240	98.32
953	25.5	98.01	241.5	99.45
954	24.9	97.36	241.5	99.29
955	25.5	99.54	240.9	99.23
956	25.5	98.9	241.2	98.95
957	25.2	95.95	240.9	99.05
958	25.5	100.29	241.2	99.11
959	25.8	97.94	239.7	98.59
960	24.9	99.67	240.3	99.63
961	25.8	98.19	240.6	99.16
962	24.9	97.45	240	99.19
963	24.9	98.39	239.1	99.11
964	24.6	99.66	238.8	98.97
965	24.3	97.28	238.5	98.9
966	24.9	98.91	239.7	99.67
967	24	95.62	238.5	98.79
968	24.9	100.95	240	99.3
969	24.9	99.9	240	99.22
970	24.3	95.35	239.7	99.02
971	24.6	100.44	239.1	99.52
972	24.6	99.1	240.3	99.38
973	24	96.53	239.1	99.11
974	25.2	103.79	238.5	99.21
975	24.3	96.13	239.7	99.23
976	24.9	99.53	238.5	99.13
977	24.6	97.28	238.8	99.18
978	24.3	97.21	238.8	99.52
979	24.3	99.18	237.6	98.43
980	24.9	101.97	237.9	99.47
981	24.6	97.31	237.9	99.21
982	24.6	99.29	238.8	98.99
983	24.6	98.08	237.3	98.77
984	24	97.83	238.5	99.34
985	25.5	101.33	237	99.11
986	24.6	97.5	238.5	99.79
987	24.6	99.22	237.3	98.89
988	24.9	98.25	237.6	98.99
989	24.9	98.75	237.3	99.26
990	24.6	99.53	237	99.27
991	24.9	98.09	237	98.98
992	25.5	100.73	236.7	98.56
993	24.6	98.31	235.8	99.36
994	24.3	99.29	235.8	99.38
995	25.2	99.57	234.3	98.5
996	25.2	98.56	235.8	99.44
997	24.6	99.63	234.6	98.76
998	24.9	98.61	236.1	99.73
999	25.2	99.57	234.3	99.02
1000	24.6	97.33	235.2	99.32

## Sheet: Figure 3a
Scan rate (10 mV/s)		Scan rate (20 mV/s)		Scan rate (30 mV/s)		Scan rate (40 mV/s)		Scan rate (50 mV/s)		Scan rate (60 mV/s)
Cell voltage (V)	Specific current (A/g)	Cell voltage (V)	Specific current (A/g)	Cell voltage (V)	Specific current (A/g)	Cell voltage (V)	Specific current (A/g)	Cell voltage (V)	Specific current (A/g)	Cell voltage (V)	Specific current (A/g)
0.57092	2.04382	0.57094	3.92011	0.57077	5.7311	0.57083	7.46466	0.57083	9.1382	0.57086	10.7611
0.57132	2.04365	0.57133	3.92037	0.57132	5.73046	0.57134	7.46526	0.57137	9.1394	0.57136	10.7622
0.57238	2.04137	0.57232	3.91814	0.57237	5.7277	0.57236	7.4641	0.57239	9.13979	0.57236	10.7636
0.57334	2.04161	0.57332	3.9188	0.57336	5.72821	0.57335	7.46612	0.57333	9.14047	0.57336	10.7679
0.57436	2.04083	0.57434	3.91719	0.57434	5.72624	0.57435	7.46601	0.57432	9.14192	0.57437	10.7681
0.57534	2.03902	0.57536	3.91556	0.57536	5.72455	0.57536	7.46452	0.57531	9.14328	0.5754	10.7697
0.57637	2.03894	0.5764	3.91447	0.57638	5.72524	0.57638	7.46521	0.57638	9.1449	0.57635	10.7739
0.57729	2.0347	0.57733	3.91052	0.57732	5.71982	0.57734	7.46264	0.57736	9.1428	0.57735	10.7734
0.57836	2.03244	0.57837	3.90598	0.57835	5.71631	0.57834	7.46028	0.57831	9.14234	0.57832	10.7721
0.57934	2.03194	0.57932	3.90444	0.57931	5.71573	0.57936	7.46013	0.57938	9.1435	0.57933	10.7734
0.58032	2.02977	0.58037	3.90266	0.58032	5.71449	0.58036	7.45977	0.58035	9.14177	0.58035	10.7739
0.58134	2.02951	0.58128	3.90132	0.58135	5.7139	0.5813	7.46017	0.58132	9.14336	0.58134	10.7771
0.58231	2.02785	0.58233	3.90064	0.58232	5.71149	0.58227	7.45818	0.58234	9.14231	0.58231	10.7788
0.58334	2.02622	0.58335	3.89812	0.58335	5.70924	0.58328	7.45705	0.58333	9.1428	0.5833	10.78
0.58434	2.0237	0.58435	3.89639	0.5843	5.70694	0.58434	7.45517	0.58436	9.14084	0.58433	10.78
0.58531	2.02155	0.58533	3.89415	0.58536	5.70436	0.58535	7.45358	0.58538	9.14072	0.58534	10.7803
0.5863	2.02092	0.58637	3.8914	0.58633	5.70247	0.58635	7.45231	0.58631	9.14202	0.58632	10.7824
0.58737	2.01944	0.58732	3.88829	0.58733	5.70063	0.58737	7.45082	0.58735	9.14236	0.58733	10.7833
0.58835	2.01731	0.5883	3.88664	0.5883	5.69866	0.58838	7.44914	0.58837	9.14099	0.58834	10.7829
0.58932	2.01763	0.58934	3.88549	0.58929	5.69737	0.58935	7.44716	0.58936	9.14156	0.58931	10.7845
0.59034	2.01576	0.59032	3.88236	0.59033	5.69521	0.59036	7.44593	0.59031	9.14101	0.59035	10.7851
0.59131	2.01363	0.59133	3.8794	0.59134	5.69245	0.59132	7.44207	0.59135	9.1384	0.59138	10.7857
0.59234	2.01434	0.59237	3.87851	0.59235	5.69173	0.59236	7.44258	0.59235	9.13911	0.59236	10.7867
0.5933	2.01169	0.59338	3.87669	0.59335	5.68844	0.59333	7.44034	0.59336	9.13753	0.59334	10.7852
0.59436	2.01003	0.59437	3.87419	0.59432	5.68818	0.59441	7.43789	0.59433	9.13737	0.59437	10.784
0.59537	2.00925	0.59535	3.8733	0.59531	5.68473	0.59537	7.43627	0.59536	9.13613	0.59535	10.7843
0.59632	2.00613	0.59635	3.8678	0.59632	5.68043	0.59633	7.43455	0.59636	9.1337	0.59633	10.7842
0.59732	2.0036	0.59734	3.86458	0.59735	5.67639	0.59739	7.43168	0.59735	9.12955	0.59735	10.7835
0.59832	2.00271	0.59835	3.86313	0.59835	5.67499	0.59833	7.42955	0.59833	9.12976	0.59837	10.7812
0.59933	2.00112	0.59937	3.86068	0.59934	5.67167	0.5994	7.42673	0.59934	9.12813	0.59936	10.7806
0.60041	2.00056	0.60033	3.86052	0.60033	5.67042	0.60035	7.42614	0.60039	9.12698	0.60035	10.7808
0.60137	1.99833	0.60132	3.85773	0.60137	5.66721	0.60137	7.42242	0.6014	9.12595	0.60136	10.7798
0.60237	1.99778	0.60238	3.85343	0.60237	5.66386	0.60234	7.41989	0.60234	9.12255	0.60237	10.7791
0.6033	1.99405	0.60334	3.84885	0.60336	5.65956	0.60333	7.41749	0.60334	9.11635	0.60335	10.7764
0.60433	1.99124	0.60432	3.84471	0.60435	5.65342	0.60433	7.4101	0.60433	9.11341	0.60432	10.7721
0.60534	1.99127	0.6053	3.84341	0.60536	5.65383	0.60534	7.409	0.60536	9.11478	0.60534	10.7725
0.60635	1.98961	0.60637	3.84107	0.60637	5.65104	0.60638	7.4064	0.60643	9.11221	0.6063	10.7711
0.60734	1.9873	0.60733	3.83775	0.60739	5.64808	0.60739	7.40296	0.60738	9.11006	0.60737	10.7684
0.60835	1.98747	0.6084	3.83611	0.60831	5.64703	0.60838	7.40171	0.60834	9.10983	0.60833	10.768
0.60934	1.98503	0.60936	3.8322	0.60939	5.64272	0.6094	7.39689	0.60936	9.10528	0.60938	10.766
0.61033	1.98261	0.61034	3.83012	0.61034	5.63786	0.61031	7.39289	0.61037	9.10109	0.61037	10.7626
0.61134	1.98228	0.6114	3.82803	0.61137	5.63598	0.61137	7.38997	0.61135	9.10055	0.61136	10.7636
0.61238	1.97961	0.61238	3.82366	0.61236	5.63089	0.6124	7.38793	0.61238	9.09473	0.61234	10.7593
0.61335	1.97959	0.61333	3.82253	0.61336	5.62868	0.61337	7.3857	0.61334	9.0951	0.61334	10.7585
0.61438	1.97807	0.61432	3.82096	0.61433	5.62632	0.61438	7.38184	0.61439	9.09171	0.61439	10.7568
0.61533	1.97644	0.61535	3.81858	0.61534	5.62341	0.61537	7.37869	0.61536	9.08791	0.61538	10.7551
0.61633	1.97642	0.61637	3.81617	0.61636	5.62067	0.61637	7.37649	0.61641	9.08821	0.61634	10.7546
0.61734	1.9734	0.61735	3.81293	0.61736	5.6169	0.61732	7.37284	0.61738	9.08307	0.61737	10.751
0.61833	1.97328	0.61834	3.81046	0.61837	5.61388	0.61832	7.36983	0.61836	9.07976	0.61835	10.7491
0.61939	1.97209	0.61935	3.80839	0.61938	5.6109	0.61936	7.36861	0.61937	9.07689	0.61934	10.7478
0.62036	1.96956	0.62035	3.80449	0.62032	5.60739	0.62038	7.36194	0.62039	9.07357	0.62032	10.7445
0.62134	1.96908	0.62138	3.80425	0.62138	5.60435	0.62136	7.36001	0.62135	9.07106	0.62135	10.743
0.62234	1.96612	0.62237	3.7989	0.62232	5.59933	0.62236	7.35425	0.62237	9.06646	0.62239	10.7389
0.62333	1.96361	0.62332	3.79576	0.62336	5.59522	0.62334	7.3495	0.62335	9.06138	0.62336	10.7338
0.62437	1.96325	0.62437	3.79401	0.62438	5.59275	0.62439	7.34724	0.62438	9.05794	0.62438	10.7324
0.62534	1.96081	0.62532	3.79153	0.62532	5.58885	0.62537	7.34266	0.62536	9.05566	0.62538	10.7277
0.62633	1.96002	0.62637	3.78925	0.62637	5.58611	0.62638	7.33983	0.62634	9.05083	0.62639	10.7248
0.62741	1.95938	0.62738	3.78696	0.62735	5.58405	0.62738	7.3362	0.62737	9.04857	0.62735	10.7228
0.62834	1.9562	0.62838	3.78404	0.62838	5.57903	0.62836	7.33046	0.62831	9.0431	0.62839	10.7175
0.62931	1.95311	0.62931	3.77839	0.62934	5.57203	0.62938	7.32615	0.62936	9.03745	0.62937	10.712
0.63032	1.95233	0.63036	3.77558	0.63034	5.56881	0.63035	7.32184	0.63036	9.03408	0.63032	10.7097
0.63132	1.9518	0.63138	3.77268	0.63139	5.56562	0.63137	7.3185	0.63136	9.02953	0.63131	10.7054
0.63232	1.95158	0.63237	3.7711	0.63233	5.56464	0.63236	7.31577	0.63235	9.02589	0.63236	10.7033
0.6333	1.94883	0.63334	3.76792	0.63334	5.56028	0.63341	7.31099	0.63335	9.02182	0.63332	10.6982
0.63434	1.9488	0.63434	3.76659	0.63441	5.55758	0.63436	7.3064	0.63437	9.01905	0.63441	10.6955
0.63536	1.94608	0.63537	3.76337	0.63535	5.55243	0.63536	7.3019	0.63537	9.01292	0.63537	10.6908
0.63635	1.9444	0.63635	3.76037	0.63635	5.54785	0.63639	7.29827	0.63641	9.00937	0.63636	10.6851
0.63736	1.94384	0.63734	3.75815	0.63734	5.54605	0.63737	7.29351	0.63736	9.00809	0.63733	10.6812
0.63843	1.94289	0.63836	3.75509	0.63832	5.54247	0.63836	7.29	0.63838	9.00356	0.63837	10.6766
0.63935	1.94084	0.63937	3.75202	0.63934	5.53778	0.63938	7.28549	0.63941	8.99685	0.63933	10.6712
0.64036	1.94108	0.64033	3.7516	0.64038	5.53587	0.64032	7.28348	0.64039	8.99367	0.64038	10.6697
0.64135	1.93804	0.64134	3.74841	0.64139	5.53228	0.6414	7.27916	0.64136	8.99005	0.64135	10.6648
0.64236	1.93872	0.64236	3.74616	0.64234	5.52864	0.64233	7.27545	0.64239	8.9855	0.64242	10.6609
0.64335	1.93757	0.64337	3.74567	0.64336	5.52599	0.64332	7.27234	0.64338	8.98198	0.64335	10.6587
0.64435	1.93535	0.64437	3.74165	0.64443	5.52179	0.64432	7.26678	0.64438	8.97611	0.64437	10.6538
0.64538	1.93506	0.64539	3.74001	0.64535	5.51991	0.64542	7.26466	0.64535	8.97275	0.64538	10.652
0.64638	1.93312	0.64639	3.7382	0.6464	5.5151	0.64642	7.26035	0.64639	8.96878	0.6464	10.647
0.64735	1.93164	0.64737	3.73521	0.64738	5.51149	0.64743	7.25606	0.64737	8.96337	0.64737	10.6424
0.64838	1.92999	0.64837	3.73126	0.64837	5.5073	0.64838	7.25109	0.64835	8.95832	0.64841	10.6375
0.64937	1.92772	0.64937	3.72845	0.6494	5.5029	0.64941	7.24442	0.64935	8.95299	0.64936	10.632
0.65038	1.9272	0.65037	3.72582	0.65035	5.49969	0.65041	7.24142	0.65037	8.94838	0.6504	10.6279
0.65137	1.92641	0.65136	3.72509	0.6514	5.49612	0.65141	7.23775	0.65136	8.94431	0.65135	10.6236
0.65236	1.92419	0.65237	3.72248	0.65241	5.49066	0.65234	7.23331	0.65235	8.9394	0.6524	10.6184
0.65339	1.92464	0.65339	3.72008	0.65342	5.48834	0.65338	7.22978	0.65341	8.93442	0.65338	10.6144
0.65438	1.9208	0.65435	3.71503	0.6544	5.48285	0.6544	7.22291	0.65439	8.92606	0.6544	10.606
0.65537	1.91736	0.65537	3.71005	0.65531	5.47783	0.6554	7.21649	0.65535	8.91907	0.65538	10.5986
0.65639	1.91895	0.65638	3.70935	0.65639	5.47653	0.65642	7.21534	0.65633	8.9159	0.65631	10.5944
0.65734	1.91727	0.65735	3.70646	0.65734	5.47319	0.65739	7.20995	0.65737	8.91124	0.65738	10.5885
0.6584	1.91707	0.65836	3.70525	0.65834	5.46925	0.65835	7.20543	0.65839	8.90771	0.65836	10.5844
0.6594	1.91624	0.65936	3.70492	0.65938	5.46736	0.65944	7.20369	0.65935	8.90393	0.65937	10.5806
0.66034	1.91411	0.66037	3.70018	0.66038	5.46221	0.66034	7.19752	0.66034	8.89788	0.66042	10.5743
0.66136	1.91179	0.66135	3.69771	0.66138	5.45759	0.66135	7.19154	0.66137	8.89093	0.66139	10.5678
0.66237	1.91078	0.66236	3.69679	0.66235	5.45457	0.66232	7.1879	0.66233	8.88681	0.66237	10.5635
0.66333	1.90943	0.66336	3.69265	0.66336	5.45048	0.66335	7.18365	0.66338	8.88103	0.66335	10.5581
0.66434	1.90951	0.66437	3.69125	0.66438	5.44887	0.66439	7.18134	0.66434	8.87952	0.66436	10.5534
0.66538	1.90815	0.66537	3.68819	0.66535	5.44395	0.66536	7.17643	0.66535	8.87316	0.66539	10.5484
0.66638	1.90783	0.66634	3.68557	0.66638	5.4419	0.66639	7.1712	0.66639	8.86834	0.6664	10.5445
0.66739	1.90648	0.66737	3.68462	0.66741	5.438	0.66734	7.16548	0.6674	8.86242	0.66739	10.5383
0.6684	1.90397	0.66839	3.68155	0.66835	5.43349	0.66837	7.16056	0.66841	8.85632	0.66837	10.5312
0.66933	1.90434	0.66937	3.6807	0.66938	5.43175	0.66934	7.15779	0.66939	8.85306	0.66943	10.5278
0.6704	1.90234	0.67041	3.67711	0.67041	5.42683	0.67039	7.15207	0.67035	8.84867	0.67037	10.5217
0.67133	1.90071	0.67139	3.67443	0.67135	5.42465	0.67139	7.14794	0.67138	8.843	0.67136	10.5138
0.6724	1.90065	0.67233	3.6721	0.67236	5.42196	0.6724	7.14475	0.6724	8.84094	0.67234	10.5101
0.67339	1.89753	0.67338	3.66961	0.67341	5.41707	0.67337	7.13842	0.67335	8.83396	0.67337	10.5043
0.67436	1.89547	0.67438	3.66539	0.6744	5.41246	0.6744	7.13374	0.67433	8.82847	0.67433	10.4977
0.67535	1.89553	0.67535	3.66339	0.67538	5.41003	0.67538	7.13062	0.67538	8.82362	0.67534	10.4934
0.67635	1.89321	0.67636	3.66249	0.6764	5.40677	0.6764	7.12523	0.67635	8.81896	0.6764	10.4875
0.67738	1.89342	0.67741	3.66136	0.67741	5.40347	0.67736	7.12195	0.67739	8.81476	0.67737	10.4837
0.6784	1.89194	0.67838	3.65874	0.67838	5.40015	0.67843	7.1166	0.67837	8.81025	0.67837	10.4779
0.67938	1.89009	0.67938	3.65596	0.67942	5.39641	0.6794	7.11266	0.67938	8.80606	0.67945	10.4728
0.68037	1.88714	0.6804	3.65181	0.68036	5.39045	0.68039	7.10487	0.68035	8.7979	0.68039	10.4653
0.68138	1.88586	0.68138	3.64824	0.68136	5.38663	0.68143	7.10152	0.68136	8.79189	0.68133	10.4585
0.68237	1.88484	0.6824	3.6466	0.68239	5.38424	0.68235	7.09744	0.68234	8.78779	0.68237	10.4528
0.68342	1.88459	0.68343	3.64547	0.68339	5.38093	0.68337	7.09398	0.68337	8.78254	0.68333	10.4471
0.68434	1.88243	0.68436	3.64149	0.68439	5.37694	0.6844	7.08942	0.68437	8.77815	0.68438	10.442
0.68539	1.88189	0.68538	3.64054	0.68538	5.3748	0.68539	7.08604	0.6854	8.77516	0.68536	10.4373
0.68638	1.87929	0.6864	3.63729	0.68638	5.37028	0.68641	7.08085	0.68638	8.76843	0.68637	10.4297
0.68738	1.87716	0.68738	3.63309	0.68742	5.3645	0.68741	7.07365	0.68735	8.76136	0.68741	10.4239
0.68832	1.87661	0.68833	3.63218	0.68838	5.36292	0.68835	7.07072	0.68836	8.75872	0.6884	10.4192
0.68938	1.87484	0.68939	3.62927	0.68936	5.35892	0.68944	7.06557	0.6894	8.75255	0.6894	10.4131
0.69036	1.87445	0.69041	3.62678	0.69036	5.35568	0.69038	7.06256	0.69041	8.74723	0.69041	10.4084
0.69142	1.87372	0.69134	3.62494	0.69138	5.35356	0.69137	7.05901	0.69142	8.74323	0.69137	10.4035
0.69239	1.87071	0.69236	3.62218	0.69238	5.34966	0.69237	7.05487	0.69236	8.73672	0.69239	10.398
0.69338	1.87046	0.6934	3.62069	0.69343	5.34742	0.69339	7.05033	0.69339	8.73386	0.69344	10.3933
0.69439	1.86913	0.69437	3.61774	0.69439	5.34475	0.69438	7.04676	0.69437	8.72898	0.69442	10.3882
0.69536	1.86697	0.69536	3.61646	0.69537	5.34007	0.69542	7.04224	0.69535	8.72144	0.69535	10.3826
0.69638	1.86645	0.69638	3.61436	0.69641	5.33776	0.69636	7.03966	0.69641	8.71617	0.6964	10.3756
0.69738	1.864	0.69737	3.61117	0.6974	5.33263	0.69739	7.03391	0.6974	8.71141	0.69731	10.3692
0.69842	1.86304	0.69838	3.60828	0.69841	5.33067	0.69836	7.03111	0.69837	8.70683	0.6984	10.3643
0.69935	1.86007	0.69934	3.60497	0.6994	5.32528	0.69938	7.02541	0.69938	8.69939	0.69937	10.358
0.70035	1.85725	0.70039	3.60015	0.70037	5.32016	0.70039	7.01974	0.70035	8.69262	0.70041	10.351
0.70138	1.85761	0.70137	3.59827	0.70136	5.31824	0.7014	7.01653	0.70142	8.68971	0.70136	10.3465
0.70235	1.85543	0.70238	3.59507	0.70239	5.31484	0.70236	7.01229	0.70234	8.68447	0.70244	10.3386
0.70336	1.85335	0.70337	3.59152	0.70339	5.31004	0.70336	7.0052	0.70343	8.67882	0.70336	10.3312
0.70439	1.85298	0.70439	3.58966	0.70441	5.30806	0.70435	7.00198	0.70435	8.67441	0.70441	10.3275
0.70538	1.84941	0.70532	3.58537	0.70539	5.30218	0.70539	6.99638	0.7054	8.66723	0.70537	10.3199
0.70638	1.84583	0.70639	3.58041	0.70638	5.29683	0.70638	6.98917	0.7064	8.6605	0.70638	10.3112
0.70739	1.84563	0.70739	3.57909	0.70744	5.29372	0.70738	6.98628	0.70734	8.65596	0.70739	10.3068
0.70838	1.84359	0.70838	3.57713	0.70839	5.28963	0.70835	6.98208	0.70834	8.64956	0.70836	10.3004
0.70936	1.84276	0.70933	3.57463	0.70941	5.28754	0.70943	6.97749	0.70942	8.64707	0.70941	10.2969
0.7104	1.84085	0.71034	3.57319	0.71041	5.2838	0.7104	6.97238	0.7104	8.64189	0.71037	10.2891
0.71135	1.83886	0.7114	3.57004	0.71136	5.28007	0.71135	6.96735	0.71138	8.6357	0.71136	10.2837
0.71237	1.8361	0.71235	3.56504	0.71239	5.27388	0.7124	6.96238	0.71238	8.62944	0.71237	10.2772
0.71338	1.83399	0.71337	3.5621	0.71336	5.26969	0.71338	6.95804	0.71336	8.6216	0.71339	10.2709
0.71436	1.83228	0.7144	3.55983	0.71441	5.26775	0.71439	6.9542	0.71442	8.61955	0.71439	10.2656
0.71538	1.83097	0.71536	3.55516	0.71534	5.26412	0.71539	6.94957	0.71537	8.6147	0.71536	10.2602
0.71639	1.82859	0.71639	3.55173	0.71636	5.25887	0.71643	6.94414	0.71635	8.60766	0.71639	10.2546
0.71736	1.82781	0.71741	3.55037	0.71741	5.2559	0.71743	6.94232	0.71739	8.60507	0.71744	10.2499
0.71839	1.82527	0.71838	3.54768	0.71841	5.25295	0.71839	6.93651	0.71834	8.5992	0.71838	10.2429
0.71935	1.82277	0.71936	3.54407	0.71942	5.24799	0.71943	6.93238	0.71938	8.59375	0.71944	10.2352
0.72034	1.82178	0.72038	3.54241	0.7204	5.24519	0.72039	6.92931	0.72039	8.58963	0.72043	10.23
0.72142	1.81904	0.72138	3.53834	0.7214	5.24041	0.72137	6.92374	0.72136	8.58335	0.7214	10.2221
0.72238	1.81725	0.72237	3.53542	0.7224	5.23676	0.72238	6.91892	0.72243	8.57813	0.72242	10.2181
0.72337	1.81612	0.7234	3.53351	0.7234	5.23398	0.72341	6.91422	0.72342	8.57377	0.7234	10.2148
0.72438	1.81257	0.72441	3.52842	0.72443	5.22855	0.72443	6.90916	0.72441	8.56671	0.72439	10.2078
0.72543	1.80938	0.7254	3.52374	0.72539	5.22291	0.72538	6.90258	0.72541	8.55979	0.72541	10.2003
0.72643	1.8068	0.72642	3.52144	0.72639	5.2189	0.72642	6.89672	0.72642	8.5552	0.72634	10.193
0.72742	1.80436	0.72739	3.51747	0.72737	5.21536	0.72739	6.89177	0.72747	8.54848	0.72741	10.1873
0.7284	1.80339	0.72837	3.51442	0.72842	5.21222	0.72841	6.8873	0.72844	8.54335	0.72843	10.1817
0.72939	1.8003	0.72938	3.51011	0.72943	5.20695	0.72941	6.88188	0.7294	8.53641	0.72938	10.1746
0.73037	1.79872	0.73037	3.50769	0.73042	5.20275	0.73042	6.87748	0.73044	8.53265	0.73044	10.1699
0.73141	1.79459	0.73137	3.50182	0.7314	5.19554	0.7314	6.8701	0.73142	8.52363	0.73138	10.161
0.73238	1.79082	0.73235	3.49697	0.73241	5.18993	0.7324	6.86176	0.73241	8.51574	0.73241	10.153
0.73341	1.79066	0.73337	3.49476	0.73339	5.18729	0.73339	6.85957	0.73342	8.51218	0.73341	10.1487
0.73428	1.78856	0.73438	3.49177	0.73438	5.18204	0.7344	6.85487	0.73439	8.50544	0.73434	10.1424
0.7354	1.78548	0.73538	3.48787	0.73539	5.17837	0.7354	6.84813	0.73535	8.4999	0.73534	10.1339
0.73635	1.78485	0.73641	3.48419	0.7364	5.17535	0.7364	6.84372	0.73637	8.49193	0.73641	10.1288
0.73741	1.78141	0.73736	3.47862	0.73738	5.16809	0.73738	6.83642	0.73738	8.4845	0.73737	10.1199
0.73835	1.77802	0.73841	3.47346	0.7384	5.16193	0.73837	6.82998	0.73836	8.47786	0.73838	10.1136
0.73937	1.77673	0.73939	3.47239	0.73937	5.15832	0.7394	6.82548	0.73937	8.47273	0.73941	10.1061
0.74036	1.77369	0.7404	3.46713	0.7404	5.15284	0.7404	6.81976	0.74039	8.46519	0.74037	10.0984
0.74139	1.77221	0.74135	3.46337	0.7414	5.14903	0.74138	6.81638	0.74135	8.46122	0.74137	10.0935
0.74235	1.77005	0.74237	3.46058	0.74243	5.14322	0.74238	6.81002	0.74239	8.45523	0.74241	10.0868
0.74342	1.76729	0.74339	3.45568	0.74343	5.13897	0.74341	6.80442	0.74337	8.44803	0.74343	10.0791
0.74442	1.76529	0.74441	3.45318	0.74442	5.13377	0.74442	6.80068	0.74441	8.44358	0.74445	10.0742
0.74539	1.76204	0.74541	3.4486	0.74546	5.12926	0.7454	6.7941	0.74538	8.43669	0.74542	10.0675
0.74644	1.7597	0.74637	3.44475	0.74643	5.1238	0.74643	6.78894	0.74642	8.43044	0.7464	10.0612
0.74744	1.7579	0.74739	3.44157	0.74743	5.11898	0.74744	6.78322	0.74743	8.42387	0.7474	10.0542
0.74841	1.75433	0.74839	3.43734	0.74844	5.11371	0.74841	6.7756	0.74841	8.41668	0.74843	10.0468
0.74937	1.7533	0.74941	3.43412	0.7494	5.11005	0.7494	6.77114	0.74936	8.41264	0.74944	10.0409
0.7504	1.75028	0.75042	3.4294	0.75041	5.10314	0.75044	6.76449	0.75036	8.40457	0.75039	10.0311
0.75136	1.74645	0.75141	3.42375	0.75138	5.09633	0.7514	6.75635	0.75139	8.39689	0.75138	10.0229
0.75239	1.74521	0.75236	3.41999	0.7524	5.09299	0.7524	6.75211	0.75238	8.39162	0.75243	10.0175
0.75342	1.74194	0.75341	3.41524	0.75341	5.08607	0.75345	6.74424	0.75339	8.38424	0.75339	10.0089
0.75439	1.73973	0.75439	3.41153	0.75443	5.08146	0.7544	6.73788	0.75436	8.37775	0.75443	10.0015
0.75542	1.73789	0.75544	3.40639	0.75543	5.07627	0.75539	6.73231	0.75541	8.37206	0.75544	9.99581
0.75642	1.7343	0.75639	3.40226	0.75638	5.0694	0.75641	6.72527	0.7564	8.36515	0.75644	9.98707
0.75742	1.73011	0.75737	3.39557	0.75736	5.06259	0.75738	6.71679	0.7574	8.35594	0.75741	9.97875
0.75838	1.72825	0.7584	3.39097	0.75838	5.05627	0.75841	6.71006	0.75841	8.34982	0.75841	9.9723
0.75939	1.72555	0.75939	3.38693	0.75936	5.05102	0.75938	6.70284	0.75942	8.34233	0.7594	9.96376
0.7604	1.72534	0.76041	3.38472	0.76041	5.04699	0.76041	6.69858	0.76042	8.33542	0.76041	9.9576
0.7614	1.72121	0.76137	3.37876	0.76139	5.03935	0.76138	6.69153	0.76141	8.32684	0.76141	9.94849
0.7624	1.7193	0.76237	3.37571	0.7624	5.03458	0.76241	6.68506	0.76239	8.32111	0.76237	9.94194
0.76337	1.71683	0.76338	3.37105	0.76339	5.02828	0.7634	6.67827	0.76342	8.3117	0.76338	9.93342
0.76442	1.71334	0.76441	3.36496	0.76447	5.01974	0.76441	6.6691	0.76443	8.30329	0.76442	9.92321
0.76546	1.71252	0.76543	3.36193	0.76541	5.01595	0.76542	6.66401	0.76543	8.29669	0.76542	9.91723
0.76639	1.71015	0.76645	3.35779	0.76647	5.01016	0.76644	6.65655	0.76641	8.28999	0.76637	9.90944
0.76741	1.70753	0.76739	3.35283	0.76745	5.00416	0.76745	6.64966	0.76744	8.28145	0.7674	9.9011
0.76846	1.70615	0.7684	3.35087	0.76843	5.00104	0.76843	6.64408	0.7684	8.2766	0.76842	9.8939
0.76944	1.70207	0.76939	3.34432	0.76943	4.99295	0.7694	6.63435	0.76942	8.26657	0.76944	9.88396
0.77039	1.69927	0.77038	3.33785	0.77042	4.98703	0.7704	6.62769	0.77047	8.25762	0.77044	9.87529
0.77139	1.69772	0.77139	3.33405	0.77135	4.98159	0.77138	6.62041	0.77139	8.25165	0.77144	9.8673
0.77239	1.69468	0.77241	3.32933	0.77245	4.97543	0.77245	6.61259	0.77241	8.24207	0.77242	9.85913
0.77338	1.69305	0.77339	3.32642	0.77342	4.97042	0.7734	6.60756	0.7734	8.23553	0.7734	9.85278
0.77441	1.69064	0.77434	3.32132	0.7744	4.96411	0.77439	6.60157	0.77438	8.22605	0.77437	9.84377
0.77538	1.68843	0.7754	3.31655	0.7754	4.95842	0.77534	6.59256	0.77541	8.22125	0.77536	9.83448
0.77638	1.68464	0.77639	3.31124	0.77637	4.95132	0.7764	6.58532	0.77638	8.21119	0.77638	9.82445
0.77741	1.68194	0.77739	3.30689	0.7774	4.94403	0.77742	6.57814	0.77742	8.2011	0.77734	9.81673
0.77839	1.68078	0.77838	3.30354	0.77839	4.93785	0.77843	6.57048	0.77839	8.19217	0.77841	9.80734
0.77936	1.67918	0.77938	3.29995	0.7794	4.93301	0.77939	6.56527	0.77938	8.18499	0.77939	9.79992
0.78038	1.67561	0.78036	3.29471	0.78039	4.92534	0.78038	6.55696	0.78045	8.17679	0.78038	9.78997
0.78139	1.67439	0.78143	3.29101	0.78139	4.92076	0.78139	6.5519	0.78138	8.16954	0.78141	9.78328
0.78239	1.67042	0.78233	3.28469	0.78242	4.91177	0.78238	6.54134	0.78244	8.15943	0.78235	9.77123
0.78339	1.66692	0.78341	3.27811	0.78338	4.90369	0.78338	6.53205	0.7834	8.14893	0.78338	9.76126
0.78443	1.66699	0.78442	3.27635	0.78437	4.89934	0.78443	6.52628	0.78441	8.14121	0.78438	9.75339
0.7854	1.6643	0.78539	3.27114	0.78541	4.89155	0.78542	6.51751	0.78539	8.13132	0.7854	9.74329
0.78639	1.6621	0.78638	3.26713	0.78642	4.88641	0.78642	6.50924	0.78641	8.124	0.78642	9.73379
0.78746	1.66066	0.78742	3.26318	0.78739	4.88159	0.78734	6.50197	0.78738	8.11664	0.78738	9.72547
0.78839	1.658	0.78838	3.25831	0.78845	4.87452	0.78839	6.49403	0.7884	8.10699	0.78841	9.71644
0.78938	1.65513	0.78944	3.25308	0.78942	4.86759	0.78939	6.48621	0.78939	8.09789	0.78934	9.70601
0.79035	1.65338	0.7904	3.24934	0.79038	4.86043	0.79041	6.47862	0.79046	8.08936	0.79039	9.69665
0.79136	1.65095	0.7914	3.24494	0.79141	4.85475	0.79135	6.47102	0.79139	8.07999	0.7914	9.68758
0.79239	1.65053	0.79242	3.24252	0.79239	4.84943	0.79243	6.46475	0.79239	8.07369	0.79246	9.67978
0.79336	1.64766	0.79338	3.2374	0.79341	4.84281	0.79344	6.4562	0.7934	8.06415	0.79337	9.66715
0.79438	1.64612	0.7944	3.23273	0.79439	4.83667	0.79436	6.44837	0.79436	8.05502	0.79436	9.65952
0.7954	1.64447	0.79539	3.22903	0.79538	4.83086	0.79539	6.4413	0.79539	8.04754	0.79544	9.64979
0.7964	1.64151	0.79641	3.22478	0.79643	4.82408	0.79638	6.43254	0.79643	8.03721	0.79641	9.63818
0.79744	1.64021	0.7974	3.22143	0.79746	4.8192	0.7974	6.42544	0.79742	8.03079	0.79739	9.63034
0.79838	1.63817	0.79839	3.21653	0.7984	4.81293	0.7984	6.41838	0.7984	8.02132	0.79841	9.62178
0.79945	1.63559	0.79945	3.21334	0.79942	4.80573	0.7994	6.41109	0.79937	8.01146	0.79934	9.61106
0.80041	1.63523	0.8004	3.20968	0.80045	4.80098	0.80039	6.40437	0.80044	8.00475	0.8004	9.60106
0.80141	1.63146	0.80144	3.20367	0.80145	4.79443	0.8014	6.39505	0.8014	7.99389	0.80141	9.58975
0.80243	1.62816	0.80241	3.19911	0.80241	4.78792	0.80236	6.38487	0.80242	7.98262	0.80237	9.57761
0.80343	1.62691	0.80343	3.19633	0.80343	4.78063	0.80342	6.37807	0.80339	7.97333	0.80348	9.56895
0.80445	1.62484	0.80442	3.19082	0.80446	4.77391	0.80438	6.3691	0.80442	7.96436	0.8044	9.55764
0.80536	1.62399	0.80541	3.18734	0.80545	4.76991	0.80543	6.36259	0.80547	7.95678	0.80541	9.54828
0.80638	1.62246	0.80642	3.18351	0.80643	4.76372	0.80641	6.35691	0.80642	7.94711	0.80642	9.53746
0.80744	1.6202	0.80739	3.17919	0.80742	4.75696	0.80743	6.34874	0.80744	7.93899	0.80748	9.52755
0.8084	1.616	0.80838	3.17296	0.80837	4.74735	0.80841	6.33809	0.80841	7.92681	0.80837	9.51521
0.8094	1.61416	0.8094	3.16843	0.80942	4.74192	0.80942	6.32873	0.8094	7.91671	0.80941	9.50323
0.81039	1.61312	0.81039	3.16442	0.81045	4.73625	0.81044	6.32206	0.81041	7.90743	0.81043	9.4934
0.81145	1.61207	0.81139	3.1641	0.81139	4.73109	0.81141	6.31488	0.81141	7.89904	0.81143	9.48326
0.8124	1.60992	0.81236	3.15858	0.81235	4.72332	0.81239	6.30717	0.8124	7.88902	0.81238	9.47315
0.81343	1.60926	0.81338	3.15465	0.8134	4.71954	0.81342	6.30082	0.81341	7.88207	0.81339	9.46338
0.81443	1.60684	0.81437	3.15033	0.81442	4.71279	0.81435	6.29145	0.81439	7.86989	0.81437	9.45201
0.81539	1.60376	0.81541	3.14594	0.81543	4.70554	0.81543	6.28175	0.81542	7.85952	0.81538	9.43994
0.81641	1.60411	0.81646	3.14378	0.8164	4.70055	0.81641	6.27554	0.81637	7.85296	0.81636	9.43151
0.81736	1.60165	0.8174	3.13883	0.81742	4.69364	0.81738	6.2668	0.81742	7.84253	0.81739	9.42066
0.81836	1.60029	0.81845	3.13593	0.81842	4.6887	0.8184	6.25911	0.8184	7.8328	0.81841	9.41083
0.81938	1.59936	0.81943	3.13111	0.81939	4.68276	0.81941	6.25146	0.8194	7.82288	0.81944	9.39916
0.82034	1.59772	0.8204	3.12708	0.82041	4.67704	0.82043	6.24257	0.82042	7.81265	0.82042	9.38858
0.82142	1.60585	0.82146	3.13365	0.82145	4.68156	0.82148	6.24658	0.82146	7.81487	0.82143	9.39071
0.82246	1.6018	0.82246	3.12887	0.82245	4.67565	0.82245	6.238	0.82246	7.80504	0.82242	9.37859
0.82342	1.59816	0.82344	3.12426	0.82348	4.66847	0.82347	6.22933	0.82346	7.79521	0.8235	9.36732
0.82449	1.59699	0.82447	3.12086	0.82449	4.66339	0.82449	6.22192	0.82446	7.78479	0.82447	9.35697
0.82548	1.59412	0.82543	3.11587	0.82546	4.65529	0.82554	6.21318	0.8255	7.77575	0.82547	9.34377
0.82652	1.59204	0.82645	3.11072	0.82651	4.64976	0.8265	6.20592	0.82645	7.76531	0.8265	9.33418
0.82748	1.58878	0.82746	3.10603	0.82746	4.64262	0.82745	6.19663	0.82745	7.75552	0.82746	9.32208
0.82848	1.58563	0.82844	3.10045	0.82844	4.63441	0.82843	6.1875	0.82846	7.74522	0.82845	9.30908
0.82945	1.5854	0.8295	3.09795	0.82947	4.62972	0.82944	6.1803	0.82942	7.73699	0.82949	9.29971
0.83047	1.58356	0.83042	3.09475	0.83047	4.62361	0.83048	6.17167	0.83046	7.72655	0.83044	9.2892
0.83147	1.58156	0.83149	3.09129	0.83149	4.61834	0.83148	6.16242	0.83145	7.71704	0.83148	9.27853
0.83249	1.58161	0.8325	3.08762	0.83248	4.61313	0.8325	6.15607	0.83248	7.70922	0.83245	9.26701
0.83347	1.57797	0.83345	3.08295	0.83346	4.60555	0.83346	6.14636	0.83351	7.69805	0.83349	9.25418
0.83447	1.57529	0.83441	3.07833	0.83451	4.59791	0.83444	6.13677	0.83446	7.68542	0.83444	9.24236
0.83546	1.57405	0.83546	3.07522	0.83547	4.59297	0.83549	6.12915	0.83545	7.67594	0.83544	9.22929
0.83649	1.57308	0.83649	3.06997	0.83647	4.58775	0.83648	6.1203	0.83647	7.6669	0.83645	9.21811
0.83746	1.57246	0.83745	3.06929	0.83745	4.58266	0.83744	6.11306	0.83745	7.65907	0.83745	9.20925
0.83846	1.57161	0.83845	3.0666	0.83844	4.57727	0.83848	6.10563	0.83846	7.64825	0.83848	9.1991
0.83947	1.57002	0.83946	3.06179	0.83946	4.57037	0.83944	6.09942	0.83946	7.63889	0.83946	9.18634
0.84046	1.56806	0.84046	3.05575	0.84046	4.56553	0.84044	6.08922	0.84048	7.62886	0.84045	9.17511
0.84145	1.56586	0.8414	3.05108	0.84151	4.55942	0.84147	6.08253	0.84148	7.61791	0.84148	9.16393
0.84249	1.56535	0.84247	3.05231	0.84245	4.55414	0.84246	6.07574	0.84248	7.61082	0.84249	9.15534
0.84347	1.56442	0.84344	3.04875	0.84347	4.55016	0.84348	6.06816	0.84348	7.6026	0.8435	9.14461
0.84445	1.56212	0.84448	3.0445	0.84441	4.54379	0.84449	6.05971	0.8445	7.59109	0.84449	9.13124
0.84547	1.56299	0.84547	3.04296	0.84547	4.54204	0.84548	6.05476	0.84546	7.58436	0.8455	9.12323
0.84647	1.56172	0.8465	3.03965	0.84648	4.53533	0.8465	6.04789	0.84651	7.57383	0.84649	9.11117
0.84744	1.55949	0.84746	3.03684	0.8475	4.52993	0.8475	6.03927	0.84746	7.56398	0.84746	9.09888
0.84846	1.56072	0.84846	3.03521	0.84852	4.52611	0.84848	6.03358	0.84849	7.55672	0.84853	9.09048
0.84951	1.55829	0.84947	3.03084	0.84953	4.51982	0.8495	6.02598	0.84951	7.54784	0.84944	9.07821
0.85045	1.55705	0.85049	3.02827	0.85053	4.5145	0.85048	6.01964	0.85049	7.53741	0.8505	9.0687
0.85145	1.55678	0.8515	3.02504	0.85147	4.50987	0.85148	6.01384	0.85149	7.5285	0.85148	9.05864
0.85244	1.55461	0.85246	3.02187	0.85248	4.50409	0.85248	6.00511	0.85247	7.51893	0.85249	9.04661
0.85349	1.55215	0.85349	3.01798	0.85346	4.49871	0.85348	5.99672	0.85347	7.509	0.85347	9.03472
0.85449	1.55171	0.85443	3.01539	0.8545	4.49403	0.85445	5.98944	0.85449	7.49884	0.85443	9.02467
0.85547	1.5503	0.85543	3.0126	0.85543	4.48896	0.8555	5.98274	0.8555	7.49122	0.85548	9.0133
0.85647	1.55092	0.85645	3.00975	0.85648	4.48546	0.85643	5.9772	0.85649	7.48376	0.85644	9.00435
0.85747	1.54917	0.85745	3.00572	0.85749	4.47913	0.85743	5.96967	0.85747	7.47504	0.85748	8.99232
0.85846	1.54806	0.85849	3.00457	0.8585	4.47559	0.85845	5.96383	0.85846	7.46612	0.85848	8.98158
0.85948	1.54501	0.85943	2.99896	0.85948	4.46723	0.85945	5.95468	0.85948	7.45379	0.85943	8.97069
0.86044	1.54318	0.86042	2.99534	0.86046	4.46114	0.86049	5.94569	0.86049	7.44191	0.86047	8.95668
0.86145	1.54405	0.8614	2.99456	0.86148	4.45806	0.86146	5.94137	0.86149	7.43483	0.86145	8.94738
0.86249	1.54334	0.86247	2.99153	0.86247	4.45467	0.86248	5.93445	0.86246	7.42683	0.86243	8.93794
0.86348	1.54258	0.86347	2.98936	0.86353	4.44894	0.86349	5.92732	0.86348	7.41869	0.86348	8.92587
0.86451	1.54261	0.86446	2.98888	0.86448	4.44543	0.86449	5.92172	0.86446	7.41109	0.86449	8.91728
0.8655	1.54094	0.86543	2.98519	0.86549	4.44105	0.8655	5.91509	0.86545	7.40188	0.86548	8.90426
0.86646	1.53882	0.86642	2.98236	0.86648	4.43535	0.86652	5.90739	0.86646	7.39081	0.86646	8.89226
0.86747	1.53946	0.86746	2.98001	0.86752	4.43169	0.86747	5.90128	0.86744	7.38363	0.86748	8.88393
0.86847	1.53729	0.86843	2.97285	0.86848	4.42608	0.86845	5.89407	0.86847	7.3744	0.8685	8.87133
0.86941	1.53758	0.86951	2.97573	0.86945	4.42299	0.8695	5.88749	0.86947	7.36732	0.86947	8.86224
0.8705	1.5364	0.87048	2.97437	0.87047	4.41942	0.87048	5.88334	0.87047	7.35952	0.87047	8.85192
0.87147	1.53573	0.87146	2.97044	0.87149	4.4141	0.87149	5.87636	0.87154	7.35051	0.87146	8.84206
0.8725	1.53495	0.8725	2.96807	0.87246	4.41007	0.87245	5.86968	0.87251	7.34148	0.87247	8.83108
0.87345	1.53335	0.87344	2.96575	0.87345	4.40542	0.87351	5.86199	0.8735	7.33367	0.87346	8.82024
0.87442	1.53348	0.87449	2.96343	0.87452	4.40103	0.8745	5.85742	0.87448	7.32648	0.87446	8.81184
0.87546	1.53273	0.87551	2.96154	0.87548	4.39832	0.87543	5.85258	0.87546	7.31853	0.87549	8.8035
0.87643	1.53082	0.87644	2.95917	0.87644	4.39246	0.87646	5.84392	0.87649	7.31045	0.87649	8.79133
0.87748	1.53168	0.87744	2.9584	0.87746	4.39039	0.87748	5.83992	0.87747	7.30354	0.87747	8.78396
0.87846	1.52993	0.87847	2.95498	0.87845	4.3862	0.87846	5.83337	0.87845	7.29343	0.87847	8.77294
0.87948	1.52842	0.87948	2.95264	0.87949	4.37976	0.8795	5.82568	0.87951	7.28488	0.87947	8.76081
0.88048	1.5301	0.88049	2.95128	0.88047	4.37789	0.88046	5.82256	0.88045	7.27688	0.88047	8.75215
0.88147	1.52821	0.88144	2.94857	0.88151	4.37304	0.88151	5.81551	0.88147	7.26883	0.88152	8.7409
0.8825	1.52814	0.88247	2.94732	0.88248	4.3697	0.88254	5.81013	0.8825	7.26347	0.8825	8.73228
0.88348	1.52799	0.88344	2.94575	0.8835	4.36718	0.88351	5.80436	0.88353	7.25584	0.88351	8.72313
0.88447	1.52595	0.88447	2.94247	0.88448	4.3626	0.88444	5.7979	0.88446	7.2478	0.88448	8.71219
0.88547	1.52337	0.88551	2.93785	0.88544	4.35546	0.88552	5.78963	0.88551	7.23888	0.88549	8.69937
0.88647	1.52366	0.88648	2.9371	0.88647	4.35277	0.88654	5.78381	0.88648	7.23123	0.88646	8.68929
0.88747	1.52283	0.88744	2.93442	0.88747	4.34891	0.8875	5.77825	0.88746	7.22241	0.88748	8.68044
0.88846	1.52359	0.88848	2.93496	0.88852	4.34711	0.8885	5.77534	0.88846	7.21678	0.88851	8.67168
0.88944	1.52292	0.8895	2.93213	0.88948	4.3424	0.8895	5.76903	0.8895	7.20919	0.88951	8.66164
0.89046	1.52323	0.89048	2.93125	0.89049	4.34041	0.89047	5.76347	0.8905	7.20247	0.89048	8.65338
0.89146	1.52185	0.89145	2.92842	0.89144	4.33554	0.89146	5.75627	0.89148	7.1944	0.89148	8.64309
0.89244	1.52028	0.89241	2.9259	0.8925	4.33136	0.89254	5.7506	0.89244	7.18422	0.89245	8.63271
0.89349	1.52089	0.8935	2.92473	0.89347	4.32972	0.89351	5.7467	0.89349	7.17959	0.89349	8.6257
0.89447	1.52053	0.89446	2.92367	0.89443	4.32553	0.89451	5.74155	0.89451	7.17154	0.89442	8.61568
0.89547	1.51996	0.89544	2.92196	0.89546	4.32222	0.89545	5.73696	0.89548	7.16373	0.89547	8.60744
0.89645	1.52097	0.89648	2.92224	0.89646	4.31972	0.89649	5.73311	0.89649	7.15918	0.89651	8.59974
0.89749	1.52003	0.89749	2.91988	0.89744	4.31742	0.89748	5.72674	0.89748	7.15112	0.89751	8.58969
0.89844	1.51962	0.89848	2.91813	0.89847	4.31446	0.89847	5.72256	0.8985	7.14535	0.8985	8.58039
0.89946	1.52006	0.89947	2.91749	0.89952	4.31227	0.89949	5.71802	0.8995	7.13843	0.89952	8.57192
0.90051	1.51888	0.90055	2.91578	0.90049	4.30835	0.90043	5.71338	0.90054	7.12989	0.90049	8.56248
0.9015	1.51912	0.90149	2.91462	0.90149	4.30569	0.90152	5.70825	0.90151	7.12095	0.90146	8.55449
0.9025	1.51857	0.9025	2.91114	0.90251	4.30303	0.90245	5.70325	0.90249	7.11554	0.90254	8.54521
0.90349	1.51777	0.90348	2.90995	0.90352	4.3007	0.90352	5.69804	0.90352	7.10781	0.90352	8.53587
0.90453	1.51695	0.90452	2.90815	0.90453	4.29709	0.90453	5.69279	0.9045	7.0992	0.90448	8.52478
0.90551	1.51564	0.9055	2.90481	0.90546	4.29266	0.90551	5.68731	0.90549	7.09359	0.90546	8.51746
0.90644	1.51628	0.90645	2.9058	0.90645	4.28925	0.90653	5.68361	0.90645	7.08816	0.9065	8.5096
0.90751	1.5164	0.90744	2.90511	0.90748	4.28725	0.9075	5.67929	0.9075	7.08249	0.9075	8.50241
0.90849	1.51585	0.90851	2.90271	0.90848	4.28306	0.90847	5.6741	0.90853	7.074	0.90851	8.49273
0.9095	1.51627	0.90952	2.90288	0.90951	4.28084	0.90952	5.67002	0.90946	7.06811	0.9095	8.48485
0.91049	1.51366	0.91051	2.89831	0.91051	4.27629	0.91049	5.66439	0.91049	7.06121	0.91049	8.47415
0.91145	1.51186	0.91151	2.89538	0.91145	4.27292	0.91151	5.65794	0.91148	7.05236	0.91151	8.46453
0.91248	1.51329	0.9125	2.89671	0.91251	4.27127	0.91253	5.65513	0.9125	7.04919	0.91246	8.45725
0.91347	1.5124	0.91349	2.89449	0.9135	4.26739	0.91353	5.65072	0.91348	7.04169	0.91351	8.44831
0.91451	1.51299	0.91452	2.89413	0.9145	4.26585	0.91449	5.64547	0.91448	7.03656	0.91449	8.44038
0.91549	1.51446	0.91552	2.89425	0.91551	4.26446	0.91552	5.64232	0.91552	7.03158	0.91549	8.43418
0.91648	1.51329	0.91648	2.89266	0.91652	4.26017	0.91649	5.63726	0.91649	7.02338	0.91647	8.4252
0.91747	1.5125	0.91742	2.889	0.91748	4.25696	0.91751	5.633	0.91752	7.01788	0.91747	8.41756
0.91844	1.51254	0.91846	2.88656	0.91846	4.25483	0.91847	5.62738	0.91849	7.01253	0.91855	8.40879
0.91948	1.51248	0.91948	2.8861	0.9195	4.2528	0.91948	5.62279	0.91952	7.00583	0.91946	8.40028
0.92046	1.51412	0.92056	2.8868	0.9205	4.25092	0.92054	5.62194	0.92052	7.00181	0.92051	8.39588
0.9215	1.513	0.92153	2.88474	0.92152	4.24771	0.92153	5.61673	0.92147	6.99503	0.92149	8.38706
0.9225	1.51347	0.92249	2.88406	0.9225	4.24612	0.92252	5.61296	0.9225	6.99004	0.9225	8.37855
0.92349	1.51413	0.92351	2.88335	0.92354	4.24436	0.92351	5.61023	0.92348	6.98426	0.92352	8.37182
0.9245	1.5126	0.92448	2.88158	0.92453	4.24144	0.92448	5.60534	0.9245	6.97836	0.92453	8.36467
0.92551	1.51388	0.92549	2.88261	0.9255	4.24037	0.92551	5.60228	0.92551	6.97342	0.92551	8.3588
0.92646	1.51295	0.92648	2.88011	0.92652	4.23775	0.92653	5.59804	0.92652	6.96901	0.92653	8.35159
0.92751	1.51235	0.92751	2.88024	0.92752	4.2356	0.92754	5.59407	0.92749	6.96246	0.92752	8.34287
0.92852	1.51394	0.92852	2.88057	0.92854	4.23526	0.92854	5.59206	0.92856	6.95823	0.92852	8.33707
0.92949	1.51213	0.92949	2.87798	0.92948	4.2312	0.92947	5.58655	0.92949	6.95152	0.9295	8.32933
0.93048	1.51117	0.93048	2.87778	0.93047	4.22694	0.9305	5.58269	0.93052	6.94493	0.93049	8.3198
0.93147	1.51294	0.93151	2.87702	0.93147	4.22668	0.93146	5.57937	0.93147	6.94112	0.93154	8.31347
0.93246	1.51211	0.93251	2.87469	0.93248	4.22359	0.93248	5.57392	0.93254	6.9344	0.9325	8.30558
0.93351	1.51336	0.93351	2.87423	0.9335	4.22289	0.93352	5.5738	0.93352	6.93109	0.93351	8.30053
0.93448	1.51339	0.9345	2.87396	0.9345	4.22066	0.9345	5.56974	0.93451	6.92705	0.93453	8.29286
0.9355	1.51279	0.9355	2.8724	0.93546	4.21831	0.93548	5.5646	0.93548	6.92136	0.9355	8.28629
0.93646	1.51094	0.93651	2.86971	0.93653	4.21411	0.93652	5.55851	0.93648	6.91268	0.93648	8.27636
0.93748	1.51088	0.93748	2.86851	0.93747	4.21189	0.93747	5.55648	0.9375	6.90744	0.93746	8.26737
0.93849	1.51238	0.9385	2.869	0.93849	4.21003	0.93856	5.55337	0.9385	6.90434	0.93851	8.26085
0.93951	1.51314	0.93953	2.86891	0.93948	4.20992	0.93946	5.55045	0.93948	6.8992	0.93952	8.25536
0.9405	1.51256	0.94054	2.86793	0.94048	4.20748	0.9405	5.5465	0.94048	6.89382	0.94051	8.2481
0.94148	1.51384	0.9415	2.86955	0.94152	4.20686	0.94156	5.54491	0.94151	6.88963	0.94153	8.24358
0.9425	1.51253	0.94249	2.86774	0.94252	4.20347	0.94248	5.5408	0.94249	6.88239	0.9425	8.23655
0.94347	1.51152	0.9435	2.86681	0.94349	4.20088	0.94347	5.53698	0.94355	6.87499	0.94349	8.22981
0.94449	1.51378	0.9445	2.86734	0.94447	4.20064	0.94455	5.53444	0.94451	6.87224	0.9445	8.22558
0.94544	1.51327	0.94551	2.8661	0.9455	4.19805	0.94551	5.53068	0.94547	6.86589	0.94552	8.21873
0.94649	1.51412	0.94649	2.86643	0.94651	4.19684	0.94651	5.52879	0.94646	6.86197	0.94651	8.21086
0.94748	1.51534	0.94747	2.86673	0.94749	4.19667	0.94753	5.52635	0.94751	6.85968	0.94748	8.20473
0.94846	1.51433	0.94848	2.86484	0.94849	4.19476	0.94848	5.52258	0.94849	6.85475	0.94849	8.19793
0.94951	1.51571	0.9495	2.86549	0.9495	4.19491	0.9495	5.5221	0.94949	6.85165	0.94954	8.19296
0.95045	1.5156	0.95047	2.86518	0.95051	4.19182	0.95052	5.51922	0.9505	6.84813	0.95054	8.18701
0.95155	1.51522	0.95153	2.86467	0.95153	4.19042	0.95154	5.51522	0.95152	6.84245	0.95153	8.18035
0.9525	1.51702	0.95251	2.86563	0.95251	4.19067	0.9525	5.51332	0.9525	6.84028	0.95254	8.17603
0.95349	1.51603	0.95353	2.86515	0.95355	4.18907	0.95353	5.50993	0.95352	6.835	0.95352	8.16978
0.95452	1.51726	0.95448	2.86461	0.95452	4.18811	0.95448	5.50841	0.95452	6.83104	0.9545	8.16373
0.95552	1.51599	0.95552	2.86273	0.9555	4.18536	0.95554	5.50408	0.95555	6.82585	0.95551	8.15776
0.95647	1.51593	0.95652	2.86176	0.95651	4.18334	0.9565	5.50149	0.95647	6.82032	0.95646	8.15122
0.95753	1.51756	0.9575	2.86251	0.95754	4.18326	0.95755	5.49923	0.95754	6.81838	0.95751	8.14649
0.95852	1.51802	0.95852	2.86333	0.95855	4.18275	0.95847	5.49625	0.9585	6.81332	0.95854	8.14137
0.95953	1.5173	0.95951	2.86231	0.95951	4.17906	0.95957	5.49336	0.95954	6.81061	0.95954	8.13645
0.96051	1.51927	0.96052	2.86334	0.96056	4.18021	0.96055	5.49386	0.96051	6.80793	0.96053	8.13113
0.96154	1.51756	0.96156	2.86131	0.96151	4.17735	0.96151	5.48904	0.96151	6.8013	0.96156	8.1236
0.96251	1.51672	0.96251	2.85934	0.96249	4.17362	0.96253	5.48444	0.96256	6.79637	0.96253	8.11572
0.96354	1.51824	0.96353	2.86001	0.96353	4.17413	0.96356	5.48344	0.96354	6.79571	0.96354	8.1114
0.9645	1.51853	0.96447	2.85982	0.96451	4.17213	0.96451	5.47994	0.96453	6.78995	0.96451	8.10614
0.9655	1.52063	0.96551	2.86219	0.96551	4.17317	0.96549	5.47991	0.96555	6.78744	0.96551	8.10179
0.96653	1.52082	0.9665	2.86155	0.96653	4.17174	0.96652	5.4777	0.9665	6.78399	0.96653	8.09792
0.96749	1.52057	0.96747	2.86068	0.96751	4.17094	0.96757	5.4741	0.96751	6.78002	0.96751	8.09175
0.96849	1.52064	0.96848	2.85962	0.96848	4.16917	0.96852	5.47138	0.9685	6.77626	0.96855	8.08618
0.96948	1.52067	0.96954	2.8594	0.96947	4.1681	0.9695	5.46804	0.96947	6.77203	0.9695	8.08002
0.97054	1.52161	0.97053	2.85999	0.97054	4.16767	0.97054	5.46741	0.97049	6.77005	0.9705	8.07534
0.97147	1.52338	0.97152	2.86107	0.97149	4.16731	0.97153	5.46619	0.97149	6.7668	0.97152	8.07159
0.97253	1.52327	0.97254	2.86011	0.97255	4.16749	0.9725	5.4638	0.97249	6.76147	0.97251	8.06589
0.97349	1.52426	0.9735	2.86244	0.9735	4.16719	0.97355	5.46475	0.97351	6.7607	0.97348	8.06244
0.97451	1.52466	0.9745	2.86159	0.97452	4.16474	0.9745	5.46141	0.97453	6.75708	0.9745	8.05796
0.97546	1.52396	0.97547	2.86045	0.97547	4.16295	0.9755	5.45928	0.97548	6.7519	0.97549	8.05138
0.97653	1.52647	0.97652	2.86183	0.97652	4.16353	0.97651	5.45967	0.97653	6.75107	0.97647	8.04898
0.97749	1.52631	0.97751	2.86191	0.97751	4.16259	0.97754	5.45696	0.97747	6.74794	0.97752	8.04368
0.97851	1.52766	0.97853	2.8625	0.97852	4.16378	0.97855	5.45644	0.97848	6.74515	0.97852	8.03963
0.97953	1.52911	0.9795	2.86374	0.97949	4.16323	0.97956	5.45537	0.97951	6.74281	0.97953	8.03525
0.98054	1.5287	0.98052	2.86333	0.98052	4.16181	0.98053	5.45179	0.98054	6.73849	0.98052	8.03113
0.98148	1.52868	0.98153	2.86201	0.98155	4.16052	0.98154	5.4479	0.98155	6.73552	0.98152	8.02641
0.9825	1.52987	0.98254	2.86211	0.98255	4.1608	0.98251	5.44854	0.98253	6.73309	0.98253	8.02273
0.98351	1.52952	0.98345	2.86224	0.9835	4.16101	0.98352	5.44653	0.98355	6.73012	0.98353	8.01672
0.98451	1.5316	0.98449	2.86433	0.98452	4.1616	0.98451	5.44543	0.98451	6.72738	0.98453	8.01288
0.98555	1.53175	0.98555	2.86388	0.98553	4.16033	0.98552	5.44349	0.98553	6.72418	0.9855	8.00891
0.98646	1.5329	0.98652	2.86489	0.98653	4.16118	0.98655	5.44314	0.98649	6.72143	0.98651	8.00486
0.98751	1.53176	0.9875	2.86349	0.98754	4.15803	0.98755	5.44019	0.98753	6.71573	0.98756	7.99844
0.98848	1.53183	0.98847	2.86234	0.98854	4.15626	0.98855	5.43677	0.98853	6.71281	0.98847	7.99435
0.9895	1.53416	0.98955	2.8646	0.98954	4.15831	0.98955	5.44006	0.98952	6.71248	0.98948	7.99301
0.99055	1.53504	0.99048	2.86545	0.99054	4.15776	0.99052	5.4381	0.99053	6.70959	0.99054	7.98895
0.9915	1.53589	0.99152	2.86567	0.99155	4.15698	0.99155	5.43541	0.9915	6.70761	0.99151	7.98486
0.99251	1.53808	0.99251	2.86788	0.99254	4.15902	0.99254	5.4363	0.99248	6.70794	0.99252	7.9825
0.99348	1.53783	0.9935	2.86698	0.99352	4.15802	0.99354	5.43367	0.99355	6.70297	0.99355	7.97681
0.99454	1.53713	0.99447	2.867	0.99451	4.15638	0.9945	5.43232	0.99453	6.70023	0.99449	7.97215
0.99553	1.53941	0.99549	2.86813	0.99549	4.1567	0.99554	5.43258	0.99555	6.69893	0.99556	7.97173
0.99655	1.54026	0.99648	2.86856	0.99651	4.1561	0.9965	5.4298	0.99654	6.6975	0.99658	7.9665
0.99753	1.54198	0.99754	2.87058	0.99752	4.15796	0.99755	5.43139	0.99753	6.69731	0.99751	7.96599
0.99851	1.54198	0.99854	2.8712	0.99855	4.15826	0.99852	5.43106	0.99857	6.69396	0.99853	7.96159
0.99954	1.54286	0.99951	2.87133	0.99955	4.15824	0.99953	5.4296	0.99954	6.69183	0.99957	7.95823
1.00049	1.54511	1.00052	2.873	1.00054	4.15934	1.00059	5.42996	1.00058	6.6914	1.00049	7.95563
1.00147	1.54537	1.00153	2.87301	1.00152	4.15917	1.00158	5.42799	1.00155	6.68941	1.0015	7.95089
1.00254	1.54702	1.00251	2.87496	1.00253	4.1594	1.00254	5.42646	1.00256	6.68825	1.00253	7.94748
1.00352	1.54864	1.00353	2.87578	1.00356	4.1591	1.00356	5.42702	1.00353	6.68712	1.00352	7.94622
1.00454	1.5484	1.00453	2.87638	1.00454	4.15935	1.00457	5.42554	1.00452	6.68464	1.00455	7.94225
1.00561	1.55061	1.00552	2.87763	1.00554	4.16133	1.00556	5.42718	1.00556	6.68356	1.00558	7.94162
1.00654	1.55013	1.00654	2.87743	1.00655	4.15991	1.00657	5.42438	1.00656	6.68089	1.00656	7.9364
1.00751	1.55013	1.00753	2.87763	1.00752	4.15926	1.00755	5.42322	1.00757	6.67672	1.00752	7.9327
1.00855	1.55266	1.0085	2.88	1.00854	4.16066	1.00852	5.4247	1.00858	6.67736	1.00851	7.93291
1.00949	1.55338	1.00948	2.87955	1.00954	4.15995	1.00949	5.42216	1.00954	6.67545	1.00957	7.92949
1.01053	1.55382	1.01048	2.88226	1.01055	4.16189	1.01056	5.42316	1.01054	6.67461	1.01049	7.92685
1.01157	1.55687	1.01153	2.88294	1.01154	4.16273	1.01155	5.42396	1.01153	6.67313	1.01155	7.92411
1.01249	1.55606	1.01253	2.8827	1.01256	4.16273	1.01256	5.42143	1.0125	6.67291	1.0125	7.92103
1.01352	1.55466	1.01347	2.88227	1.01349	4.16048	1.01349	5.41946	1.01354	6.669	1.01353	7.91677
1.01448	1.55708	1.01449	2.88373	1.0145	4.16099	1.01454	5.41936	1.01452	6.66696	1.0145	7.91563
1.01552	1.55838	1.01549	2.88487	1.0155	4.16214	1.0155	5.42018	1.01552	6.66625	1.01553	7.91218
1.01652	1.56122	1.0165	2.88697	1.01654	4.16346	1.01656	5.42122	1.01652	6.66699	1.01651	7.91044
1.01748	1.56147	1.01754	2.88684	1.01754	4.16375	1.01755	5.42082	1.01753	6.66423	1.01749	7.90685
1.01852	1.56278	1.01854	2.88885	1.01856	4.16502	1.01855	5.42125	1.01853	6.66445	1.01857	7.90548
1.01957	1.56282	1.01955	2.88905	1.01955	4.16559	1.01953	5.41946	1.01949	6.66204	1.01954	7.90299
1.02051	1.56378	1.02052	2.88947	1.02054	4.16418	1.02056	5.41818	1.02052	6.66015	1.02052	7.89872
1.02156	1.56633	1.02154	2.89172	1.02155	4.16723	1.02154	5.41887	1.02153	6.66006	1.02153	7.90058
1.0225	1.56735	1.02253	2.89253	1.02254	4.16775	1.02253	5.42041	1.02254	6.65913	1.02254	7.89734
1.02353	1.56847	1.02351	2.89426	1.02357	4.16894	1.02356	5.41916	1.02354	6.65761	1.02355	7.89511
1.02456	1.57068	1.02452	2.89683	1.02454	4.17098	1.02453	5.42007	1.02453	6.6596	1.02453	7.89337
1.0255	1.57143	1.02553	2.89718	1.02554	4.17	1.02555	5.41948	1.02556	6.6562	1.02558	7.89152
1.02654	1.5737	1.0265	2.89956	1.02648	4.17344	1.02654	5.42045	1.02651	6.65586	1.02655	7.89084
1.02753	1.57555	1.02748	2.90089	1.02754	4.17501	1.02756	5.42278	1.02752	6.65618	1.02759	7.88927
1.02856	1.57507	1.02854	2.90286	1.02851	4.17464	1.02854	5.42203	1.02854	6.65412	1.02854	7.88806
1.02952	1.57752	1.02953	2.90464	1.02953	4.17567	1.02955	5.42358	1.02958	6.65578	1.02956	7.88578
1.03053	1.57881	1.03054	2.90572	1.03055	4.1779	1.0305	5.42312	1.03055	6.65481	1.03055	7.88547
1.03157	1.5797	1.03154	2.9069	1.03156	4.17772	1.03155	5.42446	1.03155	6.65453	1.0316	7.88418
1.03254	1.58061	1.03256	2.90789	1.0326	4.17735	1.03255	5.42309	1.03254	6.65269	1.0325	7.88125
1.03357	1.5811	1.03351	2.90809	1.03353	4.17709	1.03356	5.42166	1.03352	6.65157	1.03353	7.87853
1.0345	1.58282	1.03453	2.90988	1.03453	4.17935	1.03454	5.42271	1.03449	6.65356	1.03458	7.87688
1.03555	1.58481	1.03555	2.9118	1.03559	4.18095	1.03555	5.42467	1.03554	6.65204	1.03559	7.87668
1.03655	1.58552	1.03653	2.91419	1.03653	4.18167	1.03652	5.42394	1.03653	6.65186	1.03656	7.87427
1.03754	1.58818	1.03761	2.91499	1.03756	4.18396	1.03757	5.42626	1.03755	6.65413	1.03759	7.87365
1.03857	1.58751	1.03853	2.91453	1.03855	4.18296	1.03859	5.42518	1.03855	6.65153	1.03857	7.87115
1.03956	1.58734	1.03952	2.91425	1.03954	4.1826	1.03949	5.42475	1.03956	6.64957	1.03957	7.86832
1.04055	1.5911	1.04056	2.91804	1.04054	4.18594	1.04054	5.42616	1.04057	6.6509	1.04058	7.86966
1.04157	1.59157	1.04154	2.91979	1.04155	4.18622	1.04157	5.42625	1.04153	6.65009	1.04156	7.8667
1.04252	1.59344	1.04249	2.92109	1.0426	4.18754	1.04255	5.42662	1.04255	6.64996	1.04258	7.8671
1.04356	1.596	1.04357	2.9236	1.04356	4.1903	1.04357	5.42955	1.04356	6.65132	1.04356	7.86768
1.04453	1.59669	1.04456	2.92544	1.04456	4.19177	1.04458	5.43009	1.04456	6.64968	1.04452	7.86518
1.04555	1.59761	1.04558	2.92531	1.04553	4.19106	1.0455	5.43011	1.04553	6.65069	1.04558	7.86524
1.04655	1.59962	1.04652	2.92758	1.04658	4.19386	1.04654	5.43119	1.04651	6.65052	1.04651	7.86332
1.04752	1.60077	1.0475	2.92877	1.04755	4.19604	1.04756	5.43191	1.04755	6.64978	1.04758	7.8634
1.04855	1.60379	1.04856	2.93227	1.04856	4.19804	1.04853	5.43381	1.04852	6.65063	1.04853	7.8641
1.04954	1.6048	1.04949	2.93383	1.04954	4.19926	1.04955	5.43524	1.04952	6.65105	1.04953	7.86276
1.05053	1.60656	1.05059	2.93539	1.05055	4.19982	1.05055	5.43546	1.05053	6.65163	1.05055	7.86075
1.05155	1.60907	1.05156	2.93836	1.05153	4.20282	1.05156	5.43776	1.05155	6.65236	1.05152	7.86134
1.05253	1.61018	1.05252	2.93899	1.05254	4.20285	1.05253	5.43782	1.05253	6.65258	1.05255	7.8601
1.05357	1.61381	1.05358	2.94335	1.05356	4.20756	1.0536	5.4401	1.05351	6.65518	1.05352	7.86186
1.05458	1.61424	1.05455	2.94512	1.05455	4.20892	1.05459	5.44075	1.05454	6.65544	1.05459	7.86053
1.05557	1.61615	1.05552	2.9462	1.05559	4.21006	1.05557	5.44158	1.05554	6.65455	1.05556	7.85991
1.05656	1.61845	1.05655	2.95042	1.05655	4.21327	1.05661	5.44471	1.05652	6.65647	1.05661	7.86084
1.05755	1.61916	1.05753	2.94967	1.05759	4.21257	1.05752	5.4445	1.05758	6.65597	1.0576	7.85821
1.05858	1.6203	1.0585	2.95155	1.05857	4.21362	1.05854	5.44505	1.05857	6.65582	1.05854	7.85805
1.05955	1.62248	1.05957	2.95516	1.05955	4.21631	1.05961	5.44633	1.05958	6.6574	1.05961	7.85896
1.06057	1.62333	1.06055	2.9564	1.06055	4.21736	1.06056	5.44783	1.06054	6.65715	1.06053	7.8574
1.0616	1.62645	1.06154	2.95956	1.06151	4.22219	1.0616	5.45217	1.06158	6.66037	1.06156	7.8595
1.06257	1.62819	1.06254	2.96252	1.06254	4.22411	1.06257	5.4517	1.06257	6.66147	1.06256	7.85805
1.06352	1.63015	1.06358	2.9636	1.06353	4.22478	1.06356	5.45351	1.06356	6.66155	1.06352	7.85919
1.06453	1.6305	1.06454	2.96381	1.06458	4.22537	1.06457	5.45295	1.06456	6.65871	1.06456	7.85637
1.06556	1.63208	1.06556	2.9654	1.06551	4.22685	1.06559	5.45265	1.06554	6.66011	1.06549	7.85523
1.06653	1.63435	1.06656	2.96734	1.06653	4.22845	1.06654	5.45499	1.06655	6.65916	1.06656	7.85639
1.06756	1.63825	1.06757	2.96962	1.06755	4.23135	1.06757	5.45733	1.06755	6.66186	1.06761	7.85751
1.0686	1.63908	1.06861	2.97228	1.06856	4.23334	1.06857	5.45857	1.06857	6.66225	1.06854	7.85681
1.06955	1.64239	1.0696	2.97474	1.06961	4.23732	1.0696	5.46109	1.06959	6.66454	1.06955	7.85968
1.07057	1.64386	1.07058	2.97665	1.07055	4.23898	1.07054	5.46175	1.07057	6.66533	1.07052	7.85691
1.07153	1.64449	1.07153	2.97863	1.07153	4.23946	1.07162	5.46296	1.07154	6.66525	1.07156	7.85653
1.07256	1.64827	1.07254	2.98242	1.07256	4.24331	1.07259	5.46653	1.07256	6.66848	1.07253	7.85923
1.07357	1.65013	1.07355	2.98397	1.07357	4.24597	1.07357	5.46859	1.07358	6.6693	1.07354	7.85957
1.07457	1.65206	1.07455	2.98786	1.07458	4.24778	1.07456	5.47129	1.07461	6.67202	1.07452	7.8606
1.0756	1.65523	1.07558	2.9907	1.07558	4.25183	1.07558	5.47441	1.07563	6.67388	1.07557	7.86235
1.0766	1.65633	1.07653	2.99245	1.07656	4.25385	1.07657	5.47521	1.07656	6.67395	1.07652	7.86134
1.07752	1.65844	1.07756	2.9957	1.07758	4.25516	1.07764	5.47729	1.07762	6.6753	1.07759	7.86314
1.07857	1.66103	1.07856	2.99792	1.07854	4.25879	1.07858	5.47912	1.07858	6.67727	1.07855	7.86292
1.07957	1.66313	1.07956	3.0008	1.07957	4.26068	1.07955	5.48091	1.07962	6.6794	1.07957	7.86392
1.08056	1.66689	1.08061	3.0046	1.08054	4.26486	1.0806	5.48544	1.08058	6.68242	1.08053	7.86601
1.08152	1.66809	1.08158	3.00616	1.08157	4.26764	1.08158	5.48643	1.08157	6.68347	1.08159	7.86715
1.08254	1.67139	1.08261	3.0108	1.0826	4.2709	1.08257	5.48888	1.08259	6.68535	1.08258	7.87014
1.08358	1.67232	1.08354	3.01097	1.08357	4.27224	1.0836	5.49	1.08357	6.68584	1.08355	7.86891
1.08455	1.67371	1.08454	3.01333	1.08457	4.27256	1.08457	5.49116	1.08459	6.68654	1.08458	7.86791
1.08556	1.67755	1.0856	3.01759	1.08558	4.27828	1.08557	5.49388	1.0856	6.69121	1.08559	7.87075
1.08654	1.67986	1.08658	3.02018	1.08654	4.28097	1.08655	5.49645	1.08655	6.6929	1.08655	7.8731
1.08757	1.68298	1.08754	3.0236	1.08759	4.28425	1.0876	5.50061	1.08756	6.6947	1.08756	7.87389
1.08851	1.68604	1.08857	3.02743	1.08853	4.28834	1.08849	5.50401	1.08854	6.69724	1.08858	7.87648
1.08958	1.68709	1.08957	3.02893	1.08953	4.28864	1.08952	5.50567	1.08952	6.69777	1.08957	7.87434
1.09047	1.68734	1.09056	3.03075	1.09053	4.29011	1.09058	5.50587	1.09049	6.69905	1.09054	7.87328
1.09156	1.69128	1.09151	3.03431	1.09154	4.29377	1.09153	5.50963	1.09153	6.70066	1.09156	7.87564
1.09252	1.69301	1.09254	3.0368	1.09253	4.29574	1.09256	5.51225	1.09252	6.70221	1.09256	7.87849
1.09353	1.69721	1.09348	3.04095	1.09358	4.30048	1.09356	5.51696	1.09354	6.70762	1.09354	7.88186
1.09456	1.69988	1.09457	3.04383	1.09461	4.30388	1.09452	5.5197	1.09453	6.70929	1.09458	7.88259
1.09558	1.70296	1.09556	3.04803	1.09558	4.30719	1.09555	5.52209	1.09555	6.71187	1.09553	7.88478
1.09659	1.70509	1.09658	3.04963	1.09658	4.30881	1.09653	5.52396	1.09656	6.71315	1.09657	7.88544
1.09756	1.70717	1.09756	3.05326	1.09755	4.31149	1.0976	5.52647	1.09757	6.71443	1.0975	7.88632
1.09861	1.7109	1.09852	3.05769	1.09859	4.31538	1.09856	5.53037	1.09857	6.71811	1.0986	7.88933
1.09952	1.71338	1.09957	3.06033	1.09954	4.32003	1.09954	5.53428	1.09959	6.72194	1.09958	7.89055
1.10055	1.71623	1.10052	3.06235	1.10058	4.3228	1.10056	5.53666	1.10058	6.72422	1.10058	7.89188
1.10153	1.72071	1.10152	3.06754	1.10157	4.32729	1.10156	5.54152	1.10158	6.72719	1.10157	7.89647
1.1026	1.72254	1.10258	3.07132	1.10257	4.32973	1.10256	5.54385	1.1025	6.73045	1.1025	7.89737
1.10351	1.72598	1.10353	3.07443	1.10358	4.33424	1.1036	5.54747	1.10358	6.73367	1.10359	7.8994
1.10452	1.72931	1.10456	3.07922	1.1046	4.33921	1.1046	5.55324	1.10454	6.73705	1.10461	7.90226
1.10555	1.73173	1.10551	3.08245	1.10558	4.3422	1.10556	5.55546	1.10559	6.7391	1.10559	7.90425
1.10659	1.73544	1.10656	3.08646	1.10656	4.34542	1.10658	5.56032	1.10654	6.74218	1.10655	7.90655
1.10753	1.73846	1.10759	3.09049	1.10761	4.35001	1.10757	5.56286	1.10757	6.74638	1.10758	7.91074
1.10853	1.73998	1.10859	3.09317	1.10859	4.35275	1.10857	5.56569	1.10855	6.74613	1.10858	7.91188
1.10957	1.74227	1.10959	3.09575	1.10962	4.35535	1.10958	5.56887	1.10955	6.74866	1.10956	7.91491
1.11059	1.74568	1.11056	3.0997	1.11056	4.3599	1.11055	5.57246	1.11057	6.75276	1.11058	7.91749
1.11158	1.74923	1.11156	3.10361	1.11152	4.36374	1.11155	5.57638	1.11154	6.75618	1.11157	7.92122
1.11257	1.75327	1.11257	3.10883	1.11257	4.36899	1.11258	5.57982	1.11258	6.76081	1.11257	7.9225
1.11357	1.75586	1.1136	3.11096	1.1136	4.37253	1.11358	5.58452	1.11357	6.76205	1.11357	7.92518
1.11456	1.75983	1.11457	3.11579	1.11459	4.37633	1.11459	5.58811	1.1146	6.76868	1.11454	7.92843
1.11555	1.76112	1.11559	3.11822	1.11559	4.37876	1.11555	5.58949	1.1156	6.769	1.1156	7.92901
1.11659	1.7625	1.11655	3.11919	1.11661	4.38161	1.11658	5.59204	1.11659	6.77081	1.11659	7.92976
1.11754	1.76783	1.11756	3.12626	1.11762	4.38728	1.11763	5.59728	1.1176	6.77557	1.11756	7.93377
1.11857	1.77101	1.11858	3.12988	1.11856	4.39064	1.11856	5.60205	1.11856	6.7798	1.11861	7.93734
1.11954	1.77417	1.11962	3.13373	1.11956	4.39489	1.11959	5.60503	1.11961	6.78171	1.11955	7.93962
1.12058	1.77929	1.12057	3.13875	1.1206	4.40157	1.12055	5.61178	1.12058	6.78778	1.12056	7.94357
1.12159	1.7815	1.12156	3.14288	1.12157	4.40453	1.12154	5.61468	1.12156	6.79039	1.12155	7.94616
1.12253	1.784	1.1226	3.14567	1.12256	4.40753	1.12257	5.61779	1.12257	6.79334	1.12257	7.94751
1.12357	1.78832	1.12359	3.15041	1.12362	4.41314	1.12362	5.62288	1.12361	6.79906	1.12359	7.95215
1.12455	1.79068	1.12457	3.15433	1.12456	4.41652	1.12455	5.62612	1.12456	6.80179	1.12459	7.95577
1.12551	1.79588	1.12554	3.16025	1.12556	4.42332	1.12557	5.63197	1.12557	6.80732	1.12558	7.96094
1.12654	1.7997	1.12657	3.16508	1.12653	4.42776	1.12652	5.63646	1.12655	6.81143	1.12657	7.96329
1.12757	1.80201	1.12758	3.16926	1.12756	4.43191	1.12754	5.64119	1.12754	6.81524	1.12758	7.96641
1.12858	1.80705	1.12855	3.17486	1.12856	4.43743	1.12859	5.64658	1.12858	6.82044	1.12862	7.97085
1.12956	1.80983	1.12956	3.17808	1.12962	4.44187	1.12955	5.65076	1.12958	6.82391	1.12959	7.97524
1.13056	1.814	1.13058	3.18318	1.13054	4.44764	1.13058	5.65522	1.13059	6.8292	1.13059	7.97877
1.13157	1.81823	1.13159	3.18834	1.13157	4.45184	1.13157	5.66034	1.13155	6.83391	1.13156	7.98442
1.13251	1.8206	1.13258	3.19115	1.13257	4.45706	1.13258	5.66449	1.13259	6.83664	1.13258	7.98598
1.13356	1.82469	1.13358	3.19703	1.13361	4.46232	1.13362	5.67069	1.13356	6.84283	1.13358	7.99034
1.13457	1.82746	1.13457	3.20036	1.13461	4.46627	1.13458	5.67303	1.13458	6.84525	1.13461	7.99388
1.13558	1.83065	1.13557	3.20384	1.13562	4.46944	1.13557	5.67727	1.13561	6.84879	1.13559	7.99759
1.13657	1.83575	1.13659	3.21057	1.13659	4.47547	1.13662	5.68427	1.13653	6.85588	1.13655	8.00315
1.13756	1.83899	1.1376	3.21453	1.13759	4.48143	1.13758	5.68778	1.13755	6.85933	1.13757	8.00747
1.13853	1.84267	1.13859	3.21987	1.13859	4.48609	1.13859	5.69383	1.13855	6.86489	1.1386	8.01187
1.13957	1.84669	1.13957	3.22576	1.13959	4.49244	1.13958	5.69991	1.13959	6.87047	1.13961	8.01623
1.1406	1.84979	1.14055	3.2289	1.14061	4.49593	1.14062	5.70273	1.14059	6.87346	1.14058	8.01947
1.14157	1.85206	1.14159	3.23193	1.14159	4.49868	1.14155	5.70546	1.14157	6.87654	1.1416	8.02296
1.1426	1.85693	1.14253	3.23731	1.14258	4.50458	1.14256	5.71257	1.14256	6.88181	1.14257	8.02717
1.14358	1.86123	1.14358	3.24266	1.14361	4.50986	1.14352	5.71721	1.14353	6.88617	1.14357	8.03094
1.1446	1.86601	1.14456	3.24937	1.14462	4.51688	1.14459	5.7239	1.1446	6.89309	1.1446	8.03603
1.14555	1.87016	1.14559	3.25345	1.14555	4.52173	1.14562	5.72919	1.14564	6.89811	1.14561	8.04193
1.14661	1.87522	1.14659	3.26013	1.14658	4.52821	1.14663	5.73528	1.14658	6.90383	1.14655	8.04641
1.14756	1.87811	1.14759	3.2641	1.1476	4.53224	1.14762	5.73872	1.14759	6.9081	1.14759	8.05001
1.14855	1.88215	1.14857	3.26797	1.14863	4.53699	1.14859	5.74391	1.14858	6.9113	1.14859	8.05328
1.14957	1.88687	1.14954	3.27385	1.14959	4.54331	1.14958	5.75071	1.14959	6.91674	1.14955	8.05996
1.15061	1.89132	1.15055	3.27896	1.15058	4.54958	1.15059	5.7552	1.15058	6.92153	1.15059	8.06545
1.15154	1.89529	1.15155	3.28474	1.15156	4.55544	1.15164	5.76035	1.15161	6.92769	1.15159	8.07031
1.15259	1.90109	1.15256	3.29088	1.15257	4.56231	1.15258	5.7688	1.15258	6.93525	1.15261	8.07726
1.15362	1.90475	1.15363	3.29647	1.15356	4.56668	1.15363	5.77356	1.15357	6.93997	1.15358	8.08174
1.15459	1.90927	1.15461	3.30164	1.1546	4.57348	1.15461	5.78155	1.1546	6.94618	1.15463	8.08697
1.15558	1.914	1.15564	3.30877	1.15563	4.5811	1.1556	5.78795	1.15556	6.95323	1.15562	8.09276
1.15659	1.91802	1.15661	3.31296	1.15659	4.58483	1.15664	5.79426	1.15661	6.95738	1.15662	8.09743
1.15758	1.92358	1.15757	3.31917	1.15764	4.59239	1.15764	5.79917	1.1576	6.96422	1.1576	8.10418
1.15857	1.92786	1.15858	3.32525	1.15857	4.5988	1.15865	5.80616	1.15863	6.97036	1.15863	8.11047
1.15957	1.9322	1.15958	3.33107	1.15961	4.60406	1.15962	5.8123	1.15965	6.97667	1.1596	8.1153
1.16056	1.93608	1.16067	3.33707	1.1606	4.60978	1.16066	5.81821	1.16062	6.98278	1.16063	8.11992
1.16154	1.93985	1.16159	3.34135	1.16158	4.61502	1.16161	5.82418	1.16164	6.98722	1.16162	8.12444
1.16256	1.94524	1.16258	3.34799	1.1626	4.62221	1.16263	5.83137	1.16264	6.99358	1.16262	8.13017
1.16359	1.95084	1.16361	3.35403	1.16364	4.62907	1.16362	5.8383	1.1636	7.00092	1.1636	8.13829
1.16455	1.95445	1.16453	3.35898	1.16459	4.63552	1.1646	5.84378	1.16455	7.00615	1.16455	8.14238
1.16556	1.96073	1.16555	3.36575	1.16558	4.64178	1.16556	5.85111	1.16559	7.01546	1.16558	8.14983
1.16657	1.96305	1.16662	3.36937	1.16659	4.64634	1.16656	5.85526	1.16659	7.01934	1.16658	8.15402
1.16756	1.96617	1.16759	3.37501	1.16757	4.65209	1.16761	5.85901	1.16756	7.02347	1.16756	8.15809
1.16858	1.97299	1.1686	3.38167	1.16858	4.66078	1.16855	5.86897	1.16859	7.03219	1.16858	8.16564
1.16949	1.97806	1.16957	3.3874	1.16957	4.66683	1.16959	5.87457	1.16956	7.03733	1.16959	8.17017
1.17061	1.98378	1.17057	3.39428	1.17058	4.67303	1.17059	5.88135	1.17053	7.04449	1.17062	8.17772
1.17152	1.9888	1.17156	3.40094	1.17153	4.68243	1.17161	5.88944	1.17157	7.05192	1.17165	8.18565
1.17255	1.99331	1.17261	3.40718	1.17258	4.68731	1.17256	5.89575	1.17253	7.05904	1.1726	8.18998
1.17358	1.99731	1.17355	3.41233	1.17358	4.69353	1.17354	5.90212	1.17354	7.0653	1.17353	8.19569
1.17461	2.00292	1.1746	3.41905	1.17457	4.69981	1.17457	5.90891	1.17458	7.07245	1.1746	8.20161
1.17559	2.00815	1.17557	3.42534	1.17558	4.70731	1.17556	5.9163	1.17559	7.07921	1.1756	8.20953
1.17659	2.01407	1.17666	3.4332	1.17658	4.71595	1.17661	5.92488	1.1766	7.0877	1.17658	8.21668
1.17759	2.01905	1.17757	3.43846	1.17757	4.72174	1.17758	5.93033	1.17762	7.09501	1.1776	8.22292
1.17858	2.02465	1.17859	3.44586	1.17863	4.72997	1.17859	5.94015	1.1786	7.10184	1.17863	8.23008
1.17959	2.02905	1.17959	3.45278	1.17958	4.73653	1.17958	5.94563	1.1796	7.10858	1.1796	8.23679
1.18051	2.03323	1.1806	3.45809	1.18055	4.74295	1.18057	5.95253	1.18057	7.11386	1.18054	8.24262
1.1816	2.04008	1.18159	3.46604	1.18155	4.75155	1.1816	5.96165	1.18161	7.12335	1.18159	8.25176
1.18257	2.04559	1.18253	3.47198	1.18253	4.75903	1.18259	5.96895	1.1826	7.13039	1.1826	8.25752
1.18357	2.05096	1.1836	3.47745	1.18361	4.76614	1.18355	5.97573	1.1836	7.13984	1.18362	8.2652
1.18458	2.0574	1.18463	3.48608	1.18459	4.77472	1.18458	5.98518	1.18464	7.14749	1.1846	8.27426
1.18559	2.06148	1.1856	3.49239	1.18563	4.78016	1.18563	5.99179	1.18561	7.15273	1.18563	8.2815
1.18657	2.0652	1.1866	3.49725	1.18655	4.78716	1.1866	5.99738	1.18663	7.16037	1.18662	8.28703
1.18764	2.07203	1.18765	3.50577	1.18761	4.79537	1.1876	6.0072	1.18762	7.16954	1.18759	8.29537
1.18861	2.07697	1.1886	3.51332	1.18857	4.80333	1.18859	6.01515	1.18857	7.17717	1.18861	8.30312
1.18956	2.08352	1.18961	3.52091	1.1896	4.81235	1.18957	6.0241	1.18958	7.1864	1.18964	8.31323
1.19059	2.08926	1.19061	3.52807	1.19058	4.81875	1.19059	6.03224	1.19057	7.19047	1.19057	8.32019
1.1916	2.09481	1.19158	3.53471	1.19158	4.82716	1.19158	6.04065	1.19159	7.19869	1.19158	8.3285
1.19257	2.09533	1.19259	3.54015	1.19262	4.83295	1.19259	6.04616	1.19259	7.20623	1.19264	8.33243
1.19362	2.10439	1.1936	3.54663	1.19361	4.84126	1.19358	6.05404	1.19361	7.2141	1.19361	8.34038
1.19459	2.11084	1.19457	3.55492	1.19461	4.84998	1.19457	6.06349	1.19459	7.2227	1.19465	8.3499
1.19556	2.11689	1.1956	3.56347	1.19562	4.85788	1.19559	6.07307	1.19556	7.23253	1.19561	8.35957
1.19659	2.12169	1.19661	3.5697	1.19659	4.86723	1.19661	6.08105	1.19658	7.23922	1.19661	8.36787
1.19762	2.12916	1.19759	3.57944	1.19759	4.87708	1.19761	6.09034	1.19764	7.25016	1.19764	8.37727
1.19861	2.13329	1.19859	3.58505	1.19861	4.88447	1.19861	6.09827	1.1986	7.25762	1.19857	8.38285
1.19958	2.13819	1.1996	3.59047	1.19957	4.89115	1.19961	6.1053	1.1996	7.26429	1.19962	8.38945
1.20061	2.14589	1.20058	3.60069	1.20056	4.90084	1.2006	6.11615	1.20063	7.27506	1.20061	8.39989
1.20156	2.15143	1.20161	3.60807	1.20161	4.90861	1.20163	6.12535	1.20163	7.28338	1.20155	8.40625
1.2026	2.15771	1.20261	3.6155	1.20265	4.91736	1.20263	6.13465	1.20258	7.29281	1.2026	8.4147
1.20355	2.16459	1.20355	3.62547	1.20357	4.927	1.20362	6.14317	1.20358	7.30205	1.20359	8.42611
1.20455	2.17041	1.20458	3.63204	1.2046	4.93474	1.20463	6.15083	1.20458	7.31161	1.20458	8.43538
1.20559	2.17765	1.20558	3.64001	1.2056	4.94522	1.20558	6.16059	1.20559	7.32138	1.20561	8.44689
1.2066	2.18392	1.20661	3.64824	1.2066	4.95378	1.20656	6.1694	1.20663	7.33109	1.2066	8.45488
1.20759	2.18924	1.20757	3.65558	1.2076	4.96156	1.20759	6.17939	1.20758	7.33963	1.20761	8.46304
1.20861	2.19692	1.20857	3.66378	1.20859	4.97169	1.2086	6.18985	1.20859	7.35039	1.2086	8.47161
1.20957	2.2023	1.20957	3.67143	1.20958	4.98026	1.20965	6.19837	1.20957	7.35977	1.20959	8.48125
1.21059	2.20858	1.21057	3.67994	1.21056	4.98928	1.21066	6.20769	1.21057	7.36888	1.21062	8.4912
1.21156	2.21428	1.2116	3.6876	1.21158	4.99727	1.2116	6.21601	1.21162	7.37846	1.21161	8.49942
1.21258	2.22038	1.21258	3.69447	1.21258	5.00416	1.21261	6.22475	1.2126	7.38531	1.21257	8.50806
1.21359	2.22817	1.21361	3.70424	1.21358	5.015	1.21363	6.23619	1.21363	7.39725	1.21362	8.52001
1.21459	2.23419	1.21459	3.71223	1.21464	5.02442	1.21466	6.24523	1.21458	7.40525	1.21465	8.53036
1.2156	2.24054	1.21558	3.71941	1.21557	5.03207	1.21558	6.25437	1.21563	7.41557	1.21559	8.53805
1.21666	2.24809	1.21659	3.73114	1.21663	5.04428	1.21665	6.26547	1.21663	7.42729	1.21662	8.54902
1.21761	2.25309	1.21763	3.73642	1.21763	5.05117	1.21759	6.27385	1.2176	7.4352	1.21758	8.55731
1.2186	2.25836	1.21856	3.74302	1.21857	5.05901	1.2186	6.28098	1.21861	7.44339	1.2186	8.5643
1.21961	2.26629	1.21962	3.75323	1.2196	5.06897	1.2196	6.29229	1.21959	7.45496	1.21961	8.57647
1.22059	2.27258	1.22061	3.7601	1.22059	5.07849	1.22064	6.30173	1.22057	7.46596	1.22058	8.58454
1.22158	2.28048	1.22161	3.77072	1.22158	5.09033	1.22165	6.31324	1.22163	7.47707	1.2216	8.5961
1.22257	2.28784	1.22259	3.77935	1.22261	5.0995	1.22258	6.32318	1.22263	7.48785	1.22259	8.60628
1.22359	2.2939	1.22361	3.7874	1.22362	5.10919	1.22361	6.33449	1.22361	7.49802	1.22362	8.61687
1.22456	2.29969	1.22458	3.79562	1.22459	5.1168	1.22459	6.34372	1.22462	7.50603	1.2246	8.62726
1.22557	2.30648	1.2256	3.80444	1.2256	5.12552	1.22562	6.35288	1.22562	7.51573	1.22564	8.63653
1.22658	2.31425	1.22659	3.81423	1.22665	5.13695	1.22661	6.36459	1.22662	7.52775	1.22661	8.64652
1.22759	2.32163	1.22765	3.82382	1.22762	5.1477	1.22764	6.37512	1.22759	7.53874	1.22758	8.65834
1.22861	2.32804	1.22858	3.83206	1.22859	5.15777	1.22858	6.3849	1.22857	7.54979	1.22862	8.66907
1.22965	2.3362	1.2296	3.84277	1.22957	5.16941	1.22961	6.39685	1.22964	7.5614	1.22959	8.68134
1.23065	2.34404	1.23063	3.85227	1.2306	5.18069	1.23067	6.40831	1.23058	7.57317	1.23062	8.69186
1.23164	2.35044	1.23161	3.86077	1.23164	5.19057	1.23161	6.41874	1.23163	7.58446	1.23161	8.70248
1.23267	2.35779	1.23265	3.87041	1.2326	5.20157	1.23263	6.43033	1.23264	7.59576	1.2326	8.71584
1.23359	2.36455	1.23364	3.87797	1.23362	5.21125	1.23362	6.44122	1.23367	7.60649	1.23365	8.72574
1.23466	2.37193	1.23462	3.88812	1.23461	5.22172	1.23468	6.45432	1.23463	7.61828	1.23463	8.7369
1.23561	2.37986	1.23564	3.89819	1.23563	5.23324	1.23566	6.46458	1.23564	7.6299	1.23567	8.74963
1.23663	2.38559	1.23665	3.90639	1.23671	5.24301	1.23667	6.47412	1.23665	7.64119	1.23668	8.76075
1.23762	2.39267	1.23764	3.91554	1.23765	5.25178	1.23769	6.48535	1.23764	7.65219	1.23768	8.77146
1.23865	2.40031	1.23866	3.92358	1.23863	5.26287	1.23863	6.49648	1.23862	7.66137	1.23863	8.78325
1.23964	2.40687	1.2396	3.9335	1.23966	5.27245	1.23963	6.50828	1.23963	7.67355	1.23962	8.7946
1.24063	2.4156	1.24066	3.94426	1.24061	5.28555	1.24062	6.52085	1.24064	7.68645	1.24064	8.80658
1.2416	2.4221	1.24161	3.95295	1.24164	5.29377	1.24165	6.53021	1.24163	7.69768	1.24159	8.81721
1.24258	2.43137	1.24265	3.96419	1.2426	5.30554	1.24265	6.54254	1.24262	7.70978	1.24272	8.82957
1.24363	2.43727	1.24359	3.97161	1.24359	5.31594	1.24364	6.55254	1.24366	7.71885	1.24363	8.83915
1.2446	2.44361	1.24457	3.98023	1.24461	5.32439	1.24461	6.56271	1.24463	7.72961	1.24461	8.84892
1.24558	2.45347	1.24564	3.99113	1.24564	5.33731	1.24564	6.57638	1.24566	7.74351	1.24566	8.86366
1.24657	2.46115	1.2466	4.00224	1.24661	5.34983	1.24662	6.58669	1.24662	7.75595	1.24663	8.87513
1.24761	2.46938	1.24761	4.01066	1.24764	5.36028	1.2476	6.59808	1.24764	7.76813	1.24761	8.88608
1.24862	2.4781	1.24863	4.02107	1.24863	5.37204	1.24864	6.61068	1.24862	7.78183	1.24867	8.89893
1.24963	2.4845	1.24961	4.02965	1.24966	5.38128	1.24961	6.62274	1.24962	7.79261	1.24959	8.91002
1.2506	2.49115	1.25057	4.04025	1.25062	5.39282	1.25057	6.63411	1.25061	7.80461	1.25063	8.92418
1.25161	2.50103	1.25157	4.04957	1.25155	5.40434	1.25158	6.64703	1.2516	7.81689	1.25159	8.93634
1.25259	2.50765	1.25256	4.06083	1.25259	5.41584	1.25267	6.65849	1.25258	7.82889	1.25264	8.9491
1.2536	2.51728	1.25365	4.07261	1.25357	5.42853	1.25366	6.67246	1.2536	7.84323	1.25365	8.96346
1.25461	2.52474	1.25465	4.0819	1.25464	5.44073	1.25467	6.68484	1.25464	7.85437	1.2546	8.9761
1.25561	2.53253	1.25566	4.09277	1.25563	5.4513	1.25564	6.69649	1.25564	7.8688	1.25563	8.98816
1.25657	2.54162	1.25663	4.10383	1.25661	5.46296	1.25666	6.70965	1.25668	7.8843	1.25664	9.00237
1.25757	2.54889	1.25761	4.11235	1.25762	5.47401	1.2576	6.7217	1.25762	7.89655	1.25763	9.01527
1.2586	2.55788	1.25859	4.1241	1.25859	5.4866	1.25871	6.73493	1.25864	7.9092	1.25864	9.02946
1.25963	2.56658	1.2596	4.13466	1.25958	5.49948	1.25967	6.7482	1.25963	7.92087	1.25967	9.04324
1.26062	2.5738	1.26064	4.14477	1.26067	5.50976	1.26061	6.76054	1.26063	7.93383	1.26061	9.05421
1.26164	2.58382	1.26168	4.15761	1.26164	5.52379	1.2616	6.77482	1.26166	7.94865	1.26165	9.06974
1.26262	2.59101	1.26266	4.16696	1.26264	5.53342	1.2626	6.78604	1.26262	7.95941	1.26263	9.08143
1.26364	2.59849	1.26364	4.17583	1.26364	5.54457	1.26362	6.79689	1.26369	7.97093	1.26362	9.09266
1.26462	2.60901	1.26466	4.18911	1.26462	5.55834	1.26463	6.81295	1.26465	7.98747	1.26468	9.10945
1.26561	2.61705	1.26564	4.19857	1.26564	5.56969	1.26561	6.82276	1.26563	7.99978	1.26564	9.12162
1.2666	2.62544	1.26659	4.20964	1.26661	5.5828	1.26662	6.83741	1.26668	8.01436	1.26667	9.13638
1.26763	2.63478	1.26764	4.22191	1.26763	5.59577	1.26757	6.85111	1.2676	8.02957	1.26765	9.14972
1.26863	2.64235	1.26861	4.23148	1.26866	5.60698	1.26863	6.8643	1.26866	8.04205	1.26865	9.16406
1.26962	2.64987	1.2696	4.23974	1.26965	5.61775	1.26956	6.87512	1.26963	8.05388	1.26965	9.175
1.27064	2.65945	1.27065	4.25228	1.27063	5.63112	1.27065	6.8894	1.27064	8.06799	1.27064	9.18913
1.27162	2.66891	1.27168	4.26434	1.27164	5.64344	1.27165	6.9026	1.27168	8.08183	1.27167	9.20218
1.27266	2.67926	1.27261	4.27657	1.27259	5.65815	1.27262	6.9178	1.27267	8.09763	1.27262	9.2187
1.27364	2.68658	1.27362	4.28712	1.27362	5.66915	1.27361	6.93013	1.27365	8.10987	1.27365	9.2317
1.27464	2.6958	1.27468	4.29943	1.27464	5.68325	1.27466	6.94493	1.27461	8.12363	1.27468	9.24795
1.27567	2.70472	1.27571	4.30932	1.27565	5.69442	1.27571	6.95711	1.27563	8.13554	1.27563	9.26021
1.27662	2.7124	1.27665	4.31996	1.27666	5.70584	1.27664	6.97088	1.27661	8.15033	1.27667	9.27388
1.27762	2.72408	1.27763	4.33234	1.27763	5.7208	1.27763	6.9857	1.27764	8.1662	1.27767	9.29065
1.27866	2.73279	1.27863	4.34345	1.27865	5.73289	1.27863	6.99977	1.27865	8.18083	1.27858	9.30508
1.2796	2.74165	1.27963	4.3547	1.27965	5.74747	1.27966	7.01304	1.27962	8.1947	1.27967	9.32007
1.2806	2.7521	1.28068	4.36906	1.28067	5.76183	1.28065	7.02838	1.28063	8.21009	1.28064	9.33671
1.28164	2.76043	1.28166	4.37742	1.28164	5.77288	1.28162	7.04133	1.28164	8.22346	1.28162	9.34926
1.28262	2.76903	1.28265	4.38971	1.2826	5.78595	1.28266	7.05454	1.28261	8.23821	1.2826	9.36412
1.28364	2.77994	1.2836	4.40262	1.28364	5.80035	1.28366	7.07145	1.28362	8.25504	1.2836	9.38005
1.28463	2.78865	1.28463	4.41241	1.28465	5.81455	1.28464	7.08374	1.28463	8.26881	1.28467	9.39604
1.28562	2.79963	1.28564	4.42634	1.28563	5.82865	1.28572	7.09853	1.2856	8.28466	1.28565	9.41155
1.28659	2.80898	1.28658	4.43905	1.28659	5.84227	1.28664	7.11394	1.28658	8.29979	1.28665	9.42819
1.28764	2.81831	1.28763	4.45111	1.28766	5.85561	1.28759	7.12895	1.28765	8.31607	1.28764	9.44408
1.2886	2.82761	1.2886	4.46222	1.28861	5.86805	1.28866	7.1429	1.28863	8.33081	1.28862	9.45809
1.28958	2.83702	1.2896	4.47406	1.28966	5.88142	1.28959	7.15641	1.28963	8.34618	1.28966	9.47417
1.2906	2.84775	1.29066	4.48668	1.29065	5.89554	1.29069	7.17262	1.29063	8.36295	1.29068	9.48859
1.29166	2.85899	1.29163	4.49941	1.29161	5.90996	1.29168	7.1888	1.29168	8.37831	1.29166	9.50565
1.29263	2.8688	1.29262	4.51155	1.29263	5.92297	1.29268	7.20417	1.29269	8.3934	1.29265	9.52171
1.29368	2.87981	1.29364	4.52569	1.29367	5.93916	1.29363	7.22	1.2937	8.40984	1.29365	9.53983
1.29466	2.88766	1.29465	4.53538	1.29467	5.95105	1.29465	7.23304	1.29463	8.42291	1.29464	9.55305
1.29563	2.89691	1.29568	4.54732	1.2956	5.96334	1.29565	7.24542	1.29561	8.43771	1.29559	9.56605
1.29665	2.90852	1.29658	4.56059	1.29667	5.98047	1.29662	7.26277	1.29667	8.45605	1.29664	9.58534
1.29764	2.91832	1.29762	4.57299	1.29764	5.99332	1.29767	7.27709	1.29767	8.47134	1.29762	9.60236
1.29865	2.92802	1.29861	4.58529	1.29865	6.00741	1.29862	7.29084	1.29863	8.4885	1.29865	9.61923
1.29965	2.94004	1.29965	4.5994	1.29962	6.02335	1.29961	7.30828	1.29965	8.50546	1.29966	9.63564
1.30065	2.94952	1.30066	4.61138	1.30065	6.03654	1.30064	7.32215	1.30065	8.51958	1.30063	9.65128
1.30168	2.95961	1.30164	4.62369	1.3016	6.05065	1.30167	7.33772	1.30166	8.53486	1.30163	9.66743
1.30262	2.97031	1.3027	4.63687	1.30258	6.06552	1.30264	7.35371	1.30266	8.55256	1.30268	9.68527
1.30364	2.98078	1.30365	4.64992	1.30366	6.08001	1.30363	7.36935	1.30367	8.56863	1.30364	9.70134
1.30462	2.99256	1.30463	4.66472	1.30465	6.09701	1.30464	7.38714	1.30461	8.58575	1.30472	9.71964
1.30565	3.00305	1.30563	4.67785	1.3057	6.11058	1.30566	7.4028	1.30559	8.60285	1.30565	9.73459
1.30665	3.0138	1.30667	4.69113	1.30666	6.12616	1.30668	7.41893	1.30667	8.62041	1.30664	9.75361
1.30763	3.02561	1.30769	4.70515	1.30768	6.14081	1.30766	7.43498	1.30765	8.63656	1.30764	9.77185
1.30868	3.03542	1.30866	4.71833	1.30867	6.1549	1.30864	7.4509	1.30868	8.6533	1.30867	9.78714
1.30964	3.04727	1.30967	4.73304	1.30966	6.17191	1.30963	7.46876	1.30966	8.67141	1.30967	9.8064
1.31064	3.0588	1.31069	4.74704	1.31062	6.18611	1.31066	7.48448	1.31069	8.68857	1.31071	9.82373
1.31164	3.07007	1.31165	4.76089	1.31162	6.20169	1.31164	7.49997	1.31166	8.70445	1.31166	9.84027
1.31264	3.08236	1.31266	4.77421	1.31268	6.21886	1.31265	7.51863	1.31268	8.72364	1.3127	9.85801
1.31368	3.09158	1.31368	4.78627	1.31371	6.23248	1.31369	7.53261	1.31369	8.73814	1.31365	9.87466
1.31461	3.10209	1.31464	4.79809	1.31468	6.24664	1.31465	7.5477	1.31465	8.75345	1.31468	9.89015
1.31565	3.11459	1.31564	4.8127	1.3157	6.26235	1.31562	7.56558	1.31567	8.7719	1.31568	9.90929
1.31662	3.12582	1.31667	4.82665	1.31669	6.27895	1.31666	7.58327	1.31663	8.78849	1.31668	9.92685
1.31769	3.1393	1.31767	4.84191	1.31767	6.29503	1.31767	7.60025	1.31767	8.80859	1.31765	9.94768
1.31865	3.15062	1.31867	4.85519	1.31866	6.31131	1.31867	7.61648	1.31863	8.82577	1.3187	9.96499
1.31968	3.16292	1.31966	4.87025	1.3197	6.32658	1.31968	7.63414	1.31966	8.84302	1.31971	9.98225
1.32061	3.17236	1.32062	4.88148	1.32059	6.34035	1.32062	7.64926	1.32067	8.86012	1.32064	9.9989
1.32164	3.18385	1.32167	4.89547	1.32165	6.35569	1.32163	7.6659	1.32167	8.87688	1.32162	10.0168
1.32265	3.19659	1.3226	4.9109	1.32264	6.37209	1.32264	7.68338	1.32262	8.89623	1.32267	10.0365
1.32361	3.20915	1.32361	4.92607	1.32362	6.3875	1.32369	7.7007	1.32364	8.91563	1.32358	10.0548
1.32464	3.21989	1.32465	4.94044	1.32465	6.40297	1.3246	7.7171	1.32465	8.93169	1.32469	10.0734
1.32562	3.23366	1.32561	4.95523	1.32558	6.421	1.32567	7.7358	1.32562	8.95203	1.32566	10.0942
1.32661	3.24537	1.32667	4.96953	1.32663	6.43624	1.32666	7.75337	1.32658	8.96959	1.32663	10.1118
1.32761	3.2564	1.32765	4.9831	1.32765	6.45151	1.32764	7.76917	1.32761	8.98715	1.32763	10.1296
1.32865	3.27107	1.32862	4.99929	1.32863	6.47041	1.32863	7.78893	1.32866	9.00679	1.32868	10.1497
1.32963	3.28287	1.32965	5.01374	1.32961	6.48621	1.32963	7.80644	1.3297	9.02525	1.32968	10.1693
1.33065	3.2947	1.33062	5.02846	1.33066	6.50375	1.33066	7.8239	1.33065	9.04375	1.33071	10.1877
1.33162	3.30857	1.33168	5.04412	1.33163	6.52114	1.33167	7.842	1.33168	9.06349	1.33165	10.2077
1.33266	3.32049	1.33267	5.05933	1.33265	6.53659	1.33265	7.86016	1.33261	9.07991	1.33264	10.2258
1.33366	3.33438	1.33367	5.07468	1.33366	6.55412	1.33363	7.87984	1.33362	9.10051	1.33366	10.2466
1.33462	3.34711	1.33464	5.08983	1.33466	6.57192	1.33467	7.8972	1.33466	9.1215	1.33464	10.2658
1.3356	3.35951	1.33561	5.10594	1.33559	6.58814	1.3357	7.91517	1.33569	9.13957	1.3357	10.2861
1.33667	3.37493	1.33666	5.12263	1.33667	6.60572	1.33667	7.93369	1.33664	9.15874	1.33666	10.3069
1.33765	3.38671	1.33769	5.1366	1.33763	6.62149	1.33766	7.95038	1.33766	9.17696	1.33764	10.3265
1.33862	3.39979	1.33867	5.15323	1.3386	6.64008	1.33863	7.96981	1.33862	9.19755	1.33869	10.3477
1.33967	3.41111	1.33965	5.16706	1.33966	6.65575	1.33965	7.98876	1.33962	9.21674	1.33968	10.3658
1.34064	3.42399	1.34061	5.18235	1.34064	6.67215	1.34069	8.00512	1.34066	9.23401	1.34067	10.3838
1.34166	3.43829	1.3417	5.19964	1.34168	6.69148	1.34168	8.02567	1.34158	9.2549	1.34169	10.4075
1.34264	3.4517	1.34266	5.21482	1.34265	6.70858	1.3427	8.04415	1.34268	9.27555	1.3427	10.4269
1.34365	3.46523	1.3437	5.23101	1.34363	6.72623	1.34369	8.06258	1.34364	9.29324	1.34365	10.4464
1.34466	3.48028	1.34463	5.24872	1.34467	6.74499	1.3447	8.08322	1.34468	9.31496	1.34468	10.4683
1.34566	3.49211	1.34568	5.26229	1.34566	6.76068	1.34563	8.10064	1.34564	9.33233	1.34565	10.4867
1.34668	3.50409	1.34667	5.27542	1.34664	6.77681	1.34665	8.11766	1.34665	9.34994	1.3466	10.5052
1.34766	3.51996	1.34768	5.29258	1.34764	6.79564	1.34766	8.13679	1.34771	9.37134	1.34765	10.5268
1.34865	3.53285	1.34869	5.30769	1.34862	6.81328	1.34869	8.15594	1.34864	9.39297	1.34867	10.5479
1.34967	3.54869	1.34966	5.32649	1.34965	6.83282	1.34969	8.1763	1.3497	9.41298	1.34971	10.5699
1.35064	3.56261	1.35066	5.3438	1.35071	6.84882	1.35069	8.19545	1.35068	9.43283	1.35071	10.5901
1.35168	3.57702	1.3517	5.35839	1.35164	6.86829	1.3516	8.21381	1.35166	9.45351	1.35165	10.6112
1.35266	3.59048	1.35263	5.37453	1.35267	6.88658	1.35265	8.233	1.35264	9.47349	1.35265	10.6305
1.35369	3.60459	1.35364	5.39161	1.35365	6.90435	1.35369	8.25262	1.35364	9.49296	1.35368	10.6521
1.35467	3.61965	1.35469	5.4087	1.35466	6.92385	1.3547	8.27349	1.35468	9.51519	1.35466	10.6728
1.35567	3.63492	1.35562	5.42683	1.35565	6.94364	1.35566	8.29515	1.35569	9.53541	1.35562	10.6953
1.35666	3.64872	1.35666	5.44276	1.35665	6.96211	1.35666	8.3129	1.35664	9.55381	1.35664	10.717
1.35766	3.66384	1.35769	5.46108	1.35766	6.98165	1.35763	8.33494	1.35767	9.5767	1.35768	10.7398
1.35864	3.67839	1.3587	5.47866	1.35868	7.00049	1.35865	8.35451	1.35869	9.59776	1.35865	10.7615
1.35964	3.69358	1.35963	5.49513	1.35965	7.01831	1.35968	8.3754	1.35971	9.61953	1.35966	10.7825
1.36065	3.70976	1.36065	5.51313	1.36066	7.03865	1.36068	8.39657	1.36064	9.64249	1.36066	10.8074
1.36166	3.724	1.36169	5.53035	1.36165	7.05742	1.36171	8.41651	1.36166	9.66376	1.36172	10.8293
1.36265	3.7399	1.36273	5.54885	1.3627	7.07607	1.36266	8.43791	1.3627	9.68603	1.3627	10.8515
1.36363	3.75511	1.36372	5.56758	1.36372	7.09732	1.36371	8.45899	1.36366	9.70682	1.36369	10.8733
1.36464	3.76909	1.36463	5.58363	1.36469	7.11564	1.36471	8.47746	1.36466	9.72695	1.36461	10.8933
1.36566	3.7836	1.36566	5.60128	1.36565	7.13445	1.36568	8.49796	1.36568	9.74767	1.36567	10.9133
1.36668	3.80057	1.36668	5.61901	1.3667	7.15372	1.36667	8.52008	1.36667	9.76883	1.36667	10.9353
1.36761	3.81653	1.36767	5.6366	1.36769	7.1736	1.36767	8.53931	1.36771	9.79025	1.36766	10.9578
1.36866	3.83372	1.36865	5.65634	1.36866	7.1963	1.36868	8.56212	1.36866	9.81473	1.36868	10.9827
1.3697	3.84887	1.36963	5.67297	1.36967	7.21435	1.36968	8.58352	1.36969	9.83599	1.36969	11.0044
1.37065	3.86489	1.37066	5.69225	1.37071	7.23471	1.37072	8.60573	1.37067	9.85868	1.37069	11.0288
1.37169	3.87811	1.37173	5.70926	1.3717	7.25283	1.37169	8.62439	1.37172	9.87787	1.37169	11.0497
1.37266	3.893	1.37269	5.72629	1.37263	7.27059	1.37268	8.64399	1.37265	9.89837	1.37266	11.0728
1.37367	3.91154	1.37369	5.7465	1.37366	7.29189	1.37368	8.66673	1.37365	9.92199	1.37367	11.0959
1.37465	3.92745	1.37466	5.76483	1.37464	7.31165	1.3747	8.68819	1.37467	9.94613	1.3747	11.1179
1.37566	3.94351	1.37564	5.78351	1.3757	7.33273	1.37571	8.71007	1.37569	9.96974	1.37568	11.1416
1.37667	3.9617	1.37668	5.80365	1.37666	7.35477	1.37667	8.73455	1.37668	9.99358	1.37666	11.1664
1.37764	3.97702	1.37769	5.82183	1.37764	7.3745	1.37764	8.75358	1.37763	10.014	1.37768	11.1882
1.37864	3.99323	1.37868	5.83985	1.37867	7.39388	1.3787	8.77642	1.3787	10.0362	1.37866	11.2114
1.37968	4.0103	1.37966	5.8602	1.37969	7.4153	1.37969	8.79828	1.37966	10.0618	1.37967	11.2362
1.38065	4.02679	1.38065	5.87801	1.38068	7.43534	1.38069	8.81915	1.38066	10.0855	1.38065	11.2593
1.38164	4.04458	1.3817	5.89846	1.38169	7.45765	1.38165	8.84246	1.38169	10.1101	1.38166	11.2843
1.38272	4.06131	1.3827	5.91711	1.38272	7.47983	1.3827	8.86475	1.38267	10.1327	1.38266	11.3094
1.38366	4.07926	1.38365	5.937	1.38368	7.49945	1.38372	8.88901	1.38371	10.1567	1.3837	11.3337
1.38464	4.09591	1.38464	5.95686	1.38466	7.52235	1.38464	8.90995	1.38466	10.1806	1.38466	11.356
1.3857	4.11234	1.38569	5.97596	1.38569	7.54339	1.38567	8.93296	1.38569	10.2027	1.38565	11.38
1.38667	4.13122	1.38668	5.99769	1.38668	7.56549	1.38667	8.95622	1.3867	10.2267	1.38671	11.4057
1.38766	4.149	1.38765	6.01792	1.38766	7.58695	1.38768	8.98027	1.38765	10.2523	1.38771	11.4304
1.38869	4.16572	1.38867	6.03732	1.38866	7.60861	1.38871	9.00234	1.38868	10.2753	1.38867	11.4544
1.38967	4.185	1.38969	6.05914	1.38968	7.63134	1.38973	9.02701	1.38972	10.3008	1.3897	11.4801
1.39067	4.20201	1.39068	6.07811	1.39069	7.65266	1.39074	9.04943	1.3907	10.324	1.39069	11.505
1.39166	4.21869	1.39166	6.09769	1.39166	7.67384	1.39171	9.07077	1.39168	10.345	1.39166	11.5297
1.39266	4.23851	1.39267	6.11999	1.39272	7.69755	1.3927	9.09582	1.39269	10.3728	1.39269	11.5566
1.39369	4.25555	1.3937	6.13922	1.39369	7.7182	1.39369	9.11901	1.3937	10.3962	1.39368	11.5804
1.3947	4.27481	1.39466	6.16056	1.39465	7.74099	1.39467	9.14257	1.39467	10.4209	1.39468	11.6062
1.39564	4.2933	1.39573	6.18335	1.39566	7.76487	1.39569	9.16732	1.39571	10.445	1.39564	11.633
1.39669	4.31023	1.39666	6.20299	1.39669	7.78651	1.39671	9.1893	1.39667	10.4719	1.39673	11.6577
1.39767	4.326	1.39767	6.22072	1.39768	7.80636	1.39768	9.21108	1.39766	10.4934	1.39767	11.6814
1.39861	4.34497	1.39865	6.24267	1.39863	7.83009	1.39866	9.23699	1.39869	10.5171	1.39868	11.7067
1.39946	4.36059	1.39942	6.26042	1.39951	7.84933	1.39945	9.25618	1.39945	10.5365	1.39954	11.728
1.39982	4.36608	1.39979	6.26758	1.39981	7.85613	1.39975	9.25988	1.39977	10.544	1.3999	11.7322
1.39922	4.12003	1.39929	6.00181	1.39929	7.58383	1.39927	8.982	1.39923	10.2604	1.39928	11.4458
1.39823	3.76259	1.39828	5.59135	1.39829	7.14906	1.39822	8.53299	1.3983	9.80279	1.39825	10.9747
1.39727	3.48697	1.39726	5.24264	1.39732	6.7658	1.39729	8.13045	1.39725	9.38701	1.39731	10.5512
1.3963	3.25928	1.39629	4.93527	1.39629	6.42029	1.39628	7.76161	1.39629	8.99982	1.39627	10.1525
1.39522	3.06247	1.39529	4.6585	1.3953	6.10363	1.39527	7.41649	1.39529	8.63584	1.39527	9.77576
1.39427	2.89274	1.39425	4.40967	1.39435	5.80963	1.39432	7.09602	1.39427	8.29472	1.39426	9.42105
1.39329	2.74034	1.39329	4.17975	1.39328	5.53485	1.3933	6.79288	1.3933	7.96874	1.39329	9.07707
1.39227	2.60246	1.39229	3.96989	1.39226	5.28069	1.39228	6.50763	1.39225	7.66208	1.39228	8.75336
1.39129	2.47882	1.39129	3.77526	1.39127	5.04158	1.39127	6.23821	1.39127	7.3683	1.39133	8.44284
1.39029	2.36342	1.3903	3.59418	1.3903	4.81577	1.39027	5.98129	1.39034	7.09204	1.39028	8.14363
1.38928	2.25689	1.38931	3.4243	1.38926	4.60305	1.38928	5.73871	1.38926	6.82361	1.38927	7.86085
1.38829	2.15464	1.38828	3.26319	1.38831	4.3999	1.3883	5.50392	1.38826	6.56479	1.38831	7.58734
1.38726	2.059	1.38726	3.11025	1.38726	4.20607	1.38726	5.28039	1.38723	6.3198	1.38728	7.31709
1.38626	1.9704	1.38626	2.96664	1.38627	4.02258	1.38629	5.0662	1.38627	6.08377	1.38628	7.06359
1.38525	1.88359	1.38529	2.82918	1.38529	3.84546	1.38531	4.85926	1.38526	5.8514	1.38524	6.81587
1.38427	1.80412	1.38424	2.69882	1.38429	3.67844	1.38429	4.66241	1.38424	5.63126	1.38431	6.57611
1.38329	1.72661	1.38325	2.57458	1.38324	3.51663	1.38325	4.47306	1.3833	5.42026	1.38328	6.34613
1.38229	1.65045	1.3822	2.45451	1.38229	3.36008	1.38228	4.28916	1.38231	5.21168	1.38229	6.12033
1.38131	1.58109	1.38125	2.33956	1.38123	3.20971	1.38129	4.1107	1.38126	5.01201	1.38129	5.9003
1.38025	1.51395	1.38027	2.23008	1.38023	3.06507	1.38032	3.9388	1.38026	4.81765	1.38031	5.69014
1.37928	1.44719	1.37925	2.12296	1.37926	2.92439	1.3792	3.77206	1.37928	4.62848	1.37926	5.48112
1.37829	1.38462	1.37829	2.02248	1.37824	2.7916	1.37826	3.61295	1.37827	4.44761	1.37826	5.28444
1.37725	1.3245	1.37724	1.92428	1.37727	2.66286	1.37729	3.45692	1.3773	4.27165	1.3773	5.08903
1.37626	1.26502	1.37621	1.82959	1.37627	2.53566	1.37627	3.30554	1.37629	4.09861	1.37623	4.89545
1.37533	1.20755	1.37529	1.73726	1.3753	2.41432	1.37529	3.15877	1.3753	3.93111	1.37524	4.70996
1.37425	1.15199	1.37429	1.64693	1.37428	2.29405	1.37425	3.01236	1.37427	3.7665	1.37426	4.52909
1.37326	1.09911	1.37325	1.56143	1.37323	2.17982	1.37327	2.87395	1.37329	3.60758	1.37329	4.35075
1.37227	1.04754	1.37228	1.4782	1.37227	2.06759	1.37223	2.73903	1.37224	3.44859	1.37224	4.17864
1.37125	0.99886	1.37125	1.39828	1.37127	1.96181	1.37126	2.60889	1.37125	3.29937	1.37129	4.01313
1.37027	0.95095	1.37029	1.3206	1.37026	1.8577	1.37027	2.48308	1.37031	3.15229	1.3703	3.84688
1.36926	0.90265	1.36922	1.24232	1.36924	1.75338	1.36925	2.35467	1.36928	3.00726	1.36923	3.68496
1.36827	0.85694	1.36825	1.16781	1.36827	1.65275	1.36825	2.23326	1.36823	2.86516	1.36826	3.52951
1.36724	0.81197	1.36729	1.09678	1.36728	1.55601	1.36727	2.11342	1.36729	2.72827	1.36725	3.37271
1.36624	0.76626	1.36625	1.02355	1.36627	1.45838	1.36625	1.99562	1.36629	2.59175	1.36626	3.21967
1.36526	0.7255	1.36529	0.95663	1.36527	1.36834	1.36526	1.88338	1.36527	2.46157	1.36527	3.07307
1.36424	0.68643	1.36429	0.89245	1.36424	1.27785	1.36425	1.77361	1.36426	2.3315	1.36433	2.92935
1.36324	0.64524	1.36325	0.82592	1.36322	1.18875	1.36326	1.66529	1.36325	2.20519	1.36325	2.78672
1.36226	0.60682	1.36224	0.76183	1.36227	1.10356	1.36228	1.55936	1.36227	2.08268	1.36226	2.64777
1.36122	0.56806	1.36128	0.69945	1.36128	1.01904	1.3613	1.45413	1.36128	1.9593	1.36128	2.50766
1.36022	0.53144	1.36024	0.63966	1.36025	0.93658	1.36025	1.35288	1.36023	1.84033	1.36027	2.37689
1.35927	0.49497	1.35926	0.58148	1.35927	0.85608	1.35927	1.25311	1.35928	1.72443	1.35926	2.24385
1.35824	0.45902	1.35826	0.52228	1.3583	0.77589	1.35827	1.15374	1.35823	1.60909	1.35826	2.11248
1.35731	0.42569	1.35722	0.46767	1.35726	0.70123	1.35727	1.05869	1.35725	1.49705	1.35728	1.98813
1.35628	0.39189	1.35627	0.41273	1.35626	0.62528	1.35625	0.96574	1.35629	1.38722	1.35627	1.86207
1.35526	0.3593	1.35527	0.35883	1.35527	0.55175	1.35524	0.87372	1.3553	1.27867	1.35527	1.73898
1.35423	0.32745	1.35428	0.30725	1.35426	0.48132	1.35429	0.78431	1.35429	1.17295	1.35427	1.61949
1.35327	0.29494	1.35327	0.2549	1.35328	0.41017	1.35326	0.69628	1.35321	1.06914	1.35323	1.5001
1.35229	0.26599	1.35223	0.20733	1.35225	0.34308	1.35227	0.61082	1.35225	0.96816	1.35226	1.38646
1.35128	0.23775	1.35128	0.15953	1.35129	0.27529	1.3513	0.52769	1.35127	0.87024	1.35126	1.27373
1.35027	0.207	1.35025	0.10945	1.35025	0.21	1.35029	0.44317	1.35027	0.7704	1.35029	1.15816
1.34923	0.17988	1.34927	0.06464	1.34925	0.14516	1.34925	0.3643	1.34926	0.67521	1.34931	1.0502
1.34822	0.15116	1.34821	0.01849	1.34826	0.08245	1.3483	0.28297	1.34824	0.58075	1.34829	0.94337
1.3472	0.1238	1.3472	-0.0259	1.34721	0.01988	1.34725	0.20556	1.3472	0.48574	1.34716	0.83501
1.34624	0.09815	1.34622	-0.06908	1.34622	-0.03894	1.34628	0.12886	1.34626	0.39727	1.34625	0.73256
1.34527	0.07419	1.34524	-0.10876	1.34524	-0.09631	1.34525	0.05656	1.34523	0.30702	1.34525	0.63251
1.34427	0.04788	1.34428	-0.15176	1.34427	-0.15622	1.34428	-0.01683	1.34424	0.21967	1.34431	0.53194
1.34322	0.02415	1.34322	-0.19244	1.34331	-0.21251	1.3433	-0.09027	1.34326	0.13165	1.34326	0.43201
1.34226	-0.00108	1.34223	-0.23355	1.34227	-0.271	1.34225	-0.16083	1.34225	0.04667	1.34229	0.33132
1.34125	-0.02516	1.34129	-0.27287	1.34126	-0.3241	1.34129	-0.23046	1.34122	-0.03466	1.34123	0.23271
1.34028	-0.04806	1.34024	-0.31134	1.34031	-0.37815	1.34025	-0.29893	1.34021	-0.11829	1.34022	0.13711
1.33922	-0.07066	1.33926	-0.34858	1.33922	-0.43066	1.33926	-0.36548	1.33924	-0.19882	1.33924	0.04492
1.33824	-0.09091	1.33829	-0.38418	1.33825	-0.48161	1.33826	-0.43028	1.33826	-0.27666	1.33828	-0.04463
1.33726	-0.11433	1.33721	-0.42213	1.33725	-0.53483	1.33723	-0.49655	1.33727	-0.35651	1.33722	-0.13744
1.33621	-0.13552	1.33623	-0.45764	1.33625	-0.58379	1.33624	-0.561	1.33627	-0.43405	1.33627	-0.2268
1.33525	-0.15699	1.33525	-0.49269	1.3352	-0.63312	1.33533	-0.62468	1.33531	-0.50803	1.33526	-0.31231
1.33422	-0.17835	1.33424	-0.52845	1.33426	-0.68215	1.33425	-0.68737	1.33423	-0.58623	1.33425	-0.39877
1.33326	-0.1977	1.33326	-0.56074	1.33323	-0.72896	1.33322	-0.74768	1.33325	-0.65828	1.33325	-0.48621
1.33224	-0.21759	1.33225	-0.59408	1.33226	-0.77587	1.33222	-0.80774	1.33225	-0.73041	1.33225	-0.57255
1.33123	-0.23667	1.33122	-0.62601	1.33127	-0.82172	1.33124	-0.86711	1.33125	-0.80257	1.33127	-0.65458
1.33022	-0.25449	1.33021	-0.65579	1.33022	-0.86537	1.33023	-0.92253	1.33024	-0.87276	1.33029	-0.73199
1.32922	-0.27361	1.32925	-0.68853	1.32922	-0.9099	1.32919	-0.98093	1.32925	-0.94231	1.32924	-0.81469
1.3282	-0.29219	1.32822	-0.71774	1.32821	-0.95247	1.32827	-1.03765	1.32824	-1.01057	1.32824	-0.89283
1.32722	-0.30934	1.32719	-0.74746	1.32723	-0.99454	1.32726	-1.0925	1.32727	-1.0767	1.32725	-0.97112
1.32625	-0.3265	1.32622	-0.77576	1.32624	-1.03515	1.3262	-1.14502	1.32627	-1.14198	1.32624	-1.04782
1.32521	-0.34305	1.3252	-0.80454	1.32523	-1.07576	1.32527	-1.19701	1.32525	-1.20465	1.32521	-1.12469
1.32424	-0.36038	1.32423	-0.83258	1.32426	-1.11645	1.32424	-1.24984	1.32432	-1.26777	1.32428	-1.19891
1.32325	-0.37742	1.32321	-0.8612	1.32321	-1.1549	1.3232	-1.30215	1.3232	-1.33166	1.32326	-1.27258
1.32221	-0.39254	1.32222	-0.88682	1.32228	-1.19316	1.32225	-1.35053	1.32221	-1.39256	1.32221	-1.34513
1.32119	-0.40969	1.32121	-0.91487	1.3212	-1.23282	1.32118	-1.40248	1.32126	-1.45439	1.32119	-1.4164
1.32023	-0.42233	1.32025	-0.93902	1.32025	-1.26875	1.3203	-1.44763	1.32027	-1.51195	1.32023	-1.48381
1.31923	-0.43564	1.31926	-0.96307	1.31926	-1.30333	1.31923	-1.49482	1.31924	-1.56943	1.31928	-1.55002
1.31821	-0.45185	1.31828	-0.98909	1.31825	-1.33971	1.31826	-1.54402	1.31827	-1.6288	1.31823	-1.62221
1.31725	-0.46688	1.31727	-1.01275	1.31724	-1.3746	1.3173	-1.58785	1.31726	-1.68532	1.31728	-1.6893
1.31623	-0.48108	1.31625	-1.03779	1.31626	-1.40927	1.31631	-1.63396	1.31625	-1.74276	1.31626	-1.75695
1.31524	-0.49581	1.31527	-1.06239	1.31529	-1.44506	1.31527	-1.67955	1.31529	-1.79968	1.31523	-1.82188
1.31428	-0.50843	1.31428	-1.08528	1.31422	-1.47834	1.31422	-1.72348	1.31431	-1.85197	1.3143	-1.88669
1.31329	-0.52177	1.31322	-1.10556	1.31325	-1.51093	1.31328	-1.76633	1.31326	-1.90411	1.31328	-1.94845
1.31227	-0.53482	1.31226	-1.12871	1.3123	-1.54323	1.31225	-1.80922	1.31227	-1.95775	1.31228	-2.01053
1.31129	-0.54771	1.31129	-1.15119	1.31123	-1.57513	1.31132	-1.84972	1.31124	-2.00916	1.31127	-2.07226
1.31025	-0.56197	1.3102	-1.17314	1.31028	-1.60773	1.31029	-1.89264	1.31027	-2.06113	1.31022	-2.13361
1.30925	-0.57391	1.30922	-1.19425	1.30923	-1.63827	1.30922	-1.93311	1.30922	-2.11244	1.30928	-2.19381
1.30824	-0.58733	1.30825	-1.21528	1.30818	-1.66933	1.30823	-1.9737	1.30827	-2.16272	1.30821	-2.25449
1.30725	-0.59962	1.30725	-1.23674	1.3072	-1.69944	1.30721	-2.01415	1.30724	-2.21369	1.30725	-2.31347
1.30621	-0.61026	1.30625	-1.25676	1.30624	-1.72674	1.30625	-2.05119	1.3063	-2.2612	1.3062	-2.37085
1.3052	-0.6228	1.30522	-1.27683	1.30523	-1.75683	1.30523	-2.09261	1.30525	-2.31141	1.30527	-2.42827
1.30426	-0.63415	1.30421	-1.29657	1.30426	-1.78543	1.30427	-2.12818	1.30424	-2.35848	1.30426	-2.48509
1.30324	-0.64467	1.30326	-1.31532	1.30325	-1.81295	1.30323	-2.16512	1.30325	-2.40425	1.30323	-2.54111
1.30223	-0.65706	1.30228	-1.33474	1.30224	-1.84197	1.30221	-2.20433	1.30225	-2.45094	1.30227	-2.59767
1.3012	-0.66536	1.30125	-1.35163	1.30124	-1.86695	1.30125	-2.23866	1.30124	-2.49355	1.30123	-2.65055
1.30022	-0.67495	1.30024	-1.3687	1.30021	-1.89241	1.30024	-2.27349	1.30025	-2.53683	1.30028	-2.70353
1.29923	-0.68628	1.29923	-1.3875	1.29924	-1.91926	1.29921	-2.30907	1.29926	-2.58123	1.29924	-2.75686
1.29823	-0.69567	1.29825	-1.40382	1.29825	-1.94388	1.29824	-2.34191	1.29822	-2.62428	1.29822	-2.80842
1.29718	-0.70688	1.29724	-1.4212	1.29723	-1.97019	1.29719	-2.37776	1.29725	-2.66828	1.29724	-2.85994
1.29622	-0.71714	1.29623	-1.43929	1.29626	-1.99498	1.29619	-2.41165	1.29623	-2.7085	1.29626	-2.9089
1.29526	-0.72638	1.29527	-1.45448	1.29525	-2.01905	1.29525	-2.44427	1.29522	-2.75225	1.29524	-2.95946
1.29421	-0.73396	1.29421	-1.46908	1.29422	-2.0404	1.29424	-2.47192	1.29428	-2.79025	1.29421	-3.00773
1.29324	-0.74384	1.2932	-1.48548	1.29325	-2.06303	1.29323	-2.50353	1.29326	-2.82839	1.2933	-3.05658
1.29224	-0.75395	1.29223	-1.50185	1.29224	-2.0874	1.29222	-2.53615	1.29226	-2.86845	1.29225	-3.10393
1.29126	-0.76305	1.29124	-1.51769	1.29126	-2.11072	1.29125	-2.56776	1.29123	-2.90885	1.29122	-3.15125
1.29025	-0.77088	1.29025	-1.5325	1.29025	-2.13322	1.29022	-2.59799	1.29024	-2.94635	1.29028	-3.19702
1.28923	-0.78114	1.2892	-1.54913	1.28922	-2.15606	1.2892	-2.62906	1.28927	-2.985	1.28922	-3.24541
1.28822	-0.78822	1.28817	-1.56289	1.28821	-2.17773	1.28828	-2.65789	1.28822	-3.02136	1.28824	-3.28671
1.28723	-0.79598	1.28724	-1.57609	1.28725	-2.19731	1.28725	-2.68555	1.28727	-3.0578	1.28725	-3.33092
1.28621	-0.80582	1.28622	-1.59186	1.28622	-2.2215	1.28624	-2.7158	1.28619	-3.09678	1.28622	-3.37552
1.28523	-0.81367	1.28523	-1.6047	1.28525	-2.23999	1.28522	-2.7428	1.28522	-3.13182	1.28527	-3.41928
1.28424	-0.82202	1.28421	-1.619	1.2842	-2.26118	1.28425	-2.7701	1.28422	-3.16583	1.28424	-3.4628
1.28323	-0.82966	1.28325	-1.63366	1.28324	-2.28238	1.28319	-2.79932	1.28324	-3.20178	1.28323	-3.50651
1.28223	-0.83702	1.28221	-1.6455	1.28222	-2.30158	1.28224	-2.82548	1.2822	-3.23573	1.28224	-3.54836
1.28122	-0.84487	1.28117	-1.65878	1.28121	-2.32108	1.28119	-2.85119	1.28123	-3.27001	1.28123	-3.58779
1.28024	-0.85237	1.28021	-1.67129	1.28024	-2.34021	1.28022	-2.87643	1.28022	-3.30393	1.28026	-3.62779
1.27926	-0.86042	1.2792	-1.68296	1.27922	-2.35862	1.27921	-2.90348	1.27924	-3.33632	1.27919	-3.67093
1.27824	-0.86859	1.27825	-1.69799	1.27821	-2.37947	1.27829	-2.9294	1.27828	-3.36959	1.27824	-3.71255
1.27724	-0.87474	1.27722	-1.70991	1.27726	-2.39717	1.27725	-2.95417	1.27725	-3.4017	1.27718	-3.75161
1.27622	-0.88163	1.27625	-1.72222	1.27623	-2.41563	1.27626	-2.97953	1.27624	-3.4329	1.27625	-3.79044
1.27523	-0.88759	1.2752	-1.73339	1.27522	-2.43305	1.27523	-3.00311	1.27524	-3.46265	1.27522	-3.82651
1.27423	-0.89312	1.27429	-1.74371	1.27423	-2.44934	1.27425	-3.02501	1.27422	-3.49205	1.27421	-3.86268
1.27325	-0.90153	1.27326	-1.7584	1.27324	-2.46767	1.27323	-3.05055	1.27323	-3.52262	1.27326	-3.90271
1.27224	-0.90807	1.2722	-1.76985	1.27222	-2.48374	1.27222	-3.07285	1.27226	-3.55228	1.27228	-3.93851
1.27125	-0.91408	1.27123	-1.78071	1.27124	-2.49935	1.27126	-3.09537	1.27124	-3.58682	1.27122	-3.97478
1.27025	-0.92239	1.27025	-1.79228	1.27025	-2.51856	1.27026	-3.11982	1.27023	-3.61619	1.27022	-4.01183
1.26921	-0.92626	1.26921	-1.80098	1.26918	-2.53207	1.26921	-3.14133	1.26919	-3.64054	1.26923	-4.04535
1.26827	-0.93092	1.26826	-1.81076	1.26826	-2.54715	1.26824	-3.16013	1.26823	-3.66414	1.26826	-4.0788
1.26725	-0.93883	1.26723	-1.82245	1.26718	-2.56313	1.26724	-3.18306	1.2672	-3.6934	1.26725	-4.1139
1.26625	-0.94462	1.26624	-1.83193	1.26626	-2.579	1.2662	-3.20386	1.26628	-3.72262	1.26621	-4.14675
1.26524	-0.9519	1.26524	-1.84369	1.26526	-2.59593	1.26522	-3.2256	1.26522	-3.75158	1.26526	-4.18178
1.26424	-0.95786	1.26423	-1.85245	1.26422	-2.6107	1.26426	-3.24707	1.2642	-3.77813	1.26419	-4.21577
1.26325	-0.96343	1.26319	-1.86318	1.26325	-2.62533	1.26323	-3.26706	1.26322	-3.80575	1.26315	-4.24957
1.26222	-0.96745	1.26221	-1.8728	1.26218	-2.63817	1.26224	-3.28717	1.26222	-3.82968	1.26223	-4.27949
1.26123	-0.97371	1.26121	-1.88214	1.26121	-2.6534	1.26125	-3.30705	1.26126	-3.85368	1.26123	-4.31135
1.26023	-0.97992	1.26017	-1.89346	1.26022	-2.66933	1.26024	-3.32659	1.26021	-3.87961	1.26025	-4.34361
1.25919	-0.98554	1.25923	-1.90211	1.25925	-2.684	1.25921	-3.34734	1.2592	-3.90682	1.25923	-4.37533
1.25818	-0.9914	1.25824	-1.91052	1.25821	-2.69602	1.25824	-3.36558	1.25823	-3.93225	1.25825	-4.40621
1.25721	-0.9976	1.25722	-1.92147	1.25721	-2.71187	1.25723	-3.38596	1.25725	-3.9573	1.25722	-4.43898
1.25623	-1.00253	1.2562	-1.93127	1.25622	-2.72544	1.25616	-3.40446	1.25623	-3.98208	1.25618	-4.46858
1.25521	-1.00784	1.25523	-1.93985	1.25521	-2.73813	1.25522	-3.42183	1.25523	-4.00346	1.25518	-4.49644
1.25424	-1.01335	1.25421	-1.94966	1.2542	-2.7512	1.25426	-3.44193	1.25428	-4.02941	1.25417	-4.52883
1.2532	-1.01926	1.25322	-1.95845	1.25323	-2.76458	1.25324	-3.45854	1.25318	-4.05257	1.25319	-4.5559
1.25219	-1.02336	1.25221	-1.96651	1.25221	-2.77768	1.2522	-3.47614	1.25222	-4.07443	1.25217	-4.58483
1.2512	-1.02909	1.25119	-1.97562	1.25126	-2.79134	1.25122	-3.49441	1.2512	-4.09763	1.25122	-4.61306
1.25021	-1.03247	1.25022	-1.98404	1.25019	-2.80217	1.25018	-3.51105	1.25023	-4.11961	1.25018	-4.64096
1.24924	-1.03698	1.24921	-1.99067	1.24927	-2.81312	1.24922	-3.52805	1.24921	-4.14067	1.24923	-4.66733
1.24818	-1.04096	1.24818	-1.99859	1.24822	-2.82617	1.2482	-3.5433	1.2482	-4.1621	1.24819	-4.69324
1.24717	-1.04574	1.24718	-2.00664	1.24722	-2.83745	1.24721	-3.56065	1.2472	-4.18424	1.24722	-4.72016
1.2462	-1.05173	1.24621	-2.01531	1.24623	-2.85216	1.24623	-3.57834	1.24625	-4.20765	1.24619	-4.74842
1.24524	-1.05568	1.24523	-2.02243	1.24523	-2.86323	1.24519	-3.59369	1.24519	-4.22781	1.24523	-4.77421
1.24422	-1.06045	1.24418	-2.03129	1.24422	-2.87484	1.2442	-3.60974	1.24421	-4.25099	1.24421	-4.79851
1.24322	-1.06305	1.24315	-2.03586	1.24326	-2.88457	1.24322	-3.62291	1.2432	-4.26829	1.24322	-4.82165
1.24222	-1.06605	1.24223	-2.0425	1.24225	-2.89306	1.24224	-3.63775	1.24226	-4.28663	1.24227	-4.84615
1.24123	-1.07313	1.24125	-2.05198	1.24124	-2.90679	1.24125	-3.65428	1.24123	-4.30864	1.24121	-4.8716
1.24022	-1.078	1.24021	-2.05967	1.24022	-2.91768	1.24022	-3.67057	1.24027	-4.32698	1.24028	-4.89784
1.23921	-1.08186	1.23924	-2.06644	1.23921	-2.92798	1.23924	-3.68468	1.23925	-4.34576	1.23921	-4.92259
1.23817	-1.08769	1.23822	-2.07529	1.23825	-2.9403	1.23821	-3.70066	1.23825	-4.36699	1.23827	-4.94765
1.23724	-1.09007	1.23724	-2.0817	1.23724	-2.9492	1.23725	-3.71388	1.23722	-4.38514	1.23724	-4.9713
1.23622	-1.09321	1.23621	-2.08818	1.23628	-2.95927	1.23623	-3.72772	1.23624	-4.40125	1.23626	-4.99435
1.23522	-1.09861	1.23525	-2.09625	1.23523	-2.97066	1.23524	-3.74269	1.23526	-4.42123	1.23526	-5.01869
1.23423	-1.10168	1.23424	-2.10213	1.2342	-2.98025	1.23422	-3.75632	1.23421	-4.43825	1.23427	-5.04119
1.23321	-1.10637	1.23324	-2.10976	1.23324	-2.99125	1.23323	-3.77111	1.23323	-4.45973	1.23318	-5.06595
1.23217	-1.11027	1.23217	-2.11718	1.2322	-3.00153	1.23216	-3.78426	1.23221	-4.4779	1.23216	-5.0885
1.23122	-1.11325	1.23121	-2.12238	1.23124	-3.01091	1.23122	-3.79662	1.23121	-4.49322	1.23123	-5.10932
1.23018	-1.11903	1.23021	-2.13077	1.23021	-3.02248	1.23025	-3.81286	1.23019	-4.51148	1.23025	-5.13305
1.22924	-1.12193	1.22915	-2.13684	1.22925	-3.03113	1.22919	-3.82551	1.2292	-4.5296	1.22918	-5.15451
1.2282	-1.12637	1.22819	-2.14399	1.22818	-3.04054	1.22819	-3.83958	1.22818	-4.54688	1.22822	-5.17585
1.22721	-1.13036	1.22719	-2.15062	1.22722	-3.05149	1.22719	-3.85258	1.22722	-4.56358	1.22725	-5.19747
1.2262	-1.13405	1.22622	-2.15708	1.2262	-3.05948	1.22621	-3.86502	1.22624	-4.58081	1.22621	-5.21761
1.22516	-1.13794	1.2252	-2.1637	1.22524	-3.07022	1.2252	-3.87852	1.22522	-4.59805	1.22516	-5.2401
1.22421	-1.14031	1.2242	-2.16915	1.22419	-3.07831	1.2242	-3.89026	1.22419	-4.61321	1.22414	-5.25983
1.22319	-1.14319	1.22321	-2.17349	1.22323	-3.08564	1.22318	-3.90086	1.22325	-4.62893	1.22319	-5.27776
1.22219	-1.14822	1.22219	-2.18068	1.22219	-3.09647	1.22222	-3.91311	1.22223	-4.6458	1.22219	-5.30001
1.22123	-1.15112	1.2212	-2.18697	1.22124	-3.10427	1.22118	-3.9245	1.22121	-4.66185	1.22123	-5.31941
1.22018	-1.15473	1.22018	-2.19224	1.22021	-3.11315	1.22022	-3.93715	1.22022	-4.67687	1.2202	-5.33897
1.21916	-1.15919	1.21918	-2.19873	1.21921	-3.12178	1.21918	-3.94984	1.21917	-4.69412	1.21919	-5.3594
1.2182	-1.16099	1.21818	-2.20356	1.21822	-3.12991	1.21817	-3.96125	1.2182	-4.70817	1.21819	-5.37757
1.21727	-1.16268	1.21723	-2.2074	1.21725	-3.13621	1.21716	-3.97038	1.21724	-4.71998	1.21722	-5.39445
1.2162	-1.16617	1.21619	-2.21445	1.21622	-3.14508	1.21619	-3.98225	1.21625	-4.73502	1.21621	-5.41239
1.21518	-1.1703	1.2152	-2.21862	1.21518	-3.1525	1.21519	-3.99225	1.21521	-4.75001	1.21519	-5.43041
1.21424	-1.17506	1.21417	-2.22564	1.2142	-3.1631	1.21422	-4.00598	1.21417	-4.76504	1.2142	-5.45076
1.21319	-1.17714	1.21323	-2.23097	1.21318	-3.17064	1.21323	-4.01626	1.21324	-4.77826	1.21322	-5.46774
1.21222	-1.18094	1.2122	-2.23723	1.2122	-3.17926	1.21217	-4.02807	1.21218	-4.79435	1.21217	-5.4872
1.2112	-1.18318	1.21119	-2.24069	1.21119	-3.18538	1.21119	-4.03754	1.2112	-4.80747	1.21118	-5.50447
1.2102	-1.18561	1.21017	-2.24526	1.21023	-3.1915	1.21019	-4.04681	1.2102	-4.821	1.2102	-5.5197
1.2092	-1.19037	1.20916	-2.25219	1.2092	-3.20166	1.20923	-4.05889	1.20916	-4.83757	1.20922	-5.53912
1.2082	-1.19392	1.20818	-2.25835	1.20824	-3.20964	1.2082	-4.06892	1.20824	-4.85095	1.20822	-5.55557
1.20722	-1.19687	1.20722	-2.26312	1.20719	-3.21726	1.20721	-4.0813	1.20724	-4.86419	1.20722	-5.57245
1.2062	-1.2009	1.20614	-2.2702	1.20617	-3.22611	1.20618	-4.09274	1.2062	-4.87891	1.20617	-5.59055
1.20519	-1.20357	1.20515	-2.27501	1.20517	-3.23272	1.20517	-4.10203	1.20522	-4.89019	1.20521	-5.6068
1.2042	-1.20714	1.20417	-2.27994	1.20417	-3.24157	1.20414	-4.11308	1.2042	-4.90555	1.20419	-5.62537
1.20314	-1.21053	1.20318	-2.2851	1.20323	-3.24838	1.20317	-4.12229	1.2032	-4.91898	1.20317	-5.64166
1.20223	-1.2122	1.20221	-2.28914	1.20219	-3.25491	1.20218	-4.13225	1.20222	-4.93121	1.20218	-5.65507
1.20118	-1.21581	1.20118	-2.29519	1.20121	-3.26347	1.2012	-4.14316	1.20115	-4.94404	1.2012	-5.67323
1.2002	-1.21906	1.2002	-2.30058	1.20018	-3.27194	1.20023	-4.15371	1.20015	-4.95771	1.20013	-5.68932
1.19914	-1.22128	1.19922	-2.30573	1.19917	-3.28296	1.19916	-4.16228	1.19917	-4.96923	1.1992	-5.70602
1.19819	-1.22303	1.19816	-2.30953	1.19815	-3.28799	1.19812	-4.16909	1.19815	-4.98055	1.19819	-5.71922
1.19715	-1.22606	1.19719	-2.31317	1.19723	-3.29412	1.1972	-4.17907	1.19724	-4.99245	1.19721	-5.73353
1.19617	-1.22952	1.1962	-2.31859	1.19622	-3.30026	1.1962	-4.18888	1.19622	-5.00548	1.19625	-5.75016
1.19519	-1.23351	1.1952	-2.32464	1.19523	-3.30679	1.19516	-4.19994	1.19519	-5.0179	1.19521	-5.76714
1.19417	-1.23548	1.19416	-2.32842	1.1942	-3.30934	1.19418	-4.20806	1.19418	-5.02812	1.19419	-5.78089
1.19314	-1.23973	1.19317	-2.33407	1.19319	-3.31875	1.19321	-4.21766	1.19324	-5.04186	1.19316	-5.79616
1.19222	-1.24066	1.19217	-2.33697	1.19217	-3.32386	1.19216	-4.22524	1.19217	-5.05156	1.1922	-5.80873
1.19119	-1.24129	1.19125	-2.33937	1.19124	-3.32891	1.1912	-4.23186	1.19121	-5.06121	1.19115	-5.82294
1.19017	-1.24597	1.19017	-2.34642	1.1902	-3.33661	1.19017	-4.24421	1.19014	-5.07293	1.19013	-5.83899
1.18921	-1.24774	1.18919	-2.35028	1.18918	-3.3431	1.18918	-4.25049	1.1892	-5.08215	1.18918	-5.85219
1.18821	-1.25176	1.18817	-2.35493	1.1882	-3.35021	1.18818	-4.26003	1.18821	-5.0968	1.18818	-5.86726
1.18717	-1.25552	1.18719	-2.36021	1.18717	-3.35763	1.18719	-4.26894	1.1872	-5.10935	1.18723	-5.88042
1.18618	-1.25693	1.18619	-2.36456	1.1862	-3.36215	1.18623	-4.2773	1.18617	-5.11797	1.18621	-5.89535
1.18517	-1.2591	1.18516	-2.36734	1.18516	-3.36778	1.18521	-4.28462	1.1852	-5.1295	1.18521	-5.90725
1.18421	-1.26219	1.18416	-2.37225	1.18417	-3.37478	1.18418	-4.2941	1.18421	-5.14031	1.18417	-5.92173
1.18323	-1.26483	1.18321	-2.37751	1.18323	-3.3806	1.18317	-4.30177	1.18316	-5.15125	1.18321	-5.93539
1.1822	-1.26803	1.18219	-2.38194	1.18218	-3.38817	1.1822	-4.31055	1.18218	-5.16338	1.1822	-5.95034
1.18115	-1.27015	1.18117	-2.38636	1.18119	-3.39308	1.18116	-4.31784	1.1812	-5.17292	1.18122	-5.96272
1.18018	-1.27317	1.18016	-2.39129	1.1802	-3.40047	1.18017	-4.32729	1.18019	-5.18228	1.18018	-5.97601
1.17917	-1.27473	1.17921	-2.39465	1.17919	-3.40553	1.17916	-4.33418	1.17922	-5.19284	1.17924	-5.98927
1.17819	-1.27641	1.17821	-2.39778	1.17821	-3.41028	1.1782	-4.34246	1.1782	-5.20322	1.17823	-6.00145
1.17717	-1.28031	1.1772	-2.4039	1.17717	-3.41766	1.17715	-4.35162	1.1772	-5.21502	1.17722	-6.0149
1.17618	-1.28236	1.17618	-2.40742	1.17617	-3.42305	1.17619	-4.35994	1.17618	-5.22373	1.1762	-6.02783
1.17519	-1.28516	1.17516	-2.41097	1.17518	-3.43	1.17515	-4.36647	1.17521	-5.23562	1.1752	-6.04037
1.17414	-1.28833	1.17416	-2.41667	1.17418	-3.43607	1.17417	-4.37571	1.17415	-5.2469	1.17418	-6.05405
1.17316	-1.28861	1.17315	-2.41965	1.17318	-3.44063	1.17317	-4.38175	1.17316	-5.25508	1.17323	-6.06519
1.17214	-1.29074	1.17217	-2.42202	1.17224	-3.44502	1.17217	-4.38939	1.17222	-5.26332	1.17219	-6.07584
1.17113	-1.29448	1.17115	-2.42704	1.17119	-3.45217	1.1712	-4.39743	1.1712	-5.27355	1.17115	-6.08935
1.1702	-1.29589	1.17017	-2.43021	1.17017	-3.45784	1.17022	-4.40458	1.17015	-5.2822	1.1702	-6.10021
1.16914	-1.2998	1.16917	-2.43499	1.16916	-3.46473	1.16913	-4.41262	1.16915	-5.29408	1.16917	-6.11276
1.16818	-1.30183	1.16815	-2.43926	1.16817	-3.46963	1.1682	-4.4203	1.16817	-5.30414	1.16817	-6.12412
1.16713	-1.3041	1.16718	-2.44294	1.1672	-3.4749	1.1672	-4.4278	1.16717	-5.3127	1.16716	-6.13585
1.16621	-1.30521	1.16616	-2.44428	1.16618	-3.47907	1.16619	-4.43299	1.16619	-5.32026	1.16615	-6.14475
1.16519	-1.30685	1.16517	-2.4481	1.16522	-3.48248	1.1652	-4.43849	1.16521	-5.32862	1.16522	-6.15603
1.16422	-1.3105	1.16415	-2.45258	1.1642	-3.48915	1.16416	-4.44784	1.16418	-5.3383	1.1642	-6.1686
1.16322	-1.31378	1.16322	-2.45652	1.16319	-3.49551	1.16319	-4.45555	1.16321	-5.34807	1.16321	-6.17959
1.16221	-1.31482	1.16221	-2.46006	1.16228	-3.4998	1.1622	-4.4626	1.1622	-5.3558	1.16218	-6.19178
1.16117	-1.31853	1.16118	-2.46511	1.16118	-3.50727	1.16121	-4.47081	1.16121	-5.36677	1.16123	-6.20437
1.16023	-1.31973	1.1602	-2.46793	1.16026	-3.51026	1.16017	-4.47567	1.16023	-5.37509	1.16021	-6.21598
1.1592	-1.32122	1.15915	-2.47008	1.15922	-3.51452	1.1592	-4.48236	1.15919	-5.38382	1.15922	-6.22315
1.15821	-1.32521	1.1582	-2.47582	1.15822	-3.52203	1.1582	-4.49042	1.15823	-5.39362	1.15819	-6.23727
1.15719	-1.32614	1.15719	-2.47892	1.15723	-3.52672	1.15725	-4.49704	1.15723	-5.40105	1.1572	-6.24728
1.15622	-1.32826	1.15621	-2.48267	1.15622	-3.53192	1.1562	-4.50379	1.15622	-5.4103	1.15619	-6.25905
1.1552	-1.33142	1.15519	-2.48761	1.1552	-3.5382	1.15522	-4.5115	1.1552	-5.41939	1.1552	-6.26964
1.15414	-1.33235	1.15415	-2.49012	1.1542	-3.54216	1.15421	-4.51786	1.15418	-5.4269	1.15423	-6.28102
1.15317	-1.33594	1.15322	-2.49533	1.15321	-3.54893	1.15319	-4.5253	1.15319	-5.43645	1.15326	-6.29159
1.15218	-1.33791	1.15217	-2.49872	1.15217	-3.55366	1.15221	-4.53228	1.15218	-5.44386	1.15219	-6.30046
1.15115	-1.33966	1.15118	-2.50151	1.15117	-3.55817	1.15118	-4.53715	1.15119	-5.45382	1.15117	-6.3106
1.15017	-1.34344	1.15016	-2.50657	1.15022	-3.56539	1.15015	-4.54601	1.15016	-5.46263	1.1502	-6.32178
1.14918	-1.34418	1.14917	-2.50846	1.14922	-3.5695	1.14924	-4.55141	1.14915	-5.47002	1.1492	-6.33121
1.14813	-1.3465	1.14818	-2.51132	1.14814	-3.57431	1.14822	-4.55696	1.14821	-5.47832	1.14816	-6.3416
1.14712	-1.34759	1.14716	-2.51544	1.14714	-3.57709	1.14721	-4.56228	1.14718	-5.48419	1.14722	-6.35132
1.1462	-1.34884	1.14616	-2.51712	1.14621	-3.58142	1.1462	-4.56791	1.14619	-5.49254	1.14624	-6.36103
1.14516	-1.35285	1.14516	-2.52128	1.14518	-3.58739	1.14516	-4.57595	1.14517	-5.502	1.14518	-6.3726
1.14417	-1.35454	1.14417	-2.52429	1.14415	-3.59233	1.14419	-4.58133	1.14421	-5.50936	1.14417	-6.38265
1.14318	-1.35632	1.14314	-2.52793	1.14319	-3.59654	1.14318	-4.58808	1.1432	-5.517	1.14315	-6.39138
1.14212	-1.35965	1.14212	-2.5333	1.14215	-3.60146	1.14221	-4.5959	1.14215	-5.52707	1.14219	-6.40257
1.14116	-1.36005	1.14118	-2.53471	1.14113	-3.60556	1.14118	-4.60021	1.1412	-5.53099	1.1412	-6.4108
1.14018	-1.3596	1.1402	-2.5356	1.14017	-3.60744	1.14024	-4.60404	1.14023	-5.53764	1.14019	-6.41777
1.13913	-1.36302	1.13918	-2.54038	1.13923	-3.61345	1.13916	-4.61125	1.13918	-5.54676	1.13923	-6.42877
1.1382	-1.36458	1.1382	-2.54325	1.13819	-3.61762	1.13821	-4.61774	1.13815	-5.55359	1.13819	-6.4375
1.13723	-1.36744	1.1372	-2.54822	1.13721	-3.62249	1.13718	-4.6242	1.1372	-5.56275	1.13725	-6.44884
1.13618	-1.36957	1.13618	-2.55091	1.13619	-3.6276	1.13621	-4.63097	1.13623	-5.57071	1.13619	-6.45824
1.13515	-1.37195	1.13517	-2.55401	1.13518	-3.63219	1.13518	-4.63644	1.13518	-5.57868	1.13519	-6.46615
1.13419	-1.37271	1.13415	-2.55676	1.1342	-3.63638	1.1342	-4.64092	1.13417	-5.58455	1.13418	-6.47489
1.13321	-1.3745	1.13319	-2.55919	1.1332	-3.63918	1.13315	-4.64699	1.13317	-5.59151	1.1332	-6.48297
1.13217	-1.3764	1.13216	-2.56167	1.13217	-3.64401	1.13218	-4.65269	1.13223	-5.60028	1.13223	-6.49267
1.13115	-1.37909	1.13114	-2.56623	1.13116	-3.64982	1.13118	-4.65979	1.13117	-5.60855	1.13119	-6.50383
1.1301	-1.38023	1.13019	-2.5676	1.13017	-3.65214	1.13016	-4.66404	1.13016	-5.61361	1.1302	-6.51038
1.12916	-1.38396	1.12917	-2.57236	1.12915	-3.65895	1.12919	-4.67132	1.12921	-5.62118	1.12919	-6.52061
1.12819	-1.38502	1.12816	-2.5751	1.12817	-3.66339	1.12818	-4.67734	1.12818	-5.62864	1.12818	-6.52871
1.12719	-1.38661	1.12719	-2.57843	1.12714	-3.66804	1.12716	-4.68259	1.12718	-5.63678	1.12717	-6.538
1.12614	-1.39027	1.12617	-2.58263	1.12616	-3.67325	1.12613	-4.69105	1.12621	-5.64511	1.12615	-6.54759
1.12514	-1.39012	1.1252	-2.58464	1.12517	-3.67627	1.12517	-4.69573	1.12513	-5.65061	1.12516	-6.55551
1.12419	-1.39248	1.12416	-2.58844	1.12419	-3.68074	1.12418	-4.70078	1.12418	-5.65816	1.12416	-6.56493
1.12318	-1.39481	1.12314	-2.59233	1.12315	-3.68582	1.12315	-4.707	1.12315	-5.66671	1.12313	-6.57277
1.12215	-1.39523	1.12217	-2.59393	1.12217	-3.68892	1.12219	-4.71236	1.12215	-5.67276	1.12217	-6.58236
1.1212	-1.39679	1.12116	-2.59568	1.12116	-3.69171	1.1212	-4.71637	1.12117	-5.67758	1.12118	-6.59014
1.12016	-1.39864	1.12018	-2.59921	1.12019	-3.69549	1.12017	-4.72055	1.12022	-5.68283	1.12019	-6.59852
1.11918	-1.40022	1.11918	-2.60362	1.11918	-3.69987	1.11918	-4.72538	1.11915	-5.69163	1.11919	-6.60622
1.11816	-1.40376	1.11817	-2.60735	1.11818	-3.70553	1.11815	-4.73147	1.11823	-5.70052	1.11816	-6.61632
1.11716	-1.40444	1.11718	-2.60873	1.11717	-3.70895	1.11719	-4.73569	1.11719	-5.70451	1.11719	-6.62304
1.11617	-1.40621	1.11615	-2.61212	1.11615	-3.71386	1.11617	-4.74185	1.11621	-5.71156	1.11614	-6.63147
1.11521	-1.40613	1.1152	-2.61186	1.11517	-3.71488	1.1152	-4.7442	1.11513	-5.71811	1.11517	-6.63623
1.11414	-1.40727	1.11417	-2.61369	1.11415	-3.71857	1.11417	-4.74872	1.1142	-5.7208	1.1142	-6.64173
1.11315	-1.41052	1.11317	-2.61869	1.11317	-3.72292	1.11318	-4.75595	1.1132	-5.72968	1.1132	-6.65126
1.11212	-1.41213	1.11214	-2.62079	1.11213	-3.72766	1.11214	-4.76205	1.11216	-5.73541	1.11219	-6.65936
1.11112	-1.41428	1.11113	-2.62359	1.11115	-3.73106	1.11116	-4.76572	1.11121	-5.74157	1.11118	-6.66835
1.11014	-1.41711	1.11014	-2.62825	1.11018	-3.7366	1.11016	-4.77281	1.1102	-5.74989	1.11023	-6.67759
1.10912	-1.41793	1.10916	-2.63005	1.10921	-3.73972	1.10919	-4.77718	1.10916	-5.75576	1.10915	-6.68336
1.10815	-1.41791	1.10814	-2.63086	1.10818	-3.7413	1.10818	-4.78111	1.10814	-5.75978	1.10817	-6.68876
1.10718	-1.42127	1.10713	-2.63462	1.10714	-3.74633	1.10715	-4.78603	1.10718	-5.76548	1.10718	-6.69943
1.10613	-1.4223	1.10616	-2.63734	1.10616	-3.74979	1.10616	-4.79041	1.10618	-5.77182	1.1062	-6.70676
1.10515	-1.42496	1.10513	-2.6401	1.10518	-3.75486	1.10521	-4.79551	1.1052	-5.77978	1.10511	-6.71542
1.10418	-1.42615	1.1041	-2.64347	1.10416	-3.75896	1.10415	-4.80128	1.1042	-5.7856	1.10413	-6.7225
1.10318	-1.42754	1.10316	-2.64634	1.10318	-3.76154	1.10316	-4.80557	1.10317	-5.79156	1.10315	-6.72911
1.10216	-1.43059	1.10216	-2.6497	1.10214	-3.76723	1.10215	-4.81262	1.10215	-5.79868	1.10217	-6.73799
1.10116	-1.43107	1.10117	-2.6526	1.10117	-3.7697	1.10116	-4.81793	1.10116	-5.8053	1.10116	-6.74568
1.10008	-1.43312	1.10016	-2.65522	1.10014	-3.77431	1.10014	-4.82119	1.10016	-5.81083	1.10018	-6.75357
1.09917	-1.43486	1.09911	-2.65747	1.09917	-3.77773	1.09916	-4.82602	1.09917	-5.81663	1.09915	-6.76081
1.09813	-1.43559	1.09817	-2.65925	1.09813	-3.78043	1.09816	-4.82958	1.09814	-5.82383	1.09816	-6.76629
1.09712	-1.43838	1.09717	-2.66316	1.09718	-3.78586	1.09714	-4.83711	1.09712	-5.83051	1.09713	-6.77487
1.09618	-1.43849	1.09618	-2.66461	1.09615	-3.78843	1.09616	-4.84007	1.09615	-5.83384	1.09614	-6.77987
1.09512	-1.4391	1.09516	-2.66611	1.09516	-3.79063	1.09514	-4.84272	1.09517	-5.83901	1.09513	-6.78708
1.09413	-1.44247	1.09414	-2.6692	1.09415	-3.79527	1.09413	-4.84845	1.0941	-5.84585	1.09414	-6.79472
1.09312	-1.44341	1.09312	-2.67055	1.09313	-3.79876	1.09316	-4.85265	1.09315	-5.85082	1.09315	-6.80176
1.09216	-1.44526	1.09212	-2.67454	1.09212	-3.80259	1.09216	-4.85896	1.09217	-5.85788	1.09213	-6.8089
1.09113	-1.44714	1.09114	-2.67673	1.09115	-3.80613	1.09112	-4.86403	1.09108	-5.86355	1.09116	-6.81704
1.09009	-1.44708	1.0901	-2.67857	1.09014	-3.80775	1.09018	-4.86664	1.09016	-5.86775	1.09017	-6.82319
1.08915	-1.4459	1.08916	-2.67923	1.08913	-3.80983	1.08914	-4.86913	1.08919	-5.87159	1.08913	-6.82683
1.08811	-1.44802	1.08811	-2.68245	1.08816	-3.8128	1.08811	-4.87371	1.08812	-5.87741	1.08815	-6.83431
1.08713	-1.45169	1.08712	-2.68449	1.08716	-3.81662	1.08711	-4.8798	1.08713	-5.88224	1.08714	-6.84038
1.0861	-1.45435	1.08613	-2.68743	1.08613	-3.82133	1.08614	-4.88412	1.08613	-5.89024	1.08612	-6.84933
1.08515	-1.45529	1.08519	-2.68952	1.08517	-3.82417	1.0852	-4.8876	1.08515	-5.89417	1.08519	-6.85529
1.08414	-1.45648	1.08414	-2.6925	1.08414	-3.82793	1.08417	-4.89328	1.08415	-5.90127	1.08417	-6.86229
1.08317	-1.45753	1.08319	-2.6941	1.08314	-3.82922	1.08315	-4.89587	1.08315	-5.90439	1.08318	-6.86739
1.08215	-1.45684	1.08217	-2.69466	1.08211	-3.83232	1.08216	-4.89856	1.08221	-5.90996	1.08217	-6.8728
1.08115	-1.45993	1.08119	-2.69898	1.08112	-3.83673	1.08119	-4.90502	1.08115	-5.91671	1.08118	-6.87996
1.08011	-1.46193	1.08018	-2.70161	1.08019	-3.84059	1.08016	-4.90921	1.0802	-5.92106	1.08015	-6.88669
1.07918	-1.46263	1.07918	-2.70281	1.07919	-3.84341	1.07915	-4.91291	1.07916	-5.92727	1.07918	-6.89328
1.07814	-1.46593	1.07816	-2.7061	1.07813	-3.84802	1.07818	-4.91984	1.07817	-5.93474	1.07817	-6.90138
1.07722	-1.46604	1.07721	-2.70782	1.07719	-3.85049	1.07715	-4.92287	1.07715	-5.9387	1.07719	-6.90671
1.07612	-1.46695	1.07616	-2.70948	1.07617	-3.85239	1.07616	-4.92699	1.07616	-5.94363	1.07619	-6.91303
1.0752	-1.46927	1.07514	-2.7132	1.07515	-3.85701	1.07514	-4.93126	1.07517	-5.95007	1.07515	-6.92053
1.07419	-1.47084	1.07415	-2.71515	1.07416	-3.85919	1.07418	-4.93421	1.07413	-5.95399	1.0742	-6.92413
1.07312	-1.47273	1.07313	-2.71891	1.07317	-3.8626	1.07316	-4.94007	1.07318	-5.9595	1.07316	-6.93274
1.07212	-1.47407	1.07213	-2.72063	1.07211	-3.86694	1.07218	-4.94381	1.07213	-5.96483	1.07215	-6.93832
1.0711	-1.47533	1.07115	-2.72269	1.07118	-3.86919	1.07111	-4.9481	1.07116	-5.96934	1.07116	-6.94486
1.0702	-1.47591	1.07019	-2.72399	1.07015	-3.8718	1.07013	-4.95128	1.07012	-5.97441	1.07011	-6.95161
1.06917	-1.47641	1.06914	-2.72608	1.06914	-3.87285	1.06915	-4.95392	1.06916	-5.97843	1.06912	-6.95697
1.06813	-1.47812	1.06817	-2.72862	1.06815	-3.8762	1.06816	-4.95871	1.06814	-5.98387	1.06815	-6.96407
1.06714	-1.48005	1.06716	-2.73148	1.06716	-3.88057	1.06712	-4.96393	1.06717	-5.98934	1.06715	-6.97026
1.06615	-1.48125	1.06613	-2.73169	1.06612	-3.8827	1.06614	-4.96602	1.06617	-5.99187	1.06615	-6.97344
1.06514	-1.48354	1.06512	-2.73509	1.06521	-3.88788	1.06511	-4.97151	1.06513	-5.99781	1.06516	-6.98147
1.06414	-1.48271	1.06415	-2.73481	1.06413	-3.88843	1.06416	-4.97319	1.06415	-6.00004	1.06417	-6.98556
1.06317	-1.48276	1.06313	-2.73504	1.06313	-3.88957	1.06314	-4.97578	1.06311	-6.00333	1.06316	-6.98832
1.06212	-1.48617	1.06215	-2.7397	1.06218	-3.89521	1.06213	-4.98061	1.06217	-6.01035	1.06216	-6.996
1.06114	-1.48656	1.06113	-2.74144	1.0612	-3.8962	1.06119	-4.98311	1.06116	-6.01481	1.06117	-7.00169
1.06013	-1.48858	1.06018	-2.74359	1.06017	-3.89986	1.06014	-4.98858	1.06013	-6.01981	1.06018	-7.00906
1.05914	-1.49072	1.05913	-2.74693	1.05915	-3.90424	1.05917	-4.99392	1.05915	-6.0256	1.05915	-7.015
1.05816	-1.4912	1.05814	-2.74769	1.05813	-3.90654	1.05815	-4.99597	1.05818	-6.0291	1.05813	-7.02062
1.05711	-1.49152	1.05713	-2.74909	1.05715	-3.90839	1.05714	-4.998	1.05717	-6.03411	1.05716	-7.02423
1.05612	-1.49299	1.05612	-2.75153	1.05616	-3.90959	1.05614	-5.00231	1.05617	-6.03863	1.05617	-7.03021
1.05512	-1.49381	1.05513	-2.75303	1.05515	-3.91366	1.05517	-5.00549	1.05521	-6.04279	1.05514	-7.03477
1.05416	-1.49626	1.05412	-2.75629	1.05414	-3.91804	1.05412	-5.01037	1.05417	-6.04879	1.05411	-7.0424
1.05311	-1.49728	1.05309	-2.75836	1.05312	-3.91979	1.05311	-5.01408	1.05316	-6.05222	1.05312	-7.04821
1.05212	-1.49879	1.05214	-2.76131	1.05218	-3.92318	1.05211	-5.01806	1.05214	-6.05689	1.05221	-7.0534
1.05114	-1.50096	1.05115	-2.76332	1.05113	-3.92653	1.05111	-5.02179	1.05112	-6.06383	1.05115	-7.06094
1.05016	-1.50078	1.05014	-2.76381	1.05019	-3.92884	1.05011	-5.0238	1.05018	-6.06804	1.05017	-7.06366
1.04915	-1.50311	1.04915	-2.76768	1.04916	-3.9321	1.04914	-5.02838	1.04914	-6.07339	1.04913	-7.07081
1.04813	-1.50393	1.04813	-2.76915	1.04815	-3.93568	1.04818	-5.03253	1.04819	-6.07625	1.04812	-7.07702
1.04713	-1.50513	1.0471	-2.77041	1.04709	-3.93711	1.04717	-5.03568	1.04714	-6.08091	1.04714	-7.08188
1.04616	-1.50782	1.04615	-2.77414	1.04612	-3.94132	1.04616	-5.04118	1.04616	-6.08489	1.04618	-7.08803
1.04515	-1.50713	1.04517	-2.77359	1.04518	-3.94286	1.04517	-5.04262	1.04518	-6.08839	1.04515	-7.09151
1.04412	-1.50737	1.04416	-2.77484	1.0441	-3.9429	1.04415	-5.04555	1.04418	-6.0918	1.04417	-7.09525
1.04314	-1.51001	1.04312	-2.77896	1.04315	-3.94715	1.04313	-5.04972	1.04318	-6.09702	1.04313	-7.10071
1.04212	-1.51011	1.04212	-2.77914	1.04211	-3.94929	1.04214	-5.05276	1.04216	-6.10089	1.04217	-7.10566
1.04113	-1.51079	1.04115	-2.78221	1.04118	-3.95343	1.04117	-5.05586	1.04113	-6.10674	1.04116	-7.11115
1.04015	-1.5128	1.04011	-2.78427	1.04018	-3.95525	1.04016	-5.06051	1.04012	-6.11121	1.04017	-7.1168
1.03911	-1.51382	1.03913	-2.78585	1.03916	-3.9574	1.03913	-5.064	1.03913	-6.11551	1.03913	-7.12298
1.0382	-1.51322	1.03815	-2.7851	1.03816	-3.95817	1.0381	-5.06468	1.03816	-6.11702	1.0382	-7.12558
1.03715	-1.51339	1.03711	-2.78624	1.03714	-3.96033	1.03715	-5.06619	1.0372	-6.12099	1.03714	-7.12962
1.03616	-1.51617	1.03609	-2.78888	1.03614	-3.96363	1.03615	-5.07096	1.03616	-6.12496	1.03616	-7.13669
1.03511	-1.51785	1.03517	-2.79136	1.03514	-3.96651	1.03513	-5.07584	1.03519	-6.13175	1.03513	-7.14166
1.03412	-1.51825	1.03407	-2.79261	1.03414	-3.96816	1.03412	-5.07791	1.03417	-6.13314	1.03413	-7.14526
1.03312	-1.52041	1.03311	-2.79564	1.03306	-3.97237	1.03312	-5.08281	1.03317	-6.13891	1.03315	-7.1523
1.03212	-1.52022	1.03214	-2.79487	1.03213	-3.97371	1.03213	-5.08394	1.03216	-6.1418	1.03214	-7.15627
1.03113	-1.51995	1.03111	-2.79561	1.03113	-3.97412	1.03116	-5.08786	1.03113	-6.14373	1.03118	-7.15906
1.03015	-1.52255	1.03011	-2.79993	1.03014	-3.97841	1.03015	-5.09282	1.03013	-6.15013	1.03017	-7.16406
1.0291	-1.5235	1.02912	-2.80018	1.02914	-3.97966	1.02914	-5.09466	1.02914	-6.15311	1.02918	-7.16891
1.02815	-1.52539	1.02809	-2.80327	1.02814	-3.98374	1.02813	-5.09704	1.0281	-6.15781	1.02811	-7.1781
1.02714	-1.52678	1.02711	-2.80552	1.02715	-3.98638	1.02713	-5.10133	1.02716	-6.16279	1.02711	-7.18276
1.02611	-1.52751	1.02614	-2.80691	1.02611	-3.98846	1.02609	-5.10309	1.02614	-6.16549	1.0262	-7.18609
1.02514	-1.52953	1.02513	-2.81027	1.0251	-3.9918	1.02514	-5.10823	1.02511	-6.16965	1.02517	-7.19308
1.02417	-1.53029	1.02411	-2.81149	1.02412	-3.99393	1.02416	-5.11029	1.0241	-6.17399	1.02411	-7.19822
1.02314	-1.53199	1.02318	-2.81182	1.02313	-3.9965	1.02311	-5.11422	1.02316	-6.17712	1.02314	-7.20149
1.02205	-1.53354	1.02212	-2.81572	1.02212	-3.99915	1.02212	-5.11888	1.02216	-6.18268	1.02215	-7.20613
1.0211	-1.53375	1.02109	-2.81587	1.02113	-4.0006	1.0211	-5.12057	1.02112	-6.18542	1.0211	-7.21032
1.02016	-1.53504	1.0201	-2.81834	1.02014	-4.0042	1.02012	-5.12447	1.02011	-6.18946	1.02015	-7.21449
1.01908	-1.53477	1.01911	-2.81864	1.01913	-4.00521	1.01916	-5.12599	1.01916	-6.19169	1.01916	-7.21883
1.01812	-1.53446	1.01813	-2.81912	1.01814	-4.00631	1.0181	-5.12838	1.01813	-6.19466	1.01812	-7.22226
1.01711	-1.53718	1.01715	-2.8214	1.01712	-4.00963	1.01712	-5.13182	1.01711	-6.20001	1.0171	-7.22945
1.01604	-1.53758	1.01606	-2.82248	1.01612	-4.01202	1.01609	-5.13309	1.01611	-6.20428	1.0161	-7.23296
1.01512	-1.53847	1.01512	-2.82479	1.01509	-4.01415	1.01509	-5.13635	1.01508	-6.20743	1.01514	-7.23697
1.01412	-1.54073	1.01407	-2.8278	1.01409	-4.01759	1.0141	-5.14186	1.01408	-6.21268	1.01408	-7.24374
1.01307	-1.53959	1.01309	-2.82691	1.0131	-4.01763	1.01309	-5.14227	1.0131	-6.21426	1.01307	-7.2455
1.01213	-1.53923	1.0121	-2.82684	1.01215	-4.01775	1.01215	-5.14237	1.01213	-6.21619	1.01214	-7.24725
1.01111	-1.54135	1.01108	-2.8297	1.01111	-4.02178	1.01112	-5.14637	1.01115	-6.22047	1.01113	-7.25292
1.0101	-1.54243	1.01008	-2.83113	1.01009	-4.02272	1.0101	-5.14852	1.01012	-6.22386	1.01009	-7.25705
1.00907	-1.54504	1.00913	-2.83402	1.00913	-4.02626	1.00909	-5.15413	1.00909	-6.22893	1.00915	-7.26141
1.00809	-1.54497	1.00809	-2.83474	1.00812	-4.0273	1.00813	-5.15703	1.00815	-6.23277	1.00812	-7.26524
1.00712	-1.5462	1.00713	-2.83699	1.00715	-4.02999	1.00711	-5.15875	1.00712	-6.23594	1.00716	-7.2711
1.00615	-1.54635	1.00613	-2.83749	1.00615	-4.03181	1.00615	-5.15984	1.00615	-6.23829	1.00614	-7.27425
1.00516	-1.54669	1.00509	-2.83873	1.00513	-4.03367	1.00518	-5.16201	1.00509	-6.24146	1.0052	-7.27854
1.00415	-1.54826	1.00411	-2.84025	1.00412	-4.03606	1.00421	-5.16611	1.00413	-6.24474	1.00415	-7.28378
1.00319	-1.54957	1.00312	-2.84254	1.00315	-4.03928	1.00314	-5.16998	1.00312	-6.24892	1.00314	-7.2885
1.00219	-1.54977	1.00211	-2.84321	1.00212	-4.03978	1.00216	-5.17175	1.00218	-6.25247	1.00214	-7.29305
1.00112	-1.55206	1.00113	-2.84608	1.0011	-4.04352	1.00112	-5.17703	1.00116	-6.25723	1.00117	-7.29752
1.00011	-1.55236	1.0001	-2.84729	1.00011	-4.04454	1.00016	-5.17809	1.00016	-6.26058	1.00014	-7.3011
0.99912	-1.55365	0.99913	-2.84844	0.99913	-4.04744	0.99916	-5.18174	0.99919	-6.2651	0.99917	-7.30551
0.99811	-1.55592	0.99809	-2.85055	0.9981	-4.0505	0.99812	-5.18566	0.99815	-6.269	0.99813	-7.31079
0.99711	-1.5557	0.99712	-2.85202	0.99712	-4.05177	0.99712	-5.1867	0.99711	-6.27116	0.99714	-7.3142
0.99609	-1.5577	0.99615	-2.8532	0.99612	-4.05467	0.99615	-5.18807	0.99611	-6.27588	0.99609	-7.31852
0.99506	-1.55881	0.99509	-2.85587	0.9951	-4.0566	0.99513	-5.19145	0.99511	-6.27993	0.99511	-7.32333
0.99414	-1.55817	0.99409	-2.85603	0.99411	-4.05826	0.99413	-5.19452	0.99412	-6.28119	0.99414	-7.32688
0.99311	-1.55813	0.99313	-2.85658	0.99313	-4.05908	0.99307	-5.19564	0.99312	-6.28455	0.99311	-7.32971
0.99212	-1.55832	0.99213	-2.85783	0.99211	-4.06127	0.9921	-5.19871	0.99211	-6.28675	0.99215	-7.33349
0.99111	-1.55853	0.99108	-2.85953	0.9911	-4.0636	0.99113	-5.20127	0.99111	-6.28966	0.99111	-7.3359
0.99012	-1.56257	0.99012	-2.8613	0.99012	-4.06645	0.99012	-5.20598	0.99013	-6.29348	0.99012	-7.34153
0.98911	-1.56218	0.98912	-2.86194	0.98908	-4.06899	0.98912	-5.20891	0.98911	-6.29642	0.98912	-7.34587
0.98814	-1.56276	0.9881	-2.86429	0.98813	-4.0705	0.98809	-5.21062	0.98813	-6.29999	0.98814	-7.34985
0.98711	-1.56236	0.98712	-2.86389	0.9871	-4.06952	0.98713	-5.21224	0.98712	-6.3016	0.98709	-7.35116
0.98611	-1.56236	0.9861	-2.86384	0.98613	-4.07014	0.98614	-5.21297	0.98611	-6.30305	0.98617	-7.35435
0.98513	-1.56491	0.98512	-2.86707	0.98512	-4.07351	0.98516	-5.21708	0.98508	-6.30802	0.98513	-7.35959
0.98411	-1.56653	0.98407	-2.86919	0.9841	-4.07592	0.98411	-5.21872	0.98414	-6.31062	0.98416	-7.36353
0.98313	-1.56601	0.98311	-2.86841	0.98312	-4.07651	0.98314	-5.22027	0.98313	-6.31063	0.98316	-7.36693
0.98206	-1.56879	0.98215	-2.87158	0.98214	-4.08087	0.98214	-5.22455	0.98211	-6.31555	0.9821	-7.37323
0.98108	-1.56818	0.98115	-2.871	0.9811	-4.08154	0.98115	-5.22603	0.98116	-6.31738	0.98115	-7.37505
0.98009	-1.56792	0.98012	-2.87119	0.98013	-4.08184	0.98018	-5.22732	0.98014	-6.32074	0.98013	-7.37759
0.97908	-1.56989	0.9791	-2.87346	0.9791	-4.08492	0.97911	-5.23013	0.97912	-6.32604	0.97914	-7.38355
0.97813	-1.56997	0.97812	-2.87431	0.97813	-4.0871	0.97813	-5.23206	0.97812	-6.32621	0.97812	-7.3859
0.97708	-1.57189	0.97712	-2.87785	0.97709	-4.08939	0.97714	-5.23576	0.9771	-6.33078	0.97715	-7.39051
0.97609	-1.57278	0.9761	-2.87956	0.97611	-4.0915	0.97612	-5.23823	0.9761	-6.33465	0.97611	-7.39402
0.97508	-1.57373	0.97509	-2.87965	0.97512	-4.09294	0.97511	-5.2414	0.97506	-6.3376	0.97509	-7.39734
0.97409	-1.57444	0.97407	-2.88037	0.97411	-4.09419	0.97406	-5.24339	0.97409	-6.33955	0.9741	-7.40134
0.97311	-1.57456	0.97311	-2.88163	0.97313	-4.09427	0.97307	-5.24512	0.97313	-6.34239	0.97314	-7.40215
0.97202	-1.57569	0.9721	-2.88462	0.97213	-4.0979	0.97208	-5.24859	0.97209	-6.34681	0.97212	-7.40692
0.97109	-1.57715	0.97116	-2.8866	0.97113	-4.10013	0.97112	-5.2501	0.97108	-6.3497	0.97112	-7.41331
0.97008	-1.57783	0.97012	-2.88721	0.97011	-4.10094	0.97011	-5.25344	0.97011	-6.35221	0.97012	-7.41707
0.9691	-1.57908	0.96907	-2.88954	0.96911	-4.105	0.9691	-5.25685	0.96913	-6.35664	0.9691	-7.42232
0.96809	-1.57903	0.96807	-2.88873	0.96814	-4.10474	0.9681	-5.258	0.96809	-6.35824	0.9681	-7.42378
0.96713	-1.5784	0.96713	-2.8886	0.96709	-4.10566	0.96709	-5.25785	0.96713	-6.36053	0.96713	-7.42501
0.96612	-1.58082	0.96607	-2.89126	0.96613	-4.10819	0.9661	-5.2614	0.96613	-6.36456	0.96607	-7.43022
0.96508	-1.58143	0.96512	-2.89152	0.9651	-4.10896	0.96512	-5.26312	0.96517	-6.36661	0.96513	-7.43229
0.96409	-1.58228	0.96411	-2.89395	0.9641	-4.11192	0.96412	-5.26717	0.96411	-6.37043	0.9641	-7.43716
0.96307	-1.5835	0.96308	-2.89609	0.96315	-4.1147	0.96311	-5.26993	0.96312	-6.3737	0.96313	-7.44158
0.96213	-1.5836	0.96208	-2.8959	0.96212	-4.11581	0.96214	-5.27092	0.96213	-6.37629	0.96207	-7.44336
0.96111	-1.58321	0.96113	-2.89502	0.96106	-4.11427	0.96116	-5.27123	0.96113	-6.37667	0.96114	-7.4433
0.96009	-1.58419	0.96012	-2.89737	0.96013	-4.11808	0.96012	-5.27259	0.96016	-6.37973	0.96014	-7.44833
0.95912	-1.58512	0.95909	-2.89895	0.95913	-4.11938	0.95911	-5.27569	0.95908	-6.38287	0.9591	-7.45113
0.95809	-1.58738	0.95809	-2.90094	0.95816	-4.1224	0.95811	-5.27992	0.9581	-6.38743	0.95811	-7.45522
0.95711	-1.58702	0.95711	-2.90182	0.95711	-4.12355	0.95706	-5.28129	0.95713	-6.38986	0.95711	-7.45791
0.95607	-1.5887	0.95611	-2.90376	0.95612	-4.12556	0.95608	-5.28509	0.9561	-6.39302	0.95612	-7.46288
0.95516	-1.58823	0.9551	-2.90371	0.95513	-4.12642	0.95511	-5.28402	0.9551	-6.3949	0.95509	-7.46675
0.95408	-1.58847	0.95408	-2.90345	0.95411	-4.12744	0.9541	-5.28527	0.95411	-6.39792	0.95416	-7.46837
0.95311	-1.59083	0.95314	-2.90592	0.95308	-4.13113	0.95305	-5.28966	0.95307	-6.402	0.95309	-7.47219
0.95211	-1.59141	0.95214	-2.90707	0.95217	-4.13165	0.95213	-5.29251	0.95211	-6.40402	0.95215	-7.47565
0.95111	-1.59125	0.95112	-2.90843	0.9511	-4.13321	0.95112	-5.29365	0.9511	-6.40767	0.95112	-7.47876
0.9501	-1.59328	0.95015	-2.9097	0.95009	-4.1369	0.95013	-5.29699	0.95017	-6.41128	0.95011	-7.48399
0.94914	-1.5935	0.94911	-2.90999	0.94913	-4.13688	0.94911	-5.29801	0.94913	-6.41178	0.94913	-7.48565
0.94808	-1.59487	0.94809	-2.9129	0.94809	-4.13944	0.94814	-5.3005	0.94807	-6.41578	0.9481	-7.48939
0.9471	-1.59619	0.94714	-2.91403	0.94713	-4.14221	0.94709	-5.30484	0.94709	-6.41994	0.94714	-7.495
0.9461	-1.59661	0.9461	-2.91528	0.94613	-4.14349	0.94614	-5.30646	0.94611	-6.42275	0.94615	-7.49782
0.94508	-1.59792	0.94504	-2.91759	0.94512	-4.146	0.94514	-5.3097	0.94512	-6.42545	0.94507	-7.50336
0.94407	-1.59972	0.94406	-2.91766	0.94408	-4.14818	0.94409	-5.31116	0.94409	-6.42778	0.9441	-7.50497
0.94308	-1.59985	0.94309	-2.91932	0.94313	-4.14943	0.94304	-5.31347	0.94311	-6.43132	0.94311	-7.50764
0.9421	-1.59879	0.9421	-2.91946	0.94208	-4.1501	0.94209	-5.31433	0.94211	-6.43046	0.94212	-7.51111
0.94109	-1.5992	0.94111	-2.92004	0.94109	-4.15029	0.94109	-5.31596	0.94111	-6.43141	0.94114	-7.51317
0.94012	-1.60044	0.94008	-2.92192	0.94012	-4.15198	0.94008	-5.3185	0.94007	-6.43595	0.94007	-7.51649
0.93907	-1.60126	0.93911	-2.92381	0.93909	-4.15387	0.93906	-5.3214	0.93912	-6.43831	0.93913	-7.52207
0.93804	-1.60219	0.93815	-2.92382	0.93808	-4.15484	0.93809	-5.32227	0.93805	-6.44159	0.93811	-7.52293
0.9371	-1.60378	0.93707	-2.92576	0.93709	-4.15934	0.93707	-5.32566	0.93707	-6.44547	0.93706	-7.52774
0.93605	-1.60263	0.93605	-2.92448	0.93605	-4.15659	0.93611	-5.32733	0.93608	-6.44733	0.93609	-7.52955
0.93511	-1.60194	0.93507	-2.92487	0.93506	-4.15805	0.93513	-5.32789	0.9351	-6.44591	0.93511	-7.52993
0.93405	-1.60442	0.93411	-2.92651	0.93412	-4.15966	0.93408	-5.32969	0.9341	-6.45112	0.93408	-7.53547
0.93307	-1.60496	0.93309	-2.92767	0.93308	-4.16154	0.9331	-5.33042	0.93313	-6.45331	0.93307	-7.53687
0.93212	-1.60585	0.93209	-2.92973	0.93211	-4.16386	0.9321	-5.33479	0.93211	-6.45638	0.9321	-7.54052
0.93105	-1.60733	0.9311	-2.93108	0.93108	-4.16643	0.93104	-5.33715	0.93108	-6.46067	0.93108	-7.54589
0.93008	-1.60752	0.9301	-2.93137	0.93009	-4.1669	0.93006	-5.33815	0.93016	-6.46282	0.9301	-7.54684
0.92909	-1.60738	0.92909	-2.93236	0.9291	-4.16733	0.92909	-5.33962	0.9291	-6.46311	0.92913	-7.55103
0.9281	-1.60889	0.92814	-2.93372	0.92813	-4.16967	0.92809	-5.34183	0.92809	-6.46542	0.92814	-7.55384
0.92707	-1.60943	0.92711	-2.93524	0.92709	-4.17188	0.9271	-5.34412	0.9271	-6.46909	0.92712	-7.55632
0.92609	-1.61154	0.9261	-2.93762	0.92613	-4.17304	0.9261	-5.34815	0.92611	-6.47245	0.92614	-7.56121
0.92511	-1.61122	0.9251	-2.93841	0.92511	-4.17536	0.92513	-5.34961	0.92511	-6.47494	0.92508	-7.56383
0.92408	-1.61221	0.92408	-2.94013	0.92409	-4.17688	0.92407	-5.35214	0.92413	-6.47755	0.9241	-7.56856
0.92306	-1.61314	0.92307	-2.94217	0.92311	-4.17981	0.92312	-5.35517	0.92309	-6.482	0.92309	-7.57045
0.9221	-1.61405	0.92208	-2.94214	0.92213	-4.18021	0.92208	-5.35715	0.92214	-6.48289	0.92212	-7.5733
0.92105	-1.61495	0.92111	-2.94556	0.92108	-4.18352	0.92109	-5.35972	0.9211	-6.48686	0.9211	-7.57761
0.92005	-1.61582	0.92007	-2.94542	0.92011	-4.18583	0.92007	-5.3622	0.92006	-6.48855	0.9201	-7.58197
0.91907	-1.61638	0.91906	-2.94621	0.91907	-4.18647	0.91912	-5.36463	0.91906	-6.49132	0.91913	-7.58355
0.91811	-1.61846	0.91808	-2.94882	0.91808	-4.18876	0.9181	-5.36702	0.9181	-6.4968	0.91809	-7.58827
0.91705	-1.61765	0.91707	-2.94781	0.91708	-4.18915	0.91707	-5.36663	0.91705	-6.49773	0.91707	-7.58943
0.91609	-1.61772	0.9161	-2.94842	0.91609	-4.19004	0.91612	-5.36762	0.91606	-6.49919	0.91605	-7.59203
0.91509	-1.61868	0.91506	-2.95082	0.91511	-4.19125	0.91507	-5.37019	0.91511	-6.50287	0.91505	-7.59607
0.91407	-1.6185	0.91407	-2.9508	0.91408	-4.19192	0.91409	-5.37046	0.9141	-6.50351	0.91408	-7.59856
0.91307	-1.62127	0.91306	-2.95234	0.91309	-4.19569	0.91308	-5.37442	0.91311	-6.50811	0.9131	-7.60185
0.91211	-1.62245	0.91205	-2.95394	0.91205	-4.19763	0.91208	-5.37645	0.91212	-6.50962	0.91211	-7.60529
0.91105	-1.6232	0.91107	-2.95535	0.91108	-4.19889	0.9111	-5.37831	0.91111	-6.51275	0.91103	-7.60911
0.91006	-1.62117	0.9101	-2.95325	0.9101	-4.19887	0.91009	-5.37813	0.9101	-6.5139	0.91012	-7.60797
0.90908	-1.6214	0.90911	-2.95452	0.90903	-4.19851	0.90906	-5.37973	0.90911	-6.51486	0.90909	-7.61187
0.90806	-1.62304	0.90808	-2.95606	0.9081	-4.20285	0.90812	-5.38394	0.90812	-6.51744	0.90812	-7.61555
0.90707	-1.62439	0.90705	-2.9581	0.90711	-4.20716	0.90705	-5.38669	0.90708	-6.52104	0.90713	-7.61874
0.90609	-1.62409	0.90609	-2.95912	0.90608	-4.20852	0.9061	-5.38905	0.90609	-6.52399	0.90605	-7.623
0.90509	-1.62586	0.90509	-2.96091	0.90505	-4.21095	0.9051	-5.39096	0.90511	-6.5267	0.90509	-7.62754
0.90407	-1.62632	0.90405	-2.96095	0.90403	-4.21086	0.90412	-5.39218	0.90408	-6.52869	0.90413	-7.627
0.90307	-1.62667	0.90307	-2.96151	0.90311	-4.21161	0.90313	-5.39363	0.90309	-6.52911	0.90309	-7.62978
0.90211	-1.62953	0.90209	-2.96447	0.90206	-4.21432	0.90206	-5.39705	0.90213	-6.53446	0.90209	-7.63356
0.9011	-1.62889	0.9011	-2.96389	0.90105	-4.21521	0.90106	-5.3971	0.90109	-6.53467	0.90111	-7.63542
0.90008	-1.63035	0.90008	-2.96571	0.90011	-4.2165	0.90007	-5.39896	0.9001	-6.53613	0.90005	-7.64008
0.89905	-1.63167	0.89903	-2.96815	0.89905	-4.21511	0.89907	-5.40252	0.89907	-6.53912	0.89905	-7.64311
0.89805	-1.63157	0.89805	-2.96783	0.89807	-4.21592	0.89806	-5.40372	0.89805	-6.54232	0.89804	-7.64546
0.89707	-1.6341	0.89704	-2.97088	0.89709	-4.21944	0.89708	-5.40761	0.89704	-6.54601	0.89706	-7.64952
0.89606	-1.63488	0.89608	-2.97166	0.89608	-4.22156	0.89608	-5.41047	0.89605	-6.5481	0.89605	-7.65311
0.89508	-1.63461	0.89509	-2.97229	0.89508	-4.2236	0.89513	-5.41016	0.89508	-6.55041	0.89501	-7.65629
0.89406	-1.63719	0.89406	-2.97558	0.89405	-4.2257	0.89412	-5.41431	0.89406	-6.55503	0.89403	-7.6592
0.89307	-1.63674	0.89309	-2.97478	0.89309	-4.22678	0.89305	-5.41495	0.89309	-6.55651	0.8931	-7.66165
0.89206	-1.63783	0.89203	-2.97627	0.89201	-4.22856	0.89203	-5.41776	0.89205	-6.56059	0.89207	-7.66666
0.8911	-1.63778	0.89108	-2.97778	0.89106	-4.22867	0.89112	-5.4207	0.89108	-6.56139	0.89104	-7.66808
0.8901	-1.63664	0.89008	-2.97754	0.89012	-4.2303	0.89007	-5.41999	0.89006	-6.56281	0.89006	-7.66961
0.88908	-1.63901	0.88907	-2.98117	0.88905	-4.23297	0.88908	-5.42336	0.88908	-6.56758	0.88907	-7.67361
0.88807	-1.63955	0.88802	-2.98206	0.88808	-4.23477	0.88806	-5.42595	0.8881	-6.56908	0.88804	-7.6769
0.88709	-1.64013	0.88711	-2.9825	0.88709	-4.23547	0.88706	-5.42817	0.88708	-6.57072	0.88707	-7.67863
0.88608	-1.64271	0.88601	-2.98584	0.88609	-4.23925	0.88605	-5.4311	0.88606	-6.57684	0.88606	-7.6834
0.88511	-1.64187	0.88508	-2.98503	0.88506	-4.23838	0.88515	-5.42986	0.88509	-6.57689	0.88509	-7.68386
0.88408	-1.6403	0.88411	-2.98312	0.88409	-4.23804	0.88413	-5.43058	0.88411	-6.57717	0.88407	-7.68486
0.88307	-1.64295	0.88309	-2.98459	0.88311	-4.24187	0.88309	-5.4335	0.88312	-6.58072	0.88311	-7.68901
0.88208	-1.64328	0.88208	-2.98556	0.88203	-4.24213	0.88208	-5.43475	0.8821	-6.58318	0.88211	-7.69173
0.88108	-1.64557	0.88106	-2.98962	0.8811	-4.24554	0.8811	-5.43813	0.88106	-6.58625	0.88107	-7.69575
0.88009	-1.64681	0.88003	-2.99075	0.88008	-4.24696	0.88011	-5.43994	0.88006	-6.5895	0.88008	-7.69924
0.87905	-1.64683	0.87904	-2.99252	0.87906	-4.24854	0.87906	-5.44254	0.8791	-6.59232	0.87905	-7.70159
0.87806	-1.64671	0.87807	-2.99267	0.87804	-4.25048	0.87808	-5.44357	0.87812	-6.59244	0.87808	-7.70424
0.87708	-1.64807	0.87711	-2.99249	0.8771	-4.25072	0.87708	-5.44512	0.8771	-6.59635	0.87709	-7.70723
0.87609	-1.64896	0.87608	-2.99488	0.87607	-4.25341	0.87608	-5.44801	0.87606	-6.59863	0.87606	-7.71175
0.87505	-1.65104	0.8751	-2.99681	0.87503	-4.25514	0.87512	-5.45063	0.87509	-6.60238	0.87508	-7.71622
0.87406	-1.65143	0.87406	-2.99783	0.8741	-4.25697	0.87407	-5.45278	0.87408	-6.60503	0.87411	-7.71729
0.87306	-1.6526	0.87307	-3.00015	0.87304	-4.26018	0.87311	-5.456	0.87308	-6.6095	0.87308	-7.72249
0.872	-1.65328	0.87207	-3.00091	0.87208	-4.25977	0.87208	-5.45699	0.8721	-6.61003	0.87207	-7.72544
0.87104	-1.65322	0.8711	-3.00127	0.87109	-4.26179	0.87105	-5.45923	0.87103	-6.61126	0.87113	-7.72732
0.87011	-1.65464	0.87005	-3.00346	0.87004	-4.26428	0.87009	-5.46374	0.87008	-6.61643	0.8701	-7.73175
0.86907	-1.65635	0.86905	-3.00451	0.86909	-4.26622	0.86909	-5.46341	0.86906	-6.61912	0.86909	-7.73419
0.86805	-1.65731	0.86806	-3.00551	0.86808	-4.2669	0.86807	-5.46713	0.86807	-6.62132	0.86805	-7.73729
0.86706	-1.65782	0.86701	-3.00712	0.86707	-4.27066	0.86705	-5.46868	0.86707	-6.62485	0.86705	-7.74231
0.86606	-1.65778	0.86608	-3.00829	0.8661	-4.27048	0.86604	-5.47005	0.86602	-6.62644	0.86605	-7.7452
0.86506	-1.65815	0.86504	-3.00853	0.86502	-4.27156	0.86506	-5.47161	0.86508	-6.62839	0.86512	-7.74608
0.86403	-1.65942	0.86406	-3.01046	0.8641	-4.27364	0.86408	-5.47402	0.86405	-6.63161	0.86407	-7.74924
0.863	-1.66058	0.86307	-3.01239	0.86312	-4.27603	0.86307	-5.47732	0.86309	-6.63344	0.86308	-7.75205
0.86204	-1.66154	0.86206	-3.01436	0.86207	-4.27922	0.86209	-5.48061	0.86208	-6.63812	0.86209	-7.75714
0.86107	-1.66317	0.86102	-3.01573	0.86107	-4.2805	0.86105	-5.48202	0.86108	-6.64047	0.86106	-7.75974
0.86003	-1.66424	0.86002	-3.01744	0.86002	-4.28263	0.86	-5.48567	0.86003	-6.64234	0.86004	-7.76342
0.85901	-1.66235	0.85906	-3.01649	0.85909	-4.28202	0.85911	-5.48523	0.85907	-6.64095	0.85901	-7.76443
0.85802	-1.6624	0.85802	-3.01604	0.85803	-4.28222	0.8581	-5.48644	0.85804	-6.64273	0.85808	-7.76515
0.85698	-1.66521	0.85708	-3.01896	0.85706	-4.28554	0.85705	-5.48966	0.85706	-6.64646	0.85706	-7.77099
0.85603	-1.66713	0.85605	-3.02069	0.85605	-4.28733	0.85606	-5.49359	0.8561	-6.64971	0.85608	-7.77426
0.85505	-1.66809	0.85506	-3.02163	0.8551	-4.28862	0.85508	-5.49598	0.85507	-6.65312	0.85507	-7.77649
0.85405	-1.66947	0.854	-3.02455	0.8541	-4.29259	0.85407	-5.49881	0.85411	-6.65788	0.85407	-7.78085
0.85303	-1.6684	0.85305	-3.02492	0.85304	-4.29172	0.85307	-5.50018	0.85304	-6.65817	0.85302	-7.78291
0.85204	-1.66884	0.85206	-3.02512	0.85199	-4.2935	0.85207	-5.50185	0.85205	-6.6601	0.85208	-7.7871
0.85108	-1.67	0.85105	-3.02669	0.85109	-4.2957	0.85107	-5.50453	0.85111	-6.66426	0.85106	-7.78988
0.8501	-1.67108	0.8501	-3.02754	0.85007	-4.29777	0.85011	-5.50587	0.85009	-6.66669	0.85008	-7.79193
0.84908	-1.67288	0.84911	-3.03073	0.84904	-4.30133	0.84913	-5.50947	0.84906	-6.67097	0.84915	-7.79585
0.84805	-1.67432	0.84809	-3.03231	0.84807	-4.30299	0.84811	-5.51196	0.84809	-6.67454	0.84811	-7.80093
0.84709	-1.67511	0.84714	-3.034	0.8471	-4.30511	0.84707	-5.51414	0.84708	-6.67785	0.84707	-7.8038
0.84605	-1.67743	0.84611	-3.0364	0.84615	-4.30841	0.84612	-5.51871	0.84611	-6.68068	0.8461	-7.80866
0.84508	-1.67753	0.84507	-3.03775	0.84508	-4.30971	0.84507	-5.52025	0.84511	-6.68312	0.84509	-7.81166
0.84409	-1.67916	0.84407	-3.03953	0.84408	-4.31257	0.84408	-5.52402	0.84409	-6.68724	0.84405	-7.81612
0.84303	-1.67999	0.84306	-3.04186	0.84309	-4.31431	0.84315	-5.52608	0.84305	-6.68954	0.84309	-7.82048
0.84208	-1.67979	0.84206	-3.04317	0.84211	-4.31526	0.84209	-5.52743	0.8421	-6.69153	0.84208	-7.82362
0.84101	-1.68231	0.84109	-3.04483	0.84104	-4.3183	0.84103	-5.5328	0.84105	-6.69659	0.84113	-7.82768
0.84008	-1.68284	0.84007	-3.04482	0.84007	-4.3192	0.84007	-5.53297	0.84007	-6.69887	0.84004	-7.82933
0.83905	-1.68083	0.83906	-3.04634	0.83903	-4.32051	0.83907	-5.53451	0.83908	-6.70031	0.83905	-7.83107
0.83805	-1.68415	0.83806	-3.04906	0.83808	-4.32354	0.83805	-5.53813	0.83808	-6.70513	0.83808	-7.83635
0.83706	-1.68571	0.83704	-3.04911	0.83707	-4.32494	0.83705	-5.5398	0.83706	-6.7065	0.83707	-7.83906
0.83608	-1.68715	0.83609	-3.05115	0.83606	-4.32754	0.83611	-5.54225	0.83607	-6.71024	0.83607	-7.84265
0.83506	-1.688	0.83506	-3.05311	0.8351	-4.33026	0.83509	-5.54577	0.8351	-6.71378	0.83503	-7.84724
0.83402	-1.68795	0.83406	-3.05299	0.83407	-4.33163	0.83403	-5.54688	0.83404	-6.71609	0.83407	-7.84951
0.83307	-1.68674	0.83306	-3.05329	0.83308	-4.33064	0.83307	-5.54754	0.83307	-6.71843	0.83308	-7.84988
0.83203	-1.68877	0.83208	-3.05451	0.83211	-4.3329	0.83207	-5.54989	0.83205	-6.72096	0.83209	-7.85364
0.83107	-1.69008	0.83105	-3.05667	0.83108	-4.33573	0.83112	-5.55291	0.83108	-6.72328	0.83107	-7.85902
0.83003	-1.69275	0.83007	-3.06006	0.83005	-4.33982	0.83008	-5.55652	0.83002	-6.72819	0.83009	-7.86267
0.82905	-1.69294	0.82906	-3.06036	0.8291	-4.34145	0.82909	-5.55856	0.82905	-6.73108	0.82908	-7.86568
0.82809	-1.69475	0.82806	-3.06296	0.82803	-4.34374	0.82806	-5.56308	0.82809	-6.73441	0.82806	-7.87008
0.82705	-1.69451	0.827	-3.06367	0.82708	-4.34483	0.82706	-5.56429	0.82705	-6.73606	0.82708	-7.87348
0.82605	-1.69485	0.82609	-3.06335	0.82609	-4.34688	0.82607	-5.56502	0.8261	-6.73883	0.82607	-7.87528
0.8251	-1.69764	0.82507	-3.06731	0.82509	-4.35364	0.82506	-5.56952	0.82505	-6.74354	0.8251	-7.87965
0.82404	-1.69865	0.82404	-3.06948	0.82404	-4.35524	0.82407	-5.57172	0.82405	-6.74612	0.82407	-7.88374
0.82306	-1.69991	0.82306	-3.07025	0.82308	-4.35768	0.82305	-5.57493	0.82306	-6.74912	0.82306	-7.88634
0.82205	-1.70243	0.82203	-3.07398	0.82207	-4.36161	0.82207	-5.58001	0.82206	-6.75295	0.8221	-7.89112
0.82103	-1.70583	0.821	-3.07902	0.82102	-4.36507	0.82104	-5.58496	0.82103	-6.75978	0.82102	-7.89781
0.81994	-1.71317	0.82	-3.0885	0.81999	-4.3767	0.81999	-5.59672	0.81999	-6.77223	0.82004	-7.90875
0.81901	-1.713	0.819	-3.08693	0.81895	-4.3754	0.81901	-5.59849	0.81899	-6.77513	0.81899	-7.9147
0.81796	-1.71097	0.81801	-3.08578	0.818	-4.37618	0.81797	-5.60011	0.81806	-6.77501	0.81799	-7.91535
0.81698	-1.71234	0.81701	-3.08777	0.81699	-4.37813	0.81701	-5.60295	0.81701	-6.77878	0.817	-7.92019
0.81598	-1.71221	0.81599	-3.08947	0.81598	-4.37952	0.81601	-5.60563	0.81599	-6.78169	0.81598	-7.92494
0.81497	-1.71271	0.81496	-3.09021	0.815	-4.38196	0.81501	-5.60665	0.81502	-6.78502	0.81503	-7.92688
0.81397	-1.71265	0.81402	-3.09041	0.814	-4.38172	0.81403	-5.60763	0.81401	-6.7861	0.81399	-7.92849
0.81298	-1.7126	0.81299	-3.09098	0.81298	-4.38358	0.81302	-5.60918	0.81299	-6.78864	0.813	-7.93221
0.81198	-1.71413	0.81199	-3.09304	0.81201	-4.3861	0.812	-5.6133	0.81203	-6.79194	0.81198	-7.93623
0.81102	-1.71584	0.81102	-3.09546	0.81099	-4.38898	0.811	-5.61584	0.811	-6.7958	0.81103	-7.93992
0.80998	-1.71573	0.81003	-3.09668	0.81001	-4.38955	0.81001	-5.61788	0.81005	-6.7975	0.80999	-7.94299
0.80902	-1.71812	0.80902	-3.09969	0.80898	-4.39366	0.80903	-5.62186	0.80904	-6.80281	0.80901	-7.94817
0.80801	-1.71748	0.80799	-3.09805	0.80798	-4.39344	0.80805	-5.62179	0.80804	-6.80396	0.80799	-7.94934
0.80702	-1.7175	0.80699	-3.09801	0.80703	-4.39344	0.80701	-5.6212	0.807	-6.80514	0.80702	-7.95028
0.80601	-1.71988	0.80603	-3.10206	0.80602	-4.39696	0.80597	-5.62634	0.80606	-6.80909	0.80602	-7.95651
0.80496	-1.7214	0.80501	-3.10238	0.80503	-4.39946	0.80498	-5.62869	0.80501	-6.8122	0.80502	-7.95916
0.80397	-1.7226	0.80403	-3.10546	0.80404	-4.40228	0.80399	-5.63162	0.80402	-6.81525	0.80403	-7.96395
0.80298	-1.72458	0.80302	-3.10847	0.80302	-4.40589	0.80302	-5.63492	0.80296	-6.82048	0.80301	-7.96909
0.80197	-1.72464	0.802	-3.10807	0.80196	-4.40579	0.80205	-5.63701	0.80198	-6.8227	0.80203	-7.97229
0.80099	-1.7246	0.80102	-3.10926	0.80104	-4.40744	0.80104	-5.63938	0.80101	-6.82463	0.80097	-7.97394
0.80003	-1.72668	0.8	-3.11218	0.79998	-4.41043	0.79998	-5.64181	0.8	-6.82862	0.79999	-7.97753
0.799	-1.72828	0.79902	-3.11406	0.79901	-4.41205	0.79902	-5.64485	0.79901	-6.83328	0.799	-7.98207
0.79796	-1.73038	0.79796	-3.11665	0.79799	-4.4167	0.79798	-5.64986	0.79805	-6.83686	0.79801	-7.98756
0.79701	-1.73145	0.79698	-3.11829	0.79701	-4.41914	0.79703	-5.65164	0.79704	-6.84078	0.79696	-7.9902
0.79601	-1.73292	0.79598	-3.12197	0.79604	-4.42181	0.79602	-5.65568	0.79604	-6.84499	0.79604	-7.99567
0.79502	-1.73539	0.795	-3.12387	0.79501	-4.42514	0.795	-5.65825	0.79501	-6.84794	0.795	-8.00034
0.79402	-1.73555	0.79398	-3.12524	0.79398	-4.42571	0.794	-5.66174	0.79393	-6.84984	0.79398	-8.0039
0.79298	-1.73767	0.79296	-3.12835	0.79297	-4.43004	0.79301	-5.66599	0.79302	-6.85598	0.79302	-8.00924
0.79193	-1.73842	0.792	-3.12951	0.792	-4.43311	0.79203	-5.66928	0.79201	-6.86002	0.79205	-8.01318
0.79101	-1.73941	0.791	-3.13227	0.79105	-4.43464	0.79103	-5.67124	0.79101	-6.86327	0.79102	-8.01698
0.79	-1.74207	0.78995	-3.13507	0.78998	-4.43852	0.79	-5.67618	0.78996	-6.86764	0.79	-8.02239
0.78895	-1.74222	0.78897	-3.13518	0.78895	-4.43888	0.78897	-5.67824	0.78898	-6.8696	0.78903	-8.02471
0.78796	-1.74248	0.788	-3.13667	0.78802	-4.44142	0.788	-5.68035	0.78798	-6.87317	0.788	-8.02913
0.78696	-1.74496	0.78702	-3.13947	0.78698	-4.44503	0.787	-5.68372	0.78698	-6.87825	0.78705	-8.03331
0.786	-1.74608	0.78599	-3.14009	0.78607	-4.44647	0.78603	-5.68617	0.78601	-6.88011	0.78602	-8.03748
0.78494	-1.74838	0.78499	-3.14299	0.785	-4.44954	0.78502	-5.6893	0.78498	-6.88528	0.78504	-8.0417
0.78395	-1.74959	0.78396	-3.14582	0.78401	-4.4528	0.78398	-5.69343	0.78395	-6.89018	0.78401	-8.0462
0.78297	-1.75093	0.78298	-3.14694	0.78295	-4.45694	0.78298	-5.69637	0.783	-6.89352	0.78298	-8.05108
0.78198	-1.74954	0.78201	-3.14685	0.78194	-4.45575	0.782	-5.69723	0.78201	-6.89585	0.78202	-8.05237
0.781	-1.75132	0.78096	-3.15004	0.78097	-4.45835	0.78099	-5.70075	0.78098	-6.89727	0.78097	-8.05653
0.77994	-1.75406	0.77999	-3.15183	0.77999	-4.46196	0.77996	-5.70511	0.78001	-6.90296	0.78001	-8.06111
0.77901	-1.75671	0.77898	-3.15539	0.77896	-4.46561	0.77896	-5.71011	0.77897	-6.90779	0.77899	-8.06813
0.77797	-1.75713	0.77798	-3.15675	0.77798	-4.46847	0.77799	-5.71261	0.77802	-6.91096	0.77797	-8.07166
0.77694	-1.75942	0.77694	-3.16126	0.77697	-4.47144	0.77695	-5.71752	0.77701	-6.91382	0.77694	-8.07878
0.77596	-1.76079	0.77594	-3.16241	0.77595	-4.47306	0.77597	-5.71996	0.77601	-6.91786	0.77598	-8.08058
0.77498	-1.76008	0.775	-3.16352	0.77496	-4.4753	0.77502	-5.7222	0.775	-6.92066	0.77499	-8.08395
0.77395	-1.76368	0.77398	-3.16691	0.77397	-4.48088	0.77395	-5.72709	0.77399	-6.92696	0.77397	-8.09051
0.77296	-1.765	0.773	-3.16944	0.77294	-4.48284	0.773	-5.73111	0.77301	-6.93047	0.77299	-8.09471
0.77197	-1.76695	0.77202	-3.17149	0.772	-4.48581	0.77202	-5.73563	0.772	-6.93422	0.77199	-8.10102
0.77104	-1.76923	0.77102	-3.17453	0.77097	-4.48999	0.77107	-5.73891	0.771	-6.94004	0.77102	-8.1057
0.77004	-1.77002	0.76994	-3.17675	0.76996	-4.49189	0.76997	-5.74181	0.77002	-6.94377	0.76999	-8.11064
0.76899	-1.77058	0.769	-3.17821	0.769	-4.49425	0.76904	-5.7443	0.76904	-6.94754	0.76902	-8.11327
0.768	-1.77228	0.76798	-3.18053	0.76798	-4.49702	0.76798	-5.74744	0.76797	-6.95214	0.76801	-8.1182
0.76703	-1.77438	0.76698	-3.18292	0.76701	-4.50041	0.76697	-5.75194	0.76697	-6.9568	0.767	-8.12151
0.76601	-1.77703	0.766	-3.18676	0.76601	-4.50539	0.76601	-5.75744	0.76603	-6.96131	0.766	-8.12767
0.76498	-1.77802	0.76503	-3.18867	0.76499	-4.50786	0.76502	-5.76076	0.76498	-6.96561	0.76504	-8.13198
0.76401	-1.7796	0.76399	-3.19109	0.764	-4.51123	0.76403	-5.76438	0.76399	-6.97015	0.76399	-8.13743
0.76304	-1.78017	0.76303	-3.19313	0.76302	-4.51349	0.76292	-5.76799	0.763	-6.974	0.76299	-8.14096
0.762	-1.78126	0.76198	-3.19414	0.76201	-4.51585	0.76201	-5.76982	0.76198	-6.97653	0.76196	-8.14593
0.76101	-1.78404	0.76102	-3.1982	0.76102	-4.52091	0.76101	-5.7747	0.76098	-6.98293	0.761	-8.1506
0.76004	-1.78532	0.75996	-3.20099	0.75996	-4.52319	0.76001	-5.78047	0.75995	-6.98697	0.75999	-8.15618
0.759	-1.78762	0.759	-3.20295	0.75895	-4.52644	0.75902	-5.78271	0.75902	-6.99134	0.75901	-8.16204
0.75804	-1.79031	0.75799	-3.20639	0.75798	-4.53164	0.75801	-5.78885	0.758	-6.9984	0.75797	-8.16736
0.75699	-1.79002	0.75699	-3.20818	0.75694	-4.53273	0.757	-5.78997	0.75699	-6.99958	0.75701	-8.17139
0.75599	-1.78985	0.75601	-3.20806	0.75602	-4.53442	0.75599	-5.79335	0.75603	-7.00203	0.75602	-8.17435
0.75499	-1.79323	0.75501	-3.21245	0.755	-4.53776	0.75498	-5.79752	0.75502	-7.00924	0.755	-8.18187
0.75398	-1.79433	0.75401	-3.215	0.75401	-4.54067	0.75401	-5.80087	0.75402	-7.01337	0.75405	-8.18621
0.75297	-1.7974	0.75299	-3.2183	0.75299	-4.546	0.75303	-5.80616	0.75303	-7.01866	0.75306	-8.19291
0.75199	-1.79913	0.75196	-3.22047	0.75196	-4.5489	0.75203	-5.80975	0.75202	-7.02387	0.75204	-8.19708
0.75099	-1.80056	0.75099	-3.22289	0.75098	-4.55192	0.75101	-5.8135	0.75099	-7.02897	0.75099	-8.20192
0.75001	-1.80216	0.74997	-3.22519	0.74996	-4.55499	0.74998	-5.81729	0.74998	-7.03282	0.74995	-8.20568
0.74905	-1.80343	0.74901	-3.22723	0.749	-4.55844	0.74905	-5.82201	0.74898	-7.0376	0.74901	-8.21242
0.74794	-1.80549	0.748	-3.23095	0.74799	-4.56265	0.748	-5.82755	0.74803	-7.04334	0.748	-8.21911
0.747	-1.80913	0.74699	-3.2353	0.74701	-4.56757	0.74702	-5.83292	0.74694	-7.04803	0.74699	-8.22384
0.74595	-1.8096	0.74598	-3.23686	0.746	-4.56947	0.74594	-5.83638	0.74601	-7.05267	0.74603	-8.22959
0.745	-1.81264	0.74499	-3.24104	0.74495	-4.57529	0.74502	-5.84182	0.74498	-7.05881	0.74502	-8.23502
0.744	-1.81455	0.744	-3.24362	0.74394	-4.57871	0.74401	-5.84625	0.74398	-7.06405	0.74394	-8.24139
0.74299	-1.81596	0.74299	-3.24633	0.74301	-4.58198	0.74296	-5.85057	0.74298	-7.06866	0.74296	-8.24655
0.74198	-1.81936	0.74202	-3.25141	0.74198	-4.58667	0.74199	-5.85631	0.74202	-7.07604	0.74199	-8.2544
0.741	-1.82018	0.74101	-3.25285	0.74096	-4.59102	0.74099	-5.85959	0.74096	-7.07941	0.74096	-8.25897
0.73998	-1.82205	0.73997	-3.25605	0.73998	-4.59465	0.73997	-5.86471	0.73994	-7.08569	0.74	-8.26515
0.73897	-1.82514	0.73901	-3.26001	0.73901	-4.59909	0.73901	-5.86948	0.739	-7.09095	0.73898	-8.27193
0.73799	-1.82614	0.738	-3.26218	0.73798	-4.60124	0.73797	-5.87382	0.73798	-7.09459	0.738	-8.2755
0.73701	-1.82734	0.73697	-3.26361	0.73696	-4.60429	0.73701	-5.87756	0.73701	-7.09941	0.73693	-8.28159
0.73597	-1.82974	0.73597	-3.26691	0.73602	-4.60902	0.73598	-5.88149	0.736	-7.10387	0.73604	-8.2872
0.73498	-1.83122	0.73501	-3.26969	0.73495	-4.61182	0.73499	-5.88532	0.73497	-7.10705	0.73496	-8.29233
0.73396	-1.83417	0.73396	-3.27425	0.73394	-4.61728	0.73403	-5.89151	0.73398	-7.11497	0.73398	-8.30016
0.73296	-1.83521	0.73298	-3.27716	0.73301	-4.62086	0.73301	-5.89522	0.73297	-7.11782	0.73302	-8.30451
0.73197	-1.83759	0.732	-3.28111	0.73197	-4.62593	0.73197	-5.90086	0.73202	-7.12407	0.73196	-8.31177
0.73097	-1.83794	0.73099	-3.28108	0.73099	-4.62723	0.73098	-5.90355	0.73103	-7.12781	0.731	-8.31582
0.72998	-1.8386	0.73001	-3.28399	0.73001	-4.63014	0.73001	-5.9079	0.73001	-7.13268	0.73003	-8.32097
0.72898	-1.84241	0.72899	-3.2884	0.72897	-4.63678	0.72898	-5.91353	0.72901	-7.13931	0.729	-8.32872
0.72801	-1.84479	0.72803	-3.29161	0.72799	-4.64009	0.72799	-5.91863	0.72797	-7.14445	0.72804	-8.33326
0.727	-1.84668	0.72701	-3.29558	0.72701	-4.64419	0.72697	-5.92479	0.727	-7.15074	0.72702	-8.33944
0.72596	-1.85051	0.72604	-3.30017	0.72597	-4.64956	0.72595	-5.9301	0.72603	-7.15805	0.72602	-8.34748
0.72503	-1.85153	0.72501	-3.30156	0.72499	-4.65247	0.72502	-5.93428	0.72503	-7.16164	0.72496	-8.35187
0.72399	-1.85237	0.72399	-3.30427	0.72398	-4.65539	0.72397	-5.93837	0.724	-7.16641	0.72398	-8.35813
0.72298	-1.85617	0.72302	-3.30922	0.72294	-4.66145	0.72299	-5.94317	0.723	-7.17437	0.72298	-8.36435
0.72196	-1.85793	0.72199	-3.31115	0.722	-4.66407	0.72195	-5.94841	0.72201	-7.17956	0.72201	-8.36973
0.721	-1.86151	0.72098	-3.31652	0.72095	-4.66975	0.72102	-5.95441	0.72097	-7.18647	0.72097	-8.37813
0.72	-1.86404	0.71996	-3.32024	0.71998	-4.67406	0.71999	-5.96011	0.71998	-7.1924	0.71997	-8.38427
0.719	-1.86649	0.71897	-3.32263	0.71898	-4.67831	0.71902	-5.96249	0.71897	-7.19826	0.71905	-8.39023
0.71796	-1.87005	0.71793	-3.32711	0.71796	-4.68392	0.71799	-5.96989	0.71799	-7.20541	0.71795	-8.39858
0.71695	-1.87098	0.71703	-3.33063	0.717	-4.68794	0.71701	-5.97398	0.71701	-7.21052	0.71694	-8.40474
0.71594	-1.87456	0.71595	-3.33491	0.71596	-4.69343	0.71597	-5.98088	0.716	-7.21684	0.71597	-8.41198
0.71498	-1.87716	0.71497	-3.33799	0.71494	-4.69836	0.71497	-5.98685	0.71498	-7.22446	0.71501	-8.41868
0.71395	-1.87815	0.71397	-3.34131	0.714	-4.70328	0.714	-5.99138	0.71397	-7.22885	0.71397	-8.42548
0.71296	-1.88228	0.713	-3.34503	0.71295	-4.70842	0.71299	-5.99826	0.71299	-7.23647	0.71301	-8.43343
0.71194	-1.88263	0.71195	-3.34765	0.71194	-4.71167	0.71199	-6.00231	0.71196	-7.24018	0.71198	-8.43739
0.71094	-1.88343	0.71097	-3.35081	0.71098	-4.7152	0.71098	-6.00708	0.71099	-7.24509	0.71096	-8.44356
0.71	-1.88785	0.70996	-3.35537	0.70994	-4.72086	0.71002	-6.0151	0.70997	-7.25417	0.70997	-8.45354
0.70897	-1.88926	0.70895	-3.3581	0.709	-4.72445	0.70897	-6.01898	0.70895	-7.2575	0.70899	-8.45979
0.70795	-1.89248	0.70798	-3.36316	0.70797	-4.72881	0.708	-6.02544	0.70801	-7.26593	0.70797	-8.46634
0.70696	-1.89595	0.70699	-3.36634	0.70703	-4.73601	0.70699	-6.03143	0.70698	-7.27297	0.70697	-8.47428
0.70598	-1.89662	0.70596	-3.36956	0.70596	-4.73948	0.70597	-6.03592	0.70599	-7.27884	0.70598	-8.48088
0.70495	-1.89683	0.70499	-3.37116	0.70494	-4.74154	0.70496	-6.04023	0.70498	-7.28244	0.70498	-8.48542
0.70393	-1.90045	0.70394	-3.37531	0.70396	-4.74685	0.70395	-6.04548	0.70393	-7.28951	0.70396	-8.49185
0.70297	-1.90152	0.70299	-3.37881	0.70296	-4.75205	0.70302	-6.05234	0.70297	-7.29628	0.70301	-8.49881
0.70199	-1.90577	0.70197	-3.38399	0.70203	-4.75802	0.70198	-6.05817	0.70199	-7.30444	0.70198	-8.50716
0.70092	-1.90809	0.70095	-3.38732	0.70093	-4.76215	0.70099	-6.0634	0.70096	-7.31071	0.70094	-8.51467
0.69997	-1.91101	0.69993	-3.39164	0.7	-4.76814	0.69995	-6.07039	0.69995	-7.31745	0.69996	-8.52279
0.69897	-1.91257	0.69902	-3.39483	0.69897	-4.77199	0.69895	-6.07542	0.699	-7.32279	0.69894	-8.52945
0.69797	-1.9146	0.69794	-3.39835	0.69798	-4.77635	0.69799	-6.07978	0.69793	-7.32905	0.69799	-8.53562
0.69697	-1.91892	0.69697	-3.40363	0.69691	-4.78264	0.69697	-6.08733	0.69698	-7.33639	0.69695	-8.54374
0.69596	-1.92181	0.69594	-3.4082	0.69599	-4.78668	0.69598	-6.09361	0.69593	-7.34305	0.69599	-8.55125
0.69495	-1.92329	0.695	-3.41129	0.69495	-4.79376	0.69496	-6.09906	0.69495	-7.35056	0.695	-8.56054
0.69401	-1.92759	0.694	-3.41696	0.69399	-4.79915	0.69396	-6.10819	0.69395	-7.35839	0.694	-8.56868
0.693	-1.92942	0.69299	-3.42097	0.69299	-4.805	0.69301	-6.11366	0.69301	-7.36378	0.69295	-8.57508
0.692	-1.93305	0.692	-3.4248	0.69194	-4.81029	0.69198	-6.11953	0.69201	-7.37127	0.69197	-8.5841
0.69091	-1.93661	0.69099	-3.42985	0.69102	-4.81642	0.69098	-6.12619	0.69101	-7.37917	0.69099	-8.59184
0.68994	-1.93827	0.69003	-3.43404	0.69001	-4.82112	0.69	-6.13126	0.68998	-7.38542	0.68997	-8.59853
0.68898	-1.94178	0.68899	-3.43893	0.689	-4.82794	0.68898	-6.1398	0.68901	-7.39454	0.68899	-8.60887
0.68798	-1.94441	0.688	-3.44322	0.68795	-4.83275	0.68798	-6.14609	0.68797	-7.40102	0.68799	-8.61665
0.68698	-1.94679	0.68699	-3.44703	0.68697	-4.83825	0.68697	-6.15248	0.68695	-7.40952	0.68699	-8.62401
0.68597	-1.9478	0.68598	-3.45048	0.68603	-4.84203	0.68599	-6.15682	0.68599	-7.41978	0.68599	-8.63078
0.68497	-1.95048	0.68495	-3.4537	0.685	-4.84792	0.68503	-6.16166	0.68498	-7.42146	0.68498	-8.63767
0.68401	-1.95335	0.68396	-3.4587	0.68399	-4.85329	0.68396	-6.16992	0.68396	-7.42965	0.68399	-8.64761
0.68299	-1.95712	0.68297	-3.46417	0.68298	-4.8591	0.68295	-6.177	0.68302	-7.4369	0.68295	-8.65667
0.68197	-1.95912	0.68199	-3.46725	0.68194	-4.86487	0.68199	-6.18364	0.68196	-7.44372	0.68198	-8.66263
0.6809	-1.96377	0.68094	-3.47272	0.68098	-4.8722	0.68101	-6.19003	0.68096	-7.45216	0.68094	-8.67274
0.67994	-1.96442	0.67996	-3.47567	0.68004	-4.87548	0.68001	-6.1962	0.67999	-7.45766	0.67997	-8.67973
0.67896	-1.96586	0.67896	-3.47794	0.67899	-4.87895	0.67901	-6.20135	0.67894	-7.46304	0.67899	-8.68613
0.67799	-1.97062	0.67799	-3.48539	0.67799	-4.88618	0.67801	-6.20897	0.678	-7.47368	0.678	-8.69482
0.67699	-1.97323	0.67705	-3.48893	0.67699	-4.89178	0.67696	-6.21644	0.67698	-7.48084	0.67692	-8.70374
0.67595	-1.97671	0.67596	-3.49358	0.67602	-4.89858	0.67598	-6.22437	0.67594	-7.4872	0.67598	-8.71305
0.67494	-1.98047	0.67497	-3.49919	0.67497	-4.90493	0.675	-6.23135	0.675	-7.49652	0.67501	-8.72276
0.67392	-1.98236	0.67399	-3.50421	0.67398	-4.91013	0.67397	-6.23838	0.67398	-7.50477	0.67402	-8.7313
0.67299	-1.98483	0.67296	-3.5072	0.67299	-4.91622	0.673	-6.24261	0.67294	-7.5125	0.67301	-8.73864
0.67196	-1.9877	0.67198	-3.51187	0.67194	-4.92259	0.67198	-6.2504	0.67197	-7.52032	0.67198	-8.7479
0.67098	-1.99016	0.67099	-3.51646	0.67099	-4.92789	0.67096	-6.25825	0.67098	-7.52835	0.67096	-8.75693
0.66996	-1.99542	0.66999	-3.52314	0.66993	-4.93522	0.66997	-6.2669	0.67001	-7.53788	0.67003	-8.76631
0.66902	-1.99722	0.66899	-3.52531	0.669	-4.94017	0.66892	-6.27265	0.66899	-7.54575	0.66901	-8.77444
0.66795	-2.00024	0.66794	-3.53104	0.66795	-4.94731	0.66798	-6.28114	0.66794	-7.55488	0.66798	-8.78236
0.66703	-2.00332	0.66702	-3.53572	0.66699	-4.95302	0.66699	-6.28669	0.66698	-7.56094	0.66696	-8.7915
0.66593	-2.00529	0.66601	-3.53885	0.666	-4.95727	0.66601	-6.29278	0.66597	-7.56943	0.66601	-8.79988
0.66497	-2.0089	0.66495	-3.54581	0.66497	-4.96418	0.66498	-6.30162	0.665	-7.58017	0.66497	-8.81071
0.66397	-2.01194	0.66395	-3.55013	0.66394	-4.97175	0.66397	-6.30885	0.66394	-7.58768	0.66398	-8.81869
0.66294	-2.01491	0.66294	-3.55478	0.66297	-4.97838	0.66299	-6.31543	0.66298	-7.59424	0.66297	-8.82728
0.66195	-2.0188	0.66196	-3.56128	0.66192	-4.98502	0.66195	-6.32426	0.66197	-7.60462	0.66195	-8.83897
0.66096	-2.02006	0.66097	-3.56522	0.66095	-4.98885	0.66097	-6.33101	0.66092	-7.61157	0.66097	-8.84667
0.65994	-2.02204	0.65999	-3.56919	0.65993	-4.99465	0.65993	-6.33747	0.65997	-7.61894	0.65999	-8.85534
0.659	-2.02581	0.65897	-3.57477	0.65898	-5.00213	0.65896	-6.34619	0.65898	-7.62942	0.65898	-8.86594
0.65796	-2.0287	0.65796	-3.5791	0.65797	-5.00736	0.65797	-6.35315	0.65794	-7.63689	0.65795	-8.87383
0.65695	-2.03254	0.65695	-3.58492	0.65696	-5.01493	0.65699	-6.36168	0.65699	-7.6472	0.65697	-8.88552
0.65595	-2.03554	0.65596	-3.58978	0.65593	-5.02143	0.65599	-6.36926	0.65594	-7.65562	0.65599	-8.895
0.65498	-2.03825	0.65496	-3.5937	0.65503	-5.02733	0.65493	-6.37734	0.65496	-7.66253	0.65496	-8.90409
0.65396	-2.03921	0.65399	-3.59616	0.65394	-5.03196	0.65399	-6.38279	0.65401	-7.66869	0.65397	-8.9103
0.65295	-2.04192	0.653	-3.60041	0.65295	-5.03668	0.65296	-6.38859	0.65295	-7.6755	0.65299	-8.91897
0.65198	-2.04577	0.65196	-3.60652	0.65195	-5.04534	0.65194	-6.398	0.652	-7.68436	0.65198	-8.92993
0.65095	-2.04981	0.65103	-3.61233	0.65095	-5.05271	0.65102	-6.40643	0.651	-7.69408	0.651	-8.94146
0.64995	-2.05224	0.64998	-3.61723	0.65001	-5.05853	0.64997	-6.41286	0.64999	-7.70276	0.64997	-8.94968
0.64896	-2.05666	0.64896	-3.62362	0.64897	-5.06623	0.64895	-6.4223	0.649	-7.71359	0.64903	-8.96255
0.64795	-2.05875	0.64794	-3.62656	0.64796	-5.07165	0.64799	-6.43022	0.648	-7.7226	0.64798	-8.97078
0.64695	-2.06096	0.64702	-3.63164	0.64696	-5.07679	0.64696	-6.43641	0.64699	-7.73086	0.64701	-8.97946
0.64597	-2.06553	0.64599	-3.63761	0.64594	-5.08552	0.64594	-6.4453	0.64601	-7.73921	0.64598	-8.99049
0.64495	-2.06767	0.64494	-3.64284	0.64497	-5.09188	0.64494	-6.45276	0.64498	-7.74887	0.64501	-9.00029
0.64395	-2.07059	0.64395	-3.64782	0.64401	-5.09841	0.64398	-6.46089	0.64397	-7.75817	0.64398	-9.01086
0.64293	-2.07464	0.64296	-3.65312	0.64297	-5.10611	0.64296	-6.46989	0.64298	-7.76812	0.64297	-9.02202
0.64197	-2.07711	0.64198	-3.65728	0.64192	-5.11161	0.64198	-6.47773	0.64195	-7.77739	0.64194	-9.03087
0.64093	-2.08201	0.64093	-3.6635	0.64099	-5.11955	0.64097	-6.48822	0.64095	-7.78762	0.64092	-9.04306
0.63996	-2.0848	0.63998	-3.66866	0.63994	-5.12662	0.63993	-6.49454	0.63994	-7.79578	0.63997	-9.05185
0.63896	-2.08772	0.63894	-3.67363	0.63898	-5.13266	0.63899	-6.50305	0.63894	-7.80647	0.63897	-9.06338
0.63797	-2.09142	0.63793	-3.67971	0.63796	-5.14198	0.63791	-6.51312	0.63797	-7.81723	0.63797	-9.07499
0.63696	-2.09332	0.63696	-3.6831	0.63697	-5.14708	0.63698	-6.51957	0.63698	-7.82628	0.63698	-9.08453
0.63593	-2.09546	0.63595	-3.68794	0.6359	-5.15481	0.63595	-6.52781	0.63597	-7.83629	0.63596	-9.09492
0.63498	-2.09837	0.63499	-3.69179	0.63494	-5.16071	0.63496	-6.53444	0.63495	-7.84337	0.63495	-9.10436
0.63395	-2.09906	0.63394	-3.69621	0.63396	-5.16571	0.63396	-6.54153	0.63397	-7.85206	0.63394	-9.11263
0.63296	-2.1042	0.63294	-3.70215	0.63292	-5.17279	0.63294	-6.5506	0.63295	-7.86323	0.63297	-9.12484
0.63191	-2.10753	0.63188	-3.70749	0.63192	-5.17949	0.63197	-6.55975	0.63195	-7.87218	0.63194	-9.13485
0.63095	-2.11055	0.63094	-3.71245	0.63095	-5.1859	0.63094	-6.56755	0.63095	-7.88154	0.63095	-9.14628
0.62994	-2.1142	0.62995	-3.71914	0.62992	-5.19434	0.62998	-6.57655	0.62994	-7.89219	0.62997	-9.15864
0.62895	-2.11578	0.62897	-3.72264	0.62894	-5.20014	0.629	-6.58252	0.62897	-7.89989	0.62895	-9.1671
0.62796	-2.11619	0.62795	-3.72534	0.62795	-5.20367	0.62799	-6.58884	0.62797	-7.90704	0.62794	-9.17593
0.62697	-2.12041	0.62692	-3.73103	0.62693	-5.21127	0.62695	-6.59881	0.62696	-7.91656	0.62697	-9.1892
0.62594	-2.12344	0.62595	-3.73595	0.62594	-5.21768	0.62593	-6.60612	0.626	-7.92558	0.62598	-9.19846
0.62494	-2.12708	0.62498	-3.74227	0.62497	-5.22618	0.62493	-6.61588	0.62495	-7.93792	0.62492	-9.21003
0.62395	-2.13119	0.62396	-3.74788	0.62394	-5.23283	0.62397	-6.62424	0.62391	-7.94712	0.62394	-9.22051
0.62293	-2.13419	0.62293	-3.75249	0.62293	-5.23953	0.62298	-6.63246	0.62295	-7.95754	0.62293	-9.23196
0.6219	-2.13572	0.62197	-3.75714	0.62194	-5.24468	0.62197	-6.64022	0.62192	-7.96492	0.62196	-9.24119
0.62094	-2.13864	0.62095	-3.76137	0.62097	-5.25205	0.62098	-6.647	0.62096	-7.97505	0.62095	-9.25065
0.61994	-2.14223	0.61993	-3.76603	0.61995	-5.25785	0.61996	-6.65641	0.61997	-7.98629	0.61994	-9.26232
0.61892	-2.14553	0.61891	-3.7715	0.61893	-5.26571	0.61894	-6.665	0.61892	-7.99584	0.61894	-9.27373
0.61795	-2.14786	0.61795	-3.77556	0.61792	-5.27233	0.6179	-6.67244	0.61791	-8.00498	0.61797	-9.28305
0.61692	-2.15241	0.61698	-3.78231	0.61691	-5.28053	0.61692	-6.68261	0.61694	-8.01563	0.61696	-9.29669
0.61595	-2.15482	0.61595	-3.78785	0.61595	-5.2885	0.61596	-6.69128	0.61592	-8.02581	0.61597	-9.30822
0.61489	-2.15834	0.61499	-3.79264	0.61495	-5.29417	0.61499	-6.70027	0.61498	-8.03602	0.61493	-9.31748
0.61395	-2.16218	0.61396	-3.7991	0.6139	-5.30235	0.61397	-6.70993	0.614	-8.04688	0.61392	-9.32951
0.61294	-2.16355	0.61293	-3.80364	0.61296	-5.30894	0.61299	-6.71696	0.61294	-8.05581	0.61293	-9.34032
0.61193	-2.16638	0.61194	-3.80915	0.61194	-5.31614	0.61191	-6.72727	0.61198	-8.06558	0.61197	-9.35238
0.61095	-2.16901	0.611	-3.81505	0.61095	-5.32306	0.61096	-6.73545	0.61096	-8.07428	0.61092	-9.36407
0.60994	-2.17136	0.60995	-3.81823	0.60993	-5.32807	0.60995	-6.74347	0.60995	-8.08335	0.60998	-9.37419
0.60895	-2.17367	0.60901	-3.82189	0.60897	-5.33468	0.60897	-6.74984	0.60896	-8.0929	0.609	-9.38486
0.60793	-2.17607	0.60796	-3.82642	0.60792	-5.34194	0.60794	-6.75856	0.60792	-8.10245	0.60799	-9.39477
0.60693	-2.1785	0.60694	-3.83179	0.60693	-5.34871	0.607	-6.76679	0.60693	-8.11131	0.60697	-9.40581
0.60596	-2.18278	0.60598	-3.83718	0.60597	-5.35617	0.60595	-6.7769	0.60596	-8.12276	0.60596	-9.41794
0.60492	-2.18554	0.60493	-3.84153	0.60492	-5.3629	0.60493	-6.78424	0.60496	-8.13152	0.60494	-9.42874
0.60393	-2.18819	0.60399	-3.8467	0.60394	-5.37059	0.60396	-6.79209	0.60394	-8.14257	0.60399	-9.43994
0.60298	-2.18863	0.60296	-3.84846	0.60296	-5.37384	0.60293	-6.79854	0.60293	-8.15039	0.60296	-9.44837
0.60194	-2.19083	0.60196	-3.85175	0.60196	-5.3789	0.60201	-6.80511	0.60197	-8.15718	0.60192	-9.45847
0.60096	-2.19536	0.60095	-3.85929	0.60097	-5.3874	0.60097	-6.81422	0.60094	-8.16891	0.60098	-9.47102
0.59998	-2.19825	0.59998	-3.86373	0.59996	-5.39369	0.59999	-6.82394	0.59995	-8.17872	0.59996	-9.48279
0.59894	-2.20109	0.59895	-3.86841	0.59894	-5.40018	0.59896	-6.83284	0.59892	-8.18927	0.59894	-9.49458
0.59789	-2.2052	0.59795	-3.87514	0.59796	-5.40786	0.59794	-6.84198	0.59791	-8.20043	0.59793	-9.50731
0.59694	-2.20611	0.59697	-3.878	0.59693	-5.41324	0.59695	-6.84873	0.59699	-8.2095	0.59697	-9.51782
0.59594	-2.20897	0.59596	-3.88213	0.59595	-5.41913	0.59596	-6.85701	0.59598	-8.21861	0.59594	-9.52767
0.59499	-2.21203	0.59497	-3.88888	0.59495	-5.42582	0.59494	-6.8653	0.59495	-8.22904	0.59497	-9.53811
0.59391	-2.21368	0.59391	-3.89244	0.59392	-5.43141	0.59398	-6.8735	0.59396	-8.23736	0.59395	-9.54783
0.59293	-2.21824	0.59293	-3.89873	0.59297	-5.43906	0.59292	-6.88283	0.59298	-8.24959	0.59296	-9.56069
0.59195	-2.22079	0.59192	-3.90401	0.59191	-5.44601	0.59197	-6.89202	0.59194	-8.25933	0.59199	-9.57194
0.59091	-2.22296	0.5909	-3.90817	0.59095	-5.45244	0.59096	-6.89979	0.59098	-8.26972	0.59101	-9.58339
0.58991	-2.22646	0.58995	-3.91326	0.58992	-5.46036	0.58995	-6.90971	0.58996	-8.28172	0.58992	-9.59601
0.58891	-2.22846	0.58896	-3.91747	0.58895	-5.46636	0.58892	-6.91678	0.58894	-8.29047	0.58893	-9.60808
0.58794	-2.23047	0.58793	-3.92228	0.58789	-5.47278	0.58796	-6.92425	0.58796	-8.30101	0.58793	-9.62207
0.58693	-2.23364	0.58691	-3.92609	0.58694	-5.48033	0.58698	-6.93352	0.58694	-8.31159	0.58695	-9.63298
0.58592	-2.23562	0.58594	-3.92981	0.58592	-5.48503	0.58592	-6.94102	0.5859	-8.32034	0.58588	-9.64185
0.58489	-2.23864	0.58492	-3.93631	0.58488	-5.49326	0.58493	-6.9498	0.5849	-8.33036	0.58493	-9.65408
0.58397	-2.24023	0.58394	-3.93916	0.5839	-5.4987	0.58391	-6.95741	0.58391	-8.34033	0.58395	-9.66587
0.58288	-2.24121	0.58292	-3.94274	0.5829	-5.50368	0.58292	-6.9658	0.58291	-8.34874	0.58292	-9.67398
0.58195	-2.24524	0.58195	-3.94861	0.58193	-5.51273	0.58196	-6.97398	0.58195	-8.35982	0.58194	-9.68713
0.58093	-2.24695	0.58092	-3.95237	0.5809	-5.51721	0.58092	-6.98096	0.58094	-8.36832	0.58094	-9.69636
0.57989	-2.25043	0.57992	-3.95801	0.57991	-5.52431	0.57994	-6.9904	0.57994	-8.37836	0.57994	-9.70794
0.5789	-2.25376	0.57889	-3.96347	0.57892	-5.53127	0.57892	-6.99974	0.57893	-8.38916	0.57891	-9.72039
0.57791	-2.25488	0.57792	-3.9664	0.57791	-5.53691	0.57793	-7.00646	0.57794	-8.39828	0.57795	-9.73088
0.57692	-2.25505	0.57697	-3.96904	0.57697	-5.54157	0.57696	-7.01235	0.57695	-8.40543	0.57695	-9.73944
0.5759	-2.25857	0.57594	-3.97455	0.57592	-5.54831	0.57597	-7.02121	0.57591	-8.41643	0.57592	-9.75007
0.57495	-2.26185	0.57493	-3.97942	0.57495	-5.55489	0.57497	-7.02798	0.57495	-8.42476	0.57494	-9.76142
0.57395	-2.26573	0.57393	-3.98479	0.57389	-5.56203	0.57391	-7.03754	0.5739	-8.43631	0.57396	-9.77506
0.57296	-2.26744	0.57295	-3.98824	0.57295	-5.5676	0.57297	-7.045	0.57295	-8.44577	0.57297	-9.78505
0.57189	-2.27077	0.57192	-3.99342	0.57193	-5.57469	0.57194	-7.0539	0.57191	-8.4551	0.57193	-9.79726
0.57098	-2.27153	0.57094	-3.9959	0.57092	-5.58076	0.57088	-7.06125	0.57098	-8.46312	0.57098	-9.80675
0.56998	-2.27311	0.57	-4.00004	0.56989	-5.58544	0.56995	-7.06781	0.56998	-8.46959	0.56996	-9.8157
0.56891	-2.27697	0.56893	-4.00509	0.56889	-5.59313	0.56894	-7.07763	0.56892	-8.48185	0.56898	-9.82868
0.56792	-2.2795	0.56799	-4.00985	0.56789	-5.59924	0.56792	-7.08463	0.56793	-8.49135	0.56794	-9.83971
0.56691	-2.28161	0.56694	-4.01499	0.56698	-5.60564	0.56696	-7.09361	0.56695	-8.50082	0.56697	-9.8518
0.56595	-2.28598	0.56599	-4.02064	0.56592	-5.61339	0.56596	-7.10207	0.56596	-8.51137	0.56589	-9.86424
0.56493	-2.28714	0.56489	-4.02389	0.5649	-5.61826	0.56494	-7.10998	0.56495	-8.51867	0.56495	-9.87274
0.56395	-2.28923	0.56394	-4.02805	0.5639	-5.62431	0.56391	-7.1178	0.5639	-8.52904	0.56394	-9.88409
0.56292	-2.2924	0.56296	-4.03269	0.56292	-5.62998	0.56293	-7.12613	0.56297	-8.53997	0.56295	-9.89693
0.56193	-2.29441	0.56189	-4.03692	0.56196	-5.63507	0.56192	-7.13333	0.56194	-8.54934	0.56194	-9.90786
0.56094	-2.29767	0.56093	-4.0422	0.56092	-5.64242	0.56092	-7.14161	0.56092	-8.55916	0.56093	-9.9185
0.55991	-2.2991	0.55992	-4.04642	0.55992	-5.64902	0.55994	-7.15023	0.55994	-8.56918	0.55997	-9.92881
0.55892	-2.30122	0.55892	-4.05077	0.5589	-5.65487	0.55895	-7.15766	0.55892	-8.57845	0.55894	-9.93972
0.55793	-2.30365	0.55795	-4.05374	0.55788	-5.65996	0.55796	-7.16459	0.55794	-8.58734	0.5579	-9.95028
0.55695	-2.30565	0.55697	-4.05799	0.55692	-5.66695	0.55688	-7.17232	0.55689	-8.59567	0.55691	-9.95951
0.55592	-2.30896	0.55592	-4.06289	0.55593	-5.6732	0.5559	-7.18125	0.55591	-8.60573	0.55593	-9.97368
0.55492	-2.31262	0.55493	-4.0681	0.55487	-5.6806	0.5549	-7.18958	0.55493	-8.61493	0.55495	-9.98499
0.55395	-2.3138	0.55393	-4.07132	0.55389	-5.68449	0.55394	-7.19546	0.55396	-8.62425	0.5539	-9.99377
0.55293	-2.31762	0.55294	-4.07641	0.55291	-5.69239	0.5529	-7.20468	0.55295	-8.63536	0.55295	-10.0058
0.55192	-2.31843	0.55196	-4.07918	0.55185	-5.69646	0.55193	-7.21084	0.55191	-8.64235	0.55192	-10.015
0.55096	-2.31943	0.55095	-4.08209	0.55098	-5.70082	0.55094	-7.21594	0.55091	-8.65079	0.55096	-10.0244
0.54994	-2.32372	0.54994	-4.08754	0.54989	-5.70664	0.54998	-7.22588	0.54994	-8.6619	0.54991	-10.037
0.54894	-2.32552	0.54892	-4.09161	0.54893	-5.71195	0.54895	-7.23127	0.54893	-8.67087	0.5489	-10.0476
0.54796	-2.32869	0.54789	-4.0953	0.54791	-5.71902	0.54792	-7.2411	0.54794	-8.68084	0.54792	-10.0593
0.54691	-2.3319	0.54692	-4.1009	0.54691	-5.7259	0.5469	-7.24966	0.54689	-8.69108	0.54693	-10.071
0.5459	-2.33323	0.54594	-4.10457	0.54591	-5.73129	0.54593	-7.2557	0.54594	-8.69997	0.54593	-10.0809
0.54492	-2.33423	0.54491	-4.10848	0.54493	-5.73587	0.54494	-7.26228	0.54491	-8.70756	0.54496	-10.0894
0.54393	-2.33743	0.54391	-4.113	0.54389	-5.74152	0.54391	-7.27042	0.54392	-8.71747	0.54394	-10.1009
0.54291	-2.33965	0.54296	-4.11828	0.54293	-5.74809	0.54293	-7.27807	0.54294	-8.72746	0.54289	-10.1115
0.54192	-2.34324	0.54189	-4.12362	0.54197	-5.75563	0.54194	-7.28769	0.54193	-8.73765	0.54193	-10.1243
0.54095	-2.34554	0.54092	-4.12695	0.54091	-5.75969	0.54093	-7.29538	0.54091	-8.74656	0.54091	-10.1346
0.53991	-2.34871	0.53993	-4.13201	0.5399	-5.7676	0.53994	-7.30347	0.5399	-8.75697	0.53994	-10.1463
0.5389	-2.35201	0.53889	-4.13762	0.53892	-5.77443	0.53892	-7.3109	0.53892	-8.76764	0.53895	-10.157
0.53792	-2.35313	0.53796	-4.14041	0.53793	-5.77892	0.53791	-7.31765	0.53791	-8.77481	0.53797	-10.1682
0.53693	-2.35575	0.53692	-4.14524	0.53695	-5.78558	0.53693	-7.32657	0.53693	-8.78503	0.53693	-10.1789
0.53592	-2.35761	0.53593	-4.15007	0.53595	-5.79237	0.53592	-7.33458	0.53599	-8.79361	0.53595	-10.189
0.53493	-2.35947	0.53492	-4.15358	0.53496	-5.798	0.53493	-7.34169	0.53492	-8.80282	0.53497	-10.1992
0.53392	-2.36421	0.53395	-4.15962	0.53394	-5.80571	0.53394	-7.35114	0.53395	-8.81364	0.53389	-10.2119
0.53293	-2.36453	0.53293	-4.16205	0.53293	-5.8112	0.53292	-7.35617	0.53296	-8.82053	0.53295	-10.2222
0.53194	-2.36671	0.53196	-4.16494	0.53193	-5.81583	0.53195	-7.36343	0.53195	-8.82893	0.53189	-10.2306
0.53094	-2.37019	0.53094	-4.17124	0.53094	-5.82287	0.53094	-7.37216	0.53095	-8.84027	0.53094	-10.2434
0.5299	-2.37186	0.5299	-4.17494	0.52996	-5.82854	0.52994	-7.37916	0.52992	-8.84864	0.52994	-10.2523
0.52893	-2.37472	0.52893	-4.18044	0.529	-5.83542	0.52895	-7.3886	0.52894	-8.85576	0.52895	-10.2642
0.5279	-2.3768	0.52789	-4.18556	0.52795	-5.8411	0.52796	-7.39556	0.52792	-8.86634	0.52793	-10.2756
0.52692	-2.37912	0.5269	-4.18892	0.52692	-5.84629	0.52689	-7.40332	0.52693	-8.8744	0.52697	-10.2865
0.52593	-2.37913	0.52589	-4.19092	0.52592	-5.85005	0.52593	-7.40859	0.52595	-8.88084	0.52594	-10.2929
0.52492	-2.38202	0.52492	-4.19544	0.52496	-5.85588	0.52496	-7.41567	0.52494	-8.88896	0.52499	-10.3028
0.52393	-2.3863	0.52392	-4.19989	0.52395	-5.86182	0.52394	-7.42464	0.52394	-8.89837	0.52392	-10.3148
0.52296	-2.38894	0.52288	-4.20571	0.52291	-5.86903	0.52295	-7.43287	0.5229	-8.90965	0.52295	-10.3281
0.52195	-2.39109	0.52193	-4.20859	0.52193	-5.87494	0.52194	-7.43871	0.5219	-8.919	0.52195	-10.3365
0.5209	-2.39498	0.52096	-4.21374	0.5209	-5.88176	0.52089	-7.44797	0.52092	-8.92871	0.52091	-10.3481
0.51991	-2.3967	0.51994	-4.21623	0.51996	-5.88593	0.5199	-7.45255	0.5199	-8.93611	0.5199	-10.3576
0.51889	-2.39794	0.51894	-4.21971	0.5189	-5.89158	0.51897	-7.45874	0.51894	-8.94452	0.51895	-10.3656
0.51793	-2.40194	0.51795	-4.22638	0.51796	-5.89915	0.51793	-7.46855	0.51789	-8.95511	0.51794	-10.3795
0.51691	-2.40392	0.51692	-4.23079	0.51688	-5.90437	0.51696	-7.47566	0.51694	-8.96324	0.51696	-10.3873
0.51591	-2.40667	0.5159	-4.23574	0.51595	-5.91109	0.51591	-7.48321	0.51592	-8.97336	0.51589	-10.4003
0.51494	-2.41021	0.51495	-4.24045	0.51491	-5.91842	0.51489	-7.49103	0.51491	-8.98357	0.51491	-10.4116
0.51392	-2.41169	0.51392	-4.24368	0.51395	-5.92403	0.51394	-7.49865	0.5139	-8.99238	0.51395	-10.4204
0.51292	-2.41539	0.51294	-4.24978	0.51293	-5.93185	0.51295	-7.50758	0.51291	-9.00239	0.51291	-10.4329
0.51193	-2.41689	0.51195	-4.25487	0.51193	-5.93775	0.51188	-7.51535	0.5119	-9.01079	0.51191	-10.4422
0.51088	-2.41901	0.51087	-4.25844	0.51091	-5.94366	0.51093	-7.52236	0.51092	-9.01822	0.5109	-10.4531
0.5099	-2.42257	0.50993	-4.26389	0.50996	-5.95033	0.50991	-7.53095	0.50994	-9.02934	0.50987	-10.4649
0.50886	-2.42385	0.5089	-4.26722	0.50892	-5.95638	0.5089	-7.53813	0.50895	-9.03669	0.5089	-10.4748
0.50793	-2.42771	0.50791	-4.27135	0.5079	-5.96309	0.5079	-7.54714	0.50791	-9.04579	0.50792	-10.4853
0.50691	-2.42937	0.50693	-4.2745	0.5069	-5.96697	0.50694	-7.55384	0.50692	-9.05509	0.50688	-10.4953
0.50593	-2.43045	0.50587	-4.27792	0.50591	-5.97216	0.50589	-7.55893	0.50591	-9.06354	0.50591	-10.5043
0.5049	-2.4343	0.50493	-4.28378	0.50491	-5.97992	0.50492	-7.5686	0.50492	-9.07266	0.50489	-10.5159
0.50395	-2.43652	0.50392	-4.28652	0.50392	-5.98612	0.50393	-7.57589	0.50388	-9.08225	0.5039	-10.5258
0.50292	-2.43903	0.50292	-4.29138	0.50295	-5.99148	0.50292	-7.58303	0.50292	-9.09102	0.50295	-10.5363
0.50189	-2.44266	0.50192	-4.29763	0.50192	-5.99863	0.50193	-7.5922	0.5019	-9.10076	0.50192	-10.5484
0.50092	-2.4441	0.50092	-4.29966	0.5009	-6.00408	0.50097	-7.59713	0.50094	-9.10865	0.50091	-10.5566
0.49989	-2.44431	0.49992	-4.30235	0.49993	-6.00761	0.49992	-7.6029	0.49991	-9.11597	0.49988	-10.565
0.49891	-2.44766	0.49893	-4.30756	0.49894	-6.01498	0.49892	-7.61083	0.49896	-9.12535	0.49892	-10.5766
0.4979	-2.44958	0.49795	-4.31104	0.4979	-6.01978	0.49796	-7.6188	0.49793	-9.13437	0.49795	-10.5883
0.49689	-2.45355	0.4969	-4.31781	0.4969	-6.02668	0.49693	-7.62748	0.49691	-9.14388	0.49694	-10.5986
0.49593	-2.45575	0.4959	-4.32209	0.49596	-6.03385	0.49593	-7.63536	0.49594	-9.15234	0.49593	-10.6076
0.49489	-2.45809	0.49495	-4.32635	0.49487	-6.0391	0.49493	-7.64299	0.49492	-9.16264	0.49495	-10.618
0.49391	-2.45936	0.49393	-4.33041	0.49392	-6.04527	0.49398	-7.64936	0.49391	-9.17053	0.49395	-10.6273
0.49297	-2.46152	0.49291	-4.334	0.4929	-6.04999	0.49293	-7.65649	0.49295	-9.17939	0.49298	-10.6376
0.49191	-2.46436	0.49194	-4.33926	0.4919	-6.05811	0.49198	-7.6639	0.49195	-9.19003	0.49193	-10.6494
0.49088	-2.4672	0.49092	-4.34555	0.4909	-6.06454	0.49096	-7.67191	0.49092	-9.19888	0.49094	-10.6602
0.48995	-2.46925	0.48994	-4.34854	0.48991	-6.06936	0.48995	-7.67932	0.48995	-9.20717	0.48992	-10.6703
0.48887	-2.47319	0.48886	-4.35449	0.48895	-6.07712	0.48889	-7.68855	0.48889	-9.21847	0.48895	-10.6815
0.48786	-2.47511	0.48795	-4.35829	0.48791	-6.08261	0.48795	-7.69572	0.48793	-9.22448	0.48795	-10.6929
0.48689	-2.47715	0.48695	-4.3627	0.48695	-6.08883	0.48692	-7.70194	0.48688	-9.23219	0.48688	-10.7019
0.48589	-2.48179	0.4859	-4.36794	0.48591	-6.09551	0.48587	-7.71153	0.4859	-9.24367	0.48592	-10.7134
0.48492	-2.48302	0.48491	-4.37191	0.48492	-6.10123	0.48487	-7.71827	0.48491	-9.25136	0.48492	-10.7241
0.48388	-2.4856	0.48388	-4.37743	0.48387	-6.1082	0.48389	-7.72648	0.48389	-9.26182	0.4839	-10.735
0.48289	-2.48939	0.48292	-4.38245	0.48296	-6.11532	0.48292	-7.7352	0.4829	-9.27168	0.48296	-10.7463
0.48194	-2.49071	0.48192	-4.38603	0.48191	-6.11919	0.48193	-7.74159	0.48191	-9.27881	0.48192	-10.756
0.48095	-2.49213	0.48093	-4.39015	0.48091	-6.12504	0.48092	-7.74831	0.48089	-9.28736	0.48092	-10.7649
0.4799	-2.49521	0.4799	-4.39458	0.47987	-6.13136	0.47992	-7.75545	0.47991	-9.29782	0.47987	-10.7758
0.47889	-2.49688	0.47886	-4.39898	0.47891	-6.1377	0.47888	-7.76423	0.47893	-9.30619	0.47894	-10.7863
0.4779	-2.50082	0.47789	-4.40521	0.47786	-6.14464	0.47787	-7.7741	0.4779	-9.31644	0.47787	-10.7979
0.47688	-2.5026	0.47691	-4.40887	0.47688	-6.14947	0.47694	-7.7801	0.47687	-9.32569	0.47692	-10.8063
0.47592	-2.50617	0.4759	-4.41446	0.4759	-6.15738	0.47595	-7.7888	0.47591	-9.33377	0.47591	-10.8185
0.47492	-2.50617	0.47489	-4.41616	0.47487	-6.16105	0.4749	-7.79435	0.47486	-9.341	0.4749	-10.8267
0.47395	-2.50679	0.47393	-4.41914	0.47394	-6.16586	0.47391	-7.79995	0.47387	-9.34927	0.47394	-10.8355
0.47288	-2.51057	0.47289	-4.42453	0.47287	-6.17251	0.47292	-7.80967	0.47289	-9.36138	0.47291	-10.847
0.47189	-2.51343	0.47194	-4.42894	0.47192	-6.17952	0.47193	-7.81692	0.47191	-9.36971	0.47191	-10.8567
0.47091	-2.51499	0.47092	-4.43209	0.47086	-6.1846	0.47093	-7.82387	0.47092	-9.37874	0.47088	-10.8659
0.46988	-2.51907	0.46986	-4.43867	0.4699	-6.19238	0.46991	-7.83314	0.46994	-9.38924	0.46989	-10.8786
0.46889	-2.51983	0.46891	-4.44162	0.4689	-6.19769	0.46892	-7.84004	0.46889	-9.39709	0.4689	-10.888
0.46788	-2.52109	0.46793	-4.4443	0.4679	-6.20271	0.46795	-7.84744	0.4679	-9.40558	0.46791	-10.8971
0.46685	-2.52447	0.46687	-4.45071	0.46686	-6.21119	0.46692	-7.85506	0.46692	-9.41531	0.46693	-10.9083
0.4659	-2.52611	0.46591	-4.45528	0.46587	-6.21716	0.4659	-7.86302	0.46589	-9.42453	0.46593	-10.9189
0.46487	-2.52952	0.4649	-4.45982	0.46486	-6.22392	0.4649	-7.87223	0.4649	-9.43616	0.4649	-10.9307
0.46391	-2.53184	0.46386	-4.46479	0.4639	-6.23112	0.46388	-7.87942	0.4639	-9.4442	0.46387	-10.9419
0.46292	-2.53343	0.4629	-4.47076	0.46289	-6.23608	0.46292	-7.88715	0.46289	-9.45334	0.4629	-10.9523
0.4619	-2.53504	0.4619	-4.47438	0.46189	-6.24239	0.46191	-7.89525	0.46189	-9.4612	0.46191	-10.961
0.46088	-2.53653	0.46088	-4.47852	0.46088	-6.24708	0.4609	-7.90047	0.46091	-9.47011	0.46092	-10.9714
0.45989	-2.54028	0.45993	-4.48298	0.45991	-6.25335	0.4599	-7.90983	0.45994	-9.4811	0.45989	-10.9825
0.45889	-2.54287	0.45894	-4.48747	0.45895	-6.26093	0.45894	-7.91731	0.4589	-9.49113	0.45896	-10.9944
0.45791	-2.54434	0.45792	-4.49123	0.4579	-6.26664	0.45795	-7.9244	0.45794	-9.49936	0.45793	-11.0048
0.45692	-2.54819	0.4569	-4.4964	0.45696	-6.27446	0.45688	-7.93399	0.45697	-9.50892	0.45691	-11.0162
0.45587	-2.54826	0.45591	-4.49869	0.45591	-6.27858	0.45593	-7.94096	0.45595	-9.51688	0.45593	-11.0257
0.45493	-2.54879	0.45484	-4.50047	0.45498	-6.28239	0.45497	-7.94638	0.45495	-9.52437	0.45497	-11.0336
0.45392	-2.55237	0.4539	-4.50647	0.45391	-6.29009	0.45393	-7.95452	0.45395	-9.53594	0.45394	-11.0457
0.45299	-2.55337	0.45293	-4.50963	0.45293	-6.29579	0.45297	-7.96113	0.45297	-9.54538	0.45291	-11.0547
0.45195	-2.55657	0.45191	-4.51413	0.45193	-6.3017	0.45191	-7.9704	0.45193	-9.55481	0.45189	-11.0652
0.45087	-2.55908	0.45089	-4.51933	0.45091	-6.30766	0.45093	-7.9791	0.45093	-9.56416	0.45086	-11.0775
0.44989	-2.55995	0.44992	-4.5213	0.44991	-6.313	0.44991	-7.98528	0.44991	-9.57234	0.44988	-11.0861
0.4489	-2.55936	0.44893	-4.52415	0.44889	-6.31695	0.44891	-7.99227	0.44891	-9.5788	0.44893	-11.0951
0.44794	-2.56151	0.4479	-4.52976	0.44793	-6.32289	0.44791	-7.99893	0.44795	-9.58828	0.44794	-11.1063
0.44685	-2.56307	0.44694	-4.5332	0.44694	-6.32909	0.44694	-8.00657	0.44694	-9.59613	0.44694	-11.116
0.44589	-2.56604	0.4459	-4.53817	0.44592	-6.33542	0.44592	-8.01564	0.44595	-9.60452	0.44589	-11.1265
0.4449	-2.5675	0.44491	-4.54153	0.4449	-6.34057	0.44495	-8.02452	0.44495	-9.61433	0.44499	-11.1374
0.44393	-2.56957	0.44389	-4.54505	0.44391	-6.34754	0.44385	-8.03136	0.4439	-9.6248	0.44396	-11.1491
0.44292	-2.57006	0.44288	-4.54889	0.44292	-6.35192	0.44285	-8.03756	0.44293	-9.63171	0.4429	-11.1577
0.44199	-2.57092	0.44191	-4.5514	0.44192	-6.35699	0.4419	-8.04361	0.4419	-9.64137	0.44196	-11.1675
0.44092	-2.57412	0.44093	-4.55687	0.44091	-6.36478	0.44092	-8.05197	0.4409	-9.65108	0.44096	-11.1805
0.43991	-2.57553	0.4399	-4.56082	0.43991	-6.3714	0.4399	-8.05977	0.43995	-9.66057	0.43991	-11.1899
0.43886	-2.57731	0.43897	-4.56363	0.43891	-6.37582	0.43892	-8.06701	0.43892	-9.66943	0.43896	-11.1999
0.43792	-2.57934	0.4379	-4.56823	0.43788	-6.38341	0.43791	-8.07555	0.43788	-9.6802	0.43794	-11.2105
0.43692	-2.58025	0.43689	-4.57075	0.4369	-6.38866	0.4369	-8.08159	0.43693	-9.68775	0.43689	-11.2205
0.43593	-2.58246	0.43592	-4.57542	0.43588	-6.39476	0.4359	-8.09003	0.43587	-9.69692	0.43593	-11.2331
0.43486	-2.58398	0.43494	-4.57978	0.43491	-6.40118	0.43488	-8.09972	0.43491	-9.70624	0.43488	-11.2443
0.43391	-2.584	0.43392	-4.58238	0.4339	-6.4046	0.43393	-8.10477	0.43394	-9.71413	0.43394	-11.2545
0.43291	-2.58659	0.43287	-4.58674	0.43291	-6.4112	0.4329	-8.11428	0.43295	-9.72439	0.43291	-11.2656
0.4319	-2.58783	0.43188	-4.5904	0.4319	-6.41756	0.4319	-8.12094	0.43191	-9.73384	0.43188	-11.2752
0.43085	-2.58867	0.43087	-4.59288	0.43091	-6.42145	0.43094	-8.12746	0.43087	-9.74263	0.43093	-11.2856
0.42991	-2.58907	0.42986	-4.59611	0.4299	-6.4261	0.42995	-8.13374	0.42989	-9.75008	0.42991	-11.2952
0.42892	-2.58935	0.4289	-4.59828	0.42891	-6.43014	0.42889	-8.14013	0.42891	-9.75851	0.42895	-11.3048
0.42793	-2.59102	0.42789	-4.60205	0.4279	-6.43781	0.42787	-8.14789	0.42791	-9.76685	0.42791	-11.3168
0.42688	-2.59343	0.42688	-4.60558	0.42691	-6.44359	0.42687	-8.15565	0.4269	-9.77626	0.42689	-11.3277
0.4259	-2.59287	0.42589	-4.60769	0.4259	-6.4473	0.42587	-8.16218	0.42591	-9.78478	0.42591	-11.3371
0.42487	-2.59574	0.4249	-4.61155	0.4249	-6.4532	0.42489	-8.16999	0.42486	-9.79561	0.42492	-11.3487
0.4239	-2.59499	0.42389	-4.61271	0.42388	-6.45621	0.42393	-8.17513	0.42392	-9.80151	0.42391	-11.3567
0.42294	-2.59368	0.42288	-4.61429	0.42291	-6.45941	0.42286	-8.17955	0.42291	-9.80865	0.42291	-11.3653
0.42193	-2.59639	0.42189	-4.61794	0.42187	-6.46592	0.42189	-8.18823	0.42184	-9.81907	0.42191	-11.3769
0.42089	-2.59669	0.42091	-4.6204	0.42093	-6.47039	0.42094	-8.19419	0.42091	-9.8268	0.42093	-11.3863
0.41992	-2.59811	0.41991	-4.62448	0.41993	-6.47552	0.4199	-8.20255	0.41994	-9.83595	0.41993	-11.3958
0.4189	-2.60013	0.41892	-4.62768	0.41889	-6.48109	0.41893	-8.20938	0.41896	-9.8466	0.41893	-11.4078
0.41789	-2.59976	0.41792	-4.63027	0.41794	-6.48536	0.41789	-8.2153	0.41791	-9.85429	0.41789	-11.4158
0.4169	-2.59975	0.41687	-4.63227	0.4169	-6.48917	0.41691	-8.22145	0.41691	-9.86055	0.41693	-11.4258
0.41596	-2.60073	0.41593	-4.63389	0.41593	-6.49316	0.41592	-8.22918	0.41595	-9.86978	0.41594	-11.4366
0.41489	-2.6015	0.41489	-4.63803	0.41492	-6.49907	0.41496	-8.23511	0.41491	-9.87898	0.41493	-11.4466
0.41391	-2.6035	0.41391	-4.6411	0.41394	-6.50421	0.41395	-8.24296	0.41392	-9.88696	0.41395	-11.4579
0.41295	-2.60308	0.41292	-4.64225	0.41294	-6.5085	0.41291	-8.24867	0.4129	-9.8945	0.41294	-11.467
0.41191	-2.60413	0.4119	-4.64631	0.41195	-6.51359	0.41191	-8.25509	0.41193	-9.90387	0.41197	-11.4783
0.41091	-2.606	0.41092	-4.64939	0.41091	-6.51901	0.41087	-8.26349	0.41092	-9.91338	0.4109	-11.49
0.4099	-2.60563	0.40991	-4.6512	0.40988	-6.52243	0.40991	-8.26966	0.4099	-9.92052	0.40991	-11.4986
0.40893	-2.6076	0.40889	-4.6554	0.40888	-6.5277	0.40888	-8.27687	0.40888	-9.92995	0.40891	-11.5088
0.40789	-2.60717	0.40785	-4.65722	0.40788	-6.53183	0.40791	-8.28123	0.4079	-9.93812	0.40788	-11.5198
0.40688	-2.60712	0.40688	-4.65871	0.40693	-6.5352	0.40688	-8.28862	0.40693	-9.94521	0.40689	-11.5278
0.40589	-2.60878	0.40586	-4.66238	0.40586	-6.54117	0.4059	-8.2955	0.40591	-9.95457	0.4059	-11.5388
0.40486	-2.60729	0.40491	-4.66197	0.4049	-6.54317	0.40486	-8.29932	0.40489	-9.95871	0.40489	-11.5465
0.40394	-2.60654	0.40387	-4.66267	0.4039	-6.54549	0.40394	-8.30455	0.40395	-9.96552	0.40385	-11.5541
0.40291	-2.60771	0.40287	-4.66529	0.40287	-6.55125	0.40289	-8.31156	0.40293	-9.97443	0.40286	-11.5645
0.4019	-2.60676	0.40195	-4.66656	0.40185	-6.55433	0.40188	-8.31594	0.40191	-9.98177	0.40191	-11.5734
0.4009	-2.60909	0.4009	-4.66939	0.4009	-6.55934	0.40087	-8.32216	0.40091	-9.99035	0.4009	-11.5839
0.39986	-2.60929	0.39982	-4.67273	0.39987	-6.56248	0.39984	-8.32889	0.3999	-9.99841	0.39985	-11.5932
0.39887	-2.60871	0.39883	-4.67376	0.39886	-6.56651	0.39891	-8.33459	0.39886	-10.0053	0.3989	-11.6022
0.3979	-2.60711	0.39786	-4.67315	0.39786	-6.56829	0.39788	-8.33658	0.39791	-10.0103	0.3979	-11.6094
0.39685	-2.60562	0.39691	-4.67425	0.39689	-6.56948	0.39694	-8.34112	0.39688	-10.0186	0.39688	-11.6174
0.39589	-2.60655	0.39587	-4.67705	0.39585	-6.5738	0.39591	-8.34861	0.39593	-10.0273	0.39591	-11.6262
0.3949	-2.6072	0.39491	-4.67879	0.39487	-6.5778	0.39491	-8.35454	0.39491	-10.0343	0.39491	-11.6371
0.39386	-2.60671	0.3939	-4.67963	0.39391	-6.58058	0.3939	-8.35913	0.39388	-10.0407	0.39391	-11.6451
0.3929	-2.6082	0.39291	-4.68204	0.39287	-6.58724	0.39291	-8.36559	0.39288	-10.0486	0.39288	-11.6548
0.39184	-2.60709	0.39188	-4.68326	0.3919	-6.58811	0.39186	-8.36897	0.39191	-10.055	0.39195	-11.663
0.39089	-2.60593	0.3909	-4.68324	0.39088	-6.59022	0.39087	-8.37321	0.3909	-10.0609	0.39091	-11.6707
0.38992	-2.60756	0.38988	-4.68664	0.38991	-6.59419	0.3899	-8.37969	0.38989	-10.0695	0.38989	-11.6815
0.38891	-2.60667	0.38885	-4.68748	0.38885	-6.59732	0.38889	-8.38376	0.38891	-10.076	0.38888	-11.6884
0.38788	-2.607	0.3879	-4.68877	0.38783	-6.60048	0.38788	-8.38885	0.38785	-10.0832	0.38786	-11.6964
0.38687	-2.6078	0.38691	-4.69104	0.38686	-6.6036	0.38688	-8.39492	0.38687	-10.0906	0.38687	-11.707
0.38582	-2.60747	0.38585	-4.69105	0.38588	-6.60675	0.38589	-8.39869	0.38589	-10.0961	0.38591	-11.7168
0.38489	-2.60811	0.38487	-4.69352	0.38487	-6.61073	0.38492	-8.40441	0.38485	-10.1043	0.3849	-11.7242
0.38388	-2.60791	0.38383	-4.6953	0.38388	-6.61307	0.38387	-8.41044	0.38386	-10.1121	0.38391	-11.7324
0.38289	-2.60762	0.38287	-4.69542	0.38289	-6.61636	0.38281	-8.41469	0.38292	-10.1185	0.38286	-11.7405
0.38187	-2.60885	0.38185	-4.69833	0.38187	-6.6196	0.38185	-8.41898	0.38188	-10.1258	0.38187	-11.7507
0.38089	-2.60784	0.38087	-4.69838	0.3809	-6.6221	0.38087	-8.4236	0.38091	-10.1307	0.38087	-11.7579
0.3799	-2.60759	0.3799	-4.69888	0.3799	-6.62503	0.37993	-8.42896	0.37987	-10.1373	0.37991	-11.7672
0.37888	-2.60635	0.37888	-4.69854	0.37892	-6.62555	0.37897	-8.43099	0.37891	-10.1427	0.37891	-11.7735
0.3779	-2.60553	0.3779	-4.69899	0.37789	-6.62649	0.37792	-8.43503	0.3779	-10.1466	0.37792	-11.7796
0.37692	-2.60612	0.37688	-4.70074	0.37692	-6.63086	0.37692	-8.44061	0.37692	-10.1541	0.37687	-11.7893
0.37588	-2.60564	0.37589	-4.70189	0.37589	-6.63379	0.37593	-8.44407	0.37589	-10.1598	0.37589	-11.7978
0.37493	-2.60522	0.3749	-4.70371	0.37487	-6.63447	0.37489	-8.44763	0.37491	-10.1651	0.37489	-11.8053
0.37389	-2.60644	0.37386	-4.70615	0.37389	-6.63917	0.37389	-8.45425	0.37391	-10.1727	0.37391	-11.8147
0.37288	-2.60447	0.37288	-4.70411	0.37293	-6.63936	0.37287	-8.45592	0.37288	-10.1768	0.37288	-11.8204
0.3719	-2.60165	0.37187	-4.70201	0.37186	-6.63973	0.37193	-8.45579	0.37194	-10.1801	0.37191	-11.8252
0.37091	-2.60224	0.37088	-4.70387	0.37089	-6.64243	0.37093	-8.46188	0.37084	-10.1876	0.37091	-11.8338
0.36988	-2.60163	0.3699	-4.70283	0.36988	-6.64296	0.36995	-8.46478	0.36991	-10.1918	0.36992	-11.8404
0.36889	-2.60177	0.36887	-4.70571	0.36887	-6.64619	0.36895	-8.46959	0.36893	-10.1994	0.36891	-11.8497
0.3679	-2.60188	0.36785	-4.70582	0.3679	-6.6482	0.36791	-8.47316	0.36785	-10.2035	0.3679	-11.8558
0.3669	-2.60085	0.36685	-4.70653	0.36687	-6.6502	0.36692	-8.47737	0.3669	-10.2099	0.36691	-11.8632
0.36593	-2.59943	0.36587	-4.70601	0.3659	-6.65192	0.36589	-8.48003	0.3659	-10.2144	0.3659	-11.869
0.36495	-2.59937	0.36481	-4.70617	0.3649	-6.65243	0.3649	-8.48303	0.36493	-10.2184	0.36488	-11.8761
0.36385	-2.59933	0.36387	-4.7073	0.36391	-6.65475	0.36389	-8.48788	0.36386	-10.2218	0.36391	-11.8829
0.36285	-2.60003	0.36289	-4.70892	0.36289	-6.65753	0.36286	-8.49158	0.36292	-10.2277	0.36291	-11.8899
0.36189	-2.59848	0.3619	-4.70755	0.36184	-6.65851	0.3619	-8.49342	0.36189	-10.2327	0.36191	-11.8972
0.36088	-2.60021	0.36088	-4.70971	0.36085	-6.66122	0.36085	-8.49945	0.36088	-10.2382	0.36091	-11.9055
0.35987	-2.59858	0.35986	-4.70936	0.3599	-6.66239	0.35991	-8.50097	0.35987	-10.2425	0.35982	-11.9117
0.35889	-2.59719	0.3589	-4.70895	0.35888	-6.66384	0.35888	-8.50361	0.3589	-10.2462	0.35892	-11.9167
0.35787	-2.59852	0.35787	-4.71049	0.35788	-6.66615	0.35788	-8.50747	0.35794	-10.253	0.35791	-11.9236
0.35691	-2.59747	0.35691	-4.70965	0.35691	-6.66664	0.35687	-8.51084	0.3569	-10.2563	0.35691	-11.9308
0.35588	-2.59679	0.35585	-4.71079	0.35586	-6.66909	0.35591	-8.51246	0.35587	-10.2613	0.35596	-11.9375
0.35485	-2.59744	0.35485	-4.71168	0.35488	-6.67049	0.35489	-8.51637	0.35486	-10.2675	0.3549	-11.9431
0.35385	-2.59537	0.35389	-4.71101	0.35388	-6.67153	0.35383	-8.51879	0.35389	-10.2706	0.35392	-11.9485
0.35287	-2.59373	0.35283	-4.71004	0.35288	-6.67087	0.35289	-8.51972	0.35289	-10.2732	0.35293	-11.9542
0.35187	-2.59339	0.35188	-4.71083	0.3519	-6.67262	0.35188	-8.52309	0.35186	-10.279	0.35184	-11.9604
0.3509	-2.5934	0.35087	-4.71144	0.35088	-6.67415	0.35085	-8.52611	0.35086	-10.2828	0.35085	-11.965
0.34986	-2.59372	0.34992	-4.71233	0.34986	-6.6768	0.34985	-8.52984	0.34988	-10.2885	0.34987	-11.9716
0.34881	-2.59226	0.34888	-4.7125	0.34884	-6.6776	0.34887	-8.53149	0.34891	-10.2928	0.34884	-11.9769
0.3479	-2.59318	0.34785	-4.71316	0.34788	-6.67891	0.34784	-8.53463	0.34789	-10.2974	0.34786	-11.9835
0.34689	-2.58976	0.34688	-4.71168	0.34686	-6.67803	0.34689	-8.53546	0.34689	-10.2991	0.3469	-11.9887
0.34587	-2.58827	0.34585	-4.71012	0.34591	-6.67726	0.34591	-8.53524	0.34594	-10.3029	0.34592	-11.9929
0.34492	-2.58957	0.34488	-4.71195	0.34488	-6.67977	0.3449	-8.54005	0.34486	-10.3079	0.34491	-11.9974
0.34391	-2.58926	0.34388	-4.71223	0.34386	-6.68079	0.34386	-8.54308	0.34388	-10.31	0.34385	-12.0046
0.34288	-2.58876	0.3429	-4.71121	0.34289	-6.68217	0.34288	-8.54551	0.34289	-10.3158	0.34291	-12.0091
0.3419	-2.5906	0.34192	-4.71376	0.34184	-6.68506	0.34188	-8.54764	0.34192	-10.3206	0.34188	-12.0159
0.34089	-2.58756	0.34089	-4.71231	0.34089	-6.68446	0.34092	-8.54954	0.3409	-10.323	0.34091	-12.0206
0.33992	-2.58646	0.33988	-4.7113	0.33991	-6.68407	0.3399	-8.55028	0.33991	-10.3255	0.33989	-12.0247
0.33895	-2.58683	0.3389	-4.71105	0.33892	-6.68522	0.33891	-8.55144	0.33888	-10.3301	0.3389	-12.028
0.33791	-2.58577	0.33784	-4.71076	0.3379	-6.68546	0.33786	-8.5547	0.3379	-10.3334	0.33786	-12.0355
0.33688	-2.58707	0.33692	-4.71197	0.3369	-6.6874	0.33689	-8.55742	0.33694	-10.3367	0.33689	-12.0411
0.33591	-2.58641	0.33584	-4.71205	0.33589	-6.68861	0.33587	-8.55835	0.33588	-10.3415	0.33591	-12.045
0.33492	-2.58554	0.33486	-4.71239	0.33489	-6.6899	0.33485	-8.56196	0.3349	-10.3446	0.3349	-12.0488
0.33391	-2.58673	0.33387	-4.71299	0.33387	-6.69121	0.33393	-8.56486	0.33389	-10.3486	0.33385	-12.0555
0.33289	-2.58544	0.33289	-4.71265	0.33287	-6.69142	0.3329	-8.56576	0.33288	-10.3515	0.33286	-12.0602
0.33185	-2.58544	0.33188	-4.71398	0.33188	-6.69311	0.33185	-8.56848	0.33186	-10.3545	0.33186	-12.0654
0.33086	-2.58515	0.33089	-4.71383	0.33085	-6.6941	0.3309	-8.57092	0.33086	-10.3591	0.33088	-12.0705
0.32985	-2.58388	0.32986	-4.71344	0.32986	-6.69381	0.32989	-8.57143	0.32987	-10.362	0.32988	-12.0755
0.32887	-2.58435	0.32883	-4.71511	0.32891	-6.69667	0.32888	-8.57448	0.32889	-10.3653	0.32889	-12.0807
0.32787	-2.58229	0.32789	-4.71379	0.32786	-6.69559	0.32786	-8.57494	0.32789	-10.3684	0.32792	-12.0836
0.32689	-2.58117	0.32686	-4.7123	0.32686	-6.69458	0.3269	-8.57545	0.32689	-10.368	0.32689	-12.0858
0.32589	-2.58157	0.32585	-4.71402	0.32584	-6.69675	0.32587	-8.57705	0.32589	-10.3726	0.32589	-12.0935
0.32488	-2.58004	0.32485	-4.71269	0.32485	-6.69686	0.32481	-8.57892	0.32486	-10.3757	0.32488	-12.0962
0.32389	-2.58019	0.32385	-4.71372	0.32383	-6.69852	0.32388	-8.58027	0.32389	-10.3774	0.32389	-12.1007
0.32284	-2.58024	0.32286	-4.71361	0.32289	-6.6998	0.32286	-8.58206	0.32288	-10.3803	0.32293	-12.1054
0.32185	-2.57861	0.32183	-4.71193	0.3219	-6.69906	0.3219	-8.58251	0.32187	-10.3803	0.32189	-12.1087
0.32089	-2.5765	0.32089	-4.70992	0.32087	-6.69789	0.32088	-8.58108	0.32088	-10.3809	0.32086	-12.1102
0.31986	-2.5772	0.31988	-4.71121	0.31987	-6.69856	0.3199	-8.58246	0.31988	-10.3822	0.31985	-12.114
0.31888	-2.57663	0.31885	-4.71033	0.3189	-6.69881	0.31891	-8.58486	0.31885	-10.3863	0.31887	-12.1171
0.31787	-2.57771	0.31788	-4.71292	0.3179	-6.70116	0.3179	-8.58836	0.31783	-10.3895	0.31786	-12.1225
0.31687	-2.57719	0.31686	-4.71239	0.31687	-6.70074	0.31688	-8.58828	0.31686	-10.3911	0.31687	-12.1253
0.31587	-2.57724	0.31586	-4.71261	0.31585	-6.70282	0.31581	-8.58998	0.31586	-10.3953	0.31589	-12.1296
0.31483	-2.57635	0.31484	-4.71172	0.31488	-6.70208	0.31485	-8.59071	0.31486	-10.3983	0.31487	-12.1326
0.31386	-2.57367	0.31387	-4.71026	0.31383	-6.70034	0.31386	-8.59118	0.31388	-10.3987	0.31391	-12.1352
0.31284	-2.57548	0.31283	-4.71107	0.31288	-6.70263	0.31284	-8.59336	0.31289	-10.4023	0.31286	-12.1407
0.31186	-2.57508	0.31186	-4.71262	0.31187	-6.70267	0.31185	-8.59447	0.31189	-10.4039	0.31188	-12.1448
0.31086	-2.57433	0.31082	-4.71168	0.31083	-6.70248	0.31084	-8.59562	0.31084	-10.4056	0.31085	-12.1481
0.30984	-2.57578	0.30983	-4.71304	0.30984	-6.70459	0.30985	-8.59793	0.30985	-10.4108	0.30992	-12.1529
0.3088	-2.5746	0.30885	-4.7128	0.30885	-6.7041	0.3089	-8.59819	0.30883	-10.4121	0.30886	-12.1554
0.30784	-2.57401	0.3078	-4.7134	0.30788	-6.7067	0.30787	-8.60053	0.30789	-10.4147	0.30789	-12.16
0.30682	-2.57483	0.30682	-4.71329	0.30689	-6.70749	0.30688	-8.60208	0.30688	-10.419	0.30689	-12.1643
0.30587	-2.57312	0.30585	-4.71222	0.30581	-6.70746	0.30585	-8.60139	0.30588	-10.4195	0.30587	-12.1642
0.30482	-2.57398	0.30483	-4.71298	0.30485	-6.70858	0.30481	-8.60509	0.30484	-10.4217	0.30485	-12.1697
0.3038	-2.5742	0.30383	-4.71279	0.30387	-6.70937	0.30384	-8.60633	0.30386	-10.4236	0.30383	-12.1732
0.30288	-2.57367	0.30291	-4.71248	0.30287	-6.70888	0.30287	-8.60661	0.30291	-10.4251	0.30291	-12.1753
0.30185	-2.57241	0.30187	-4.712	0.30184	-6.70846	0.30188	-8.60608	0.30191	-10.4254	0.30191	-12.1779
0.30089	-2.57176	0.30087	-4.71202	0.30086	-6.70778	0.30086	-8.60585	0.30086	-10.4281	0.30087	-12.1809
0.29985	-2.57233	0.29987	-4.71276	0.29987	-6.70936	0.2999	-8.60762	0.29985	-10.4307	0.29987	-12.1829
0.29888	-2.57216	0.29886	-4.71388	0.29887	-6.71116	0.29889	-8.61116	0.29891	-10.433	0.2989	-12.1861
0.29788	-2.57083	0.29789	-4.71248	0.29786	-6.71073	0.29786	-8.61036	0.29787	-10.435	0.2979	-12.1884
0.29683	-2.5724	0.29688	-4.71406	0.29691	-6.71262	0.29689	-8.61326	0.29688	-10.4383	0.29687	-12.1935
0.29586	-2.57036	0.29592	-4.71155	0.29588	-6.71003	0.29585	-8.61273	0.29588	-10.4368	0.29589	-12.1934
0.29487	-2.56854	0.29489	-4.70949	0.29488	-6.70857	0.29489	-8.61172	0.29484	-10.4366	0.29491	-12.1937
0.29383	-2.56988	0.29386	-4.71115	0.29389	-6.71089	0.29388	-8.61443	0.29389	-10.441	0.29388	-12.1987
0.29283	-2.56885	0.29286	-4.71029	0.29285	-6.71115	0.29287	-8.61425	0.29288	-10.4417	0.29287	-12.2003
0.29187	-2.56984	0.29187	-4.71125	0.29184	-6.71144	0.29187	-8.61621	0.29186	-10.4446	0.29188	-12.2042
0.29079	-2.57051	0.2909	-4.71333	0.29086	-6.7127	0.29087	-8.61698	0.29092	-10.4455	0.29087	-12.209
0.2899	-2.56862	0.2899	-4.71198	0.28989	-6.71212	0.28987	-8.61709	0.28986	-10.4466	0.28987	-12.2084
0.28888	-2.56731	0.2889	-4.71078	0.28889	-6.71194	0.28888	-8.61739	0.28891	-10.4486	0.28889	-12.21
0.28786	-2.56855	0.28785	-4.71211	0.28786	-6.71281	0.2879	-8.61858	0.28789	-10.4496	0.28789	-12.2134
0.28687	-2.56851	0.28688	-4.71142	0.28682	-6.71357	0.2869	-8.6198	0.28689	-10.4522	0.28689	-12.2155
0.28585	-2.5696	0.28582	-4.71326	0.28589	-6.71623	0.28584	-8.62259	0.28584	-10.454	0.28588	-12.22
0.2848	-2.56976	0.28481	-4.71271	0.28486	-6.71592	0.28487	-8.6231	0.28491	-10.4564	0.28488	-12.2215
0.28384	-2.56892	0.28384	-4.71374	0.28387	-6.71671	0.2839	-8.62299	0.28383	-10.4588	0.28385	-12.2246
0.28282	-2.5694	0.28285	-4.71433	0.28286	-6.71791	0.28287	-8.62636	0.28289	-10.4605	0.28285	-12.2279
0.28187	-2.56886	0.28185	-4.71416	0.28189	-6.71678	0.28184	-8.62649	0.28188	-10.4599	0.28187	-12.23
0.28079	-2.56966	0.28086	-4.71544	0.28089	-6.71909	0.28085	-8.62927	0.2809	-10.4619	0.28085	-12.2325
0.27982	-2.56935	0.27983	-4.71516	0.27986	-6.71936	0.27985	-8.63028	0.27988	-10.4635	0.27989	-12.2348
0.27883	-2.56944	0.27885	-4.71427	0.27886	-6.71943	0.27884	-8.63089	0.27889	-10.464	0.27883	-12.2369
0.27783	-2.57035	0.27786	-4.71682	0.27785	-6.72235	0.27787	-8.6338	0.27786	-10.4682	0.27785	-12.2411
0.27685	-2.56894	0.27688	-4.71516	0.27689	-6.7214	0.27682	-8.63269	0.27689	-10.4693	0.27686	-12.2422
0.27582	-2.56841	0.2759	-4.71535	0.27586	-6.71958	0.27584	-8.63355	0.2759	-10.4686	0.27585	-12.2447
0.27484	-2.56859	0.27484	-4.71728	0.27485	-6.72061	0.27488	-8.63651	0.27488	-10.4718	0.27484	-12.2475
0.27382	-2.56829	0.27385	-4.71645	0.27388	-6.72144	0.27389	-8.63652	0.27384	-10.4715	0.27385	-12.2488
0.27284	-2.56867	0.27285	-4.7173	0.27286	-6.7233	0.27286	-8.63781	0.27286	-10.475	0.27284	-12.2526
0.27182	-2.5696	0.27186	-4.71734	0.27181	-6.72473	0.27185	-8.63816	0.27187	-10.4756	0.27188	-12.2533
0.27081	-2.56895	0.27079	-4.71719	0.27083	-6.72519	0.27086	-8.64026	0.27079	-10.4787	0.27086	-12.2548
0.26984	-2.56742	0.26985	-4.71575	0.26983	-6.72329	0.26982	-8.63777	0.26985	-10.4771	0.26987	-12.252
0.26886	-2.5675	0.26887	-4.71536	0.26883	-6.72374	0.26887	-8.63914	0.26883	-10.4788	0.26885	-12.2564
0.26786	-2.56803	0.26784	-4.71643	0.26783	-6.72578	0.26786	-8.63956	0.26787	-10.4823	0.26788	-12.2597
0.26685	-2.56908	0.26682	-4.71774	0.26686	-6.72631	0.26686	-8.64099	0.26685	-10.4819	0.26684	-12.2619
0.26584	-2.56895	0.26583	-4.71682	0.26584	-6.72689	0.26585	-8.643	0.26588	-10.4845	0.26591	-12.263
0.26482	-2.5698	0.26483	-4.71922	0.26482	-6.72969	0.26484	-8.64585	0.26485	-10.4884	0.26482	-12.2668
0.26386	-2.56801	0.26388	-4.71814	0.26386	-6.7288	0.26389	-8.64588	0.26387	-10.488	0.26388	-12.2692
0.26286	-2.5677	0.26284	-4.71859	0.26288	-6.7279	0.26288	-8.64527	0.26287	-10.489	0.26288	-12.2693
0.2619	-2.56975	0.26182	-4.72046	0.26188	-6.73058	0.26187	-8.64936	0.26184	-10.4913	0.26184	-12.2725
0.26085	-2.56922	0.26086	-4.72071	0.26082	-6.73085	0.26084	-8.64925	0.2609	-10.4931	0.2609	-12.2741
0.25987	-2.5698	0.25987	-4.72128	0.2599	-6.73211	0.25988	-8.65148	0.25986	-10.4957	0.25984	-12.2763
0.25886	-2.57024	0.25885	-4.72213	0.25882	-6.73458	0.25887	-8.65428	0.25888	-10.497	0.25888	-12.2803
0.25789	-2.56973	0.25787	-4.72202	0.25787	-6.73515	0.25789	-8.65311	0.25787	-10.4986	0.25784	-12.2818
0.25688	-2.56944	0.25685	-4.72184	0.25686	-6.73546	0.25686	-8.654	0.25685	-10.4996	0.25687	-12.2827
0.25585	-2.56967	0.25587	-4.72167	0.25586	-6.73711	0.25587	-8.65455	0.25587	-10.5022	0.25586	-12.2833
0.25484	-2.56932	0.25485	-4.72251	0.2549	-6.73704	0.25485	-8.65588	0.25483	-10.5019	0.25485	-12.2859
0.25381	-2.57115	0.25385	-4.72392	0.25386	-6.73964	0.25382	-8.65878	0.25385	-10.5066	0.25385	-12.2896
0.25284	-2.57045	0.25286	-4.72358	0.25283	-6.73873	0.25286	-8.65937	0.25287	-10.5073	0.25282	-12.2891
0.25181	-2.57162	0.2518	-4.72588	0.25182	-6.74213	0.25182	-8.66203	0.25188	-10.5099	0.25188	-12.2924
0.25083	-2.57172	0.25083	-4.72431	0.25084	-6.74175	0.25089	-8.66168	0.25086	-10.5108	0.25087	-12.2933
0.24986	-2.57013	0.24986	-4.72441	0.24985	-6.7405	0.24984	-8.66254	0.24986	-10.5109	0.24988	-12.2962
0.24884	-2.57147	0.24883	-4.72671	0.24886	-6.74358	0.24885	-8.66581	0.24885	-10.5133	0.24884	-12.3001
0.24783	-2.57123	0.24783	-4.72716	0.2478	-6.74435	0.24785	-8.66596	0.24787	-10.5144	0.24785	-12.3022
0.24685	-2.5722	0.24684	-4.72706	0.24686	-6.74495	0.24684	-8.66772	0.24686	-10.5155	0.24688	-12.3029
0.24582	-2.57317	0.2458	-4.73	0.24582	-6.74778	0.24583	-8.66991	0.24584	-10.5183	0.24584	-12.3074
0.24485	-2.57202	0.24487	-4.72869	0.24486	-6.74636	0.2449	-8.66895	0.24485	-10.5192	0.24484	-12.307
0.24384	-2.56999	0.24381	-4.72763	0.24382	-6.74568	0.24385	-8.66816	0.24387	-10.519	0.24385	-12.3071
0.24288	-2.57204	0.24284	-4.7291	0.24287	-6.74774	0.24284	-8.66938	0.24282	-10.5213	0.24285	-12.311
0.24182	-2.57114	0.24188	-4.7296	0.24188	-6.74822	0.2419	-8.6712	0.24185	-10.5218	0.24187	-12.3129
0.24087	-2.57312	0.24085	-4.73105	0.24084	-6.74979	0.24079	-8.6737	0.24087	-10.5267	0.24084	-12.3155
0.23983	-2.5737	0.23985	-4.73109	0.23989	-6.75104	0.23983	-8.67504	0.23986	-10.5253	0.23988	-12.3176
0.23886	-2.57404	0.23883	-4.73215	0.23883	-6.75202	0.2388	-8.67648	0.23886	-10.5268	0.23887	-12.3189
0.23783	-2.57353	0.23782	-4.73158	0.23786	-6.75164	0.23786	-8.67651	0.23785	-10.5284	0.23787	-12.319
0.23682	-2.57351	0.23685	-4.73224	0.23684	-6.7522	0.23687	-8.67823	0.2369	-10.5292	0.23681	-12.3227
0.23582	-2.57521	0.23584	-4.73377	0.23587	-6.75487	0.23584	-8.68022	0.23586	-10.5326	0.23586	-12.3242
0.23482	-2.57526	0.23486	-4.73503	0.23483	-6.75646	0.23483	-8.68046	0.23484	-10.5346	0.23486	-12.3281
0.23382	-2.57533	0.23382	-4.7356	0.23384	-6.75727	0.23381	-8.68181	0.23386	-10.5366	0.23389	-12.3303
0.23282	-2.5765	0.23286	-4.7379	0.23282	-6.75953	0.23282	-8.68535	0.23283	-10.5401	0.23285	-12.3346
[truncated: 809 more rows]

## Sheet: Figure 3b
Voltage range (0-1 V)		Voltage range (0-1.1 V)		Voltage range (0-1.2 V)		Voltage range (0-1.3 V)		Voltage range (0-1.4 V)
Time (s)	Cell voltage (V)	Time (s)	Cell voltage (V)	Time (s)	Cell voltage (V)	Time (s)	Cell voltage (V)	Time (s)	Cell voltage (V)
0	0.0347	0	0.0409	0	0.0437	0	0.0437	0	0.0502
6	0.0347	7	0.0409	6	0.0437	6	0.0437	6	0.0502
10	0.0608	11	0.0623	11	0.0642	10	0.0648	10	0.0725
14	0.0853	15	0.0825	14	0.0843	14	0.0853	14	0.093
18	0.1088	19	0.111	19	0.1132	19	0.1141	17	0.1135
22	0.1311	25	0.1392	24	0.1411	24	0.1426	22	0.142
26	0.1535	30	0.1662	30	0.1693	29	0.1702	27	0.1699
31	0.1752	35	0.1947	35	0.1962	34	0.1981	32	0.1969
34	0.1969	39	0.2207	40	0.2238	39	0.2248	37	0.2241
39	0.2186	45	0.2471	45	0.2508	44	0.252	42	0.2511
42	0.24	50	0.2741	50	0.2781	49	0.2781	48	0.2772
46	0.2613	55	0.3004	55	0.3051	55	0.3063	53	0.3032
51	0.2824	60	0.3274	60	0.3311	59	0.3323	57	0.3302
55	0.3041	65	0.3547	65	0.3581	64	0.3584	63	0.3556
59	0.3246	70	0.381	70	0.3847	70	0.385	68	0.3819
63	0.346	75	0.4067	76	0.4114	75	0.4111	73	0.4067
67	0.3674	80	0.4331	81	0.4384	80	0.4371	78	0.4319
71	0.3891	85	0.4576	86	0.4638	85	0.4625	83	0.4567
75	0.4095	90	0.483	91	0.4883	90	0.487	88	0.4815
79	0.4306	96	0.5069	95	0.5122	95	0.5112	93	0.505
84	0.456	100	0.5295	101	0.5357	100	0.5357	98	0.5289
88	0.4771	105	0.5537	106	0.5605	105	0.5599	103	0.5534
94	0.5016	110	0.5791	111	0.5853	110	0.5853	108	0.5785
99	0.5273	116	0.6052	116	0.6117	115	0.611	114	0.6033
104	0.5466	120	0.6315	121	0.6386	120	0.638	119	0.629
108	0.5723	126	0.6594	126	0.6656	125	0.6644	123	0.6541
113	0.5931	131	0.6879	132	0.6938	130	0.6923	129	0.6802
117	0.6141	136	0.7168	136	0.723	136	0.7208	134	0.7075
121	0.6355	140	0.7382	140	0.7431	139	0.7409	139	0.7351
125	0.6572	142	0.7592	143	0.7645	143	0.7617	144	0.763
129	0.6799	146	0.7816	147	0.7871	146	0.7828	147	0.7831
133	0.7031	149	0.8039	150	0.8101	149	0.8045	150	0.8033
137	0.727	153	0.8278	154	0.8336	152	0.8268	156	0.833
141	0.753	157	0.8519	157	0.8575	156	0.8491	159	0.8532
145	0.78	159	0.8761	161	0.8811	159	0.8721	163	0.8739
149	0.8079	163	0.9006	163	0.9053	163	0.8941	166	0.8944
153	0.8364	166	0.9248	167	0.9288	166	0.9167	169	0.9146
158	0.865	170	0.9487	170	0.9524	169	0.9391	172	0.9347
162	0.8944	173	0.9722	174	0.9753	173	0.9611	178	0.9642
165	0.9232	176	0.9952	178	0.9986	176	0.9837	182	0.9936
170	0.9508	180	1.0172	180	1.0209	180	1.0057	188	1.0224
174	0.979	183	1.0383	184	1.042	183	1.0274	193	1.0497
178	1.0007	187	1.0584	189	1.0717	188	1.0572	198	1.0758
178	1.0007	192	1.0869	194	1.0996	191	1.0773	203	1.1003
178	0.9713	195	1.1006	199	1.1244	197	1.1049	208	1.1235
183	0.9561	195	1.1006	204	1.148	201	1.1294	213	1.1443
186	0.9301	195	1.0572	210	1.1669	207	1.1505	218	1.1651
189	0.9043	201	1.0572	215	1.184	212	1.1713	224	1.183
191	0.8798	204	1.0249	220	1.1982	217	1.1892	229	1.2001
194	0.8541	207	0.993	221	1.2004	223	1.2054	234	1.215
197	0.8293	210	0.9629	221	1.2004	228	1.2193	239	1.2305
199	0.8045	214	0.9338	221	1.1477	234	1.2373	245	1.2435
202	0.7831	217	0.9037	227	1.1477	239	1.2478	250	1.2602
204	0.7592	220	0.8746	230	1.1164	244	1.2584	256	1.272
207	0.7363	224	0.8448	233	1.0894	250	1.2674	261	1.2829
211	0.7158	227	0.815	237	1.0612	255	1.276	266	1.2928
213	0.6954	231	0.7881	240	1.033	260	1.2841	272	1.3015
217	0.6665	234	0.7595	243	1.0063	266	1.2931	277	1.3114
221	0.6402	238	0.7323	246	0.9787	271	1.2984	282	1.321
225	0.6141	241	0.7072	250	0.9515	273	1.2999	288	1.3294
229	0.589	244	0.683	253	0.9242	273	1.2999	293	1.3359
234	0.5652	248	0.661	257	0.8975	273	1.2345	299	1.3427
237	0.5432	251	0.6396	260	0.8702	279	1.2345	304	1.3492
242	0.5205	254	0.6182	263	0.8436	282	1.2029	309	1.3548
245	0.4991	259	0.5881	267	0.8181	284	1.175	315	1.3619
251	0.4728	265	0.5602	270	0.7912	288	1.1474	320	1.3666
255	0.4511	269	0.5332	274	0.7673	292	1.1217	325	1.3718
261	0.4257	275	0.5072	277	0.7425	295	1.0962	331	1.3765
265	0.3987	280	0.4815	280	0.7174	298	1.073	336	1.3802
270	0.3776	285	0.456	284	0.696	302	1.0494	341	1.3842
274	0.3559	291	0.4315	287	0.6746	305	1.0252	347	1.3886
278	0.3354	295	0.4074	291	0.6541	308	1.0026	352	1.3932
283	0.3075	300	0.3829	296	0.625	311	0.9803	358	1.3966
288	0.2883	306	0.3575	301	0.5971	315	0.9567	363	1.3997
292	0.2682	311	0.3323	306	0.5711	319	0.935	364	1.4
295	0.2474	315	0.3072	311	0.5441	322	0.9127	364	1.4
301	0.222	321	0.2818	316	0.5187	325	0.8904	364	1.3139
306	0.1962	325	0.2576	321	0.4942	328	0.869	370	1.3139
311	0.1711	331	0.2344	326	0.4712	332	0.847	371	1.2934
317	0.1531	336	0.2102	332	0.4486	335	0.825	375	1.2574
321	0.1293	341	0.1866	336	0.4269	339	0.8045	378	1.2258
326	0.1113	346	0.164	342	0.403	342	0.784	381	1.1973
331	0.0887	351	0.142	346	0.3792	346	0.7636	384	1.17
336	0.0667	356	0.12	352	0.3547	351	0.7341	388	1.1446
342	0.0459	361	0.0989	357	0.3317	356	0.7065	391	1.1198
347	0.027	366	0.0794	362	0.3075	360	0.6811	394	1.0981
353	0.0093	372	0.0583	367	0.2858	366	0.6551	398	1.0751
356	-0.0003	377	0.0403	372	0.2617	371	0.6309	401	1.0544
		382	0.0214	377	0.2384	376	0.6083	405	1.0339
		388	0.0068	383	0.2158	381	0.585	409	1.0042
		390	-0.0006	387	0.1944	386	0.5627	415	0.9775
				392	0.1714	392	0.5416	420	0.949
				398	0.15	396	0.5187	425	0.9214
				403	0.1293	402	0.4998	430	0.8956
				408	0.1085	406	0.4787	435	0.8702
--	--	--	--	413	0.088	411	0.4598	440	0.8451
--	--	--	--	418	0.0701	417	0.4393	445	0.8219
--	--	--	--	424	0.0508	422	0.4198	450	0.7974
--	--	--	--	429	0.0273	428	0.4002	456	0.7744
--	--	--	--	434	0.0118	433	0.3804	461	0.7521
--	--	--	--	440	-0.0003	437	0.3587	466	0.7304
--	--	--	--			443	0.3392	471	0.7096
--	--	--	--			447	0.3175	475	0.6895
--	--	--	--			453	0.2976	481	0.67
--	--	--	--			457	0.2775	486	0.6504
--	--	--	--			462	0.2561	491	0.6318
--	--	--	--			467	0.2353	496	0.6141
--	--	--	--			473	0.2142	502	0.5962
--	--	--	--			478	0.195	507	0.5782
--	--	--	--			483	0.1752	512	0.5614
--	--	--	--			488	0.1547	518	0.5388
--	--	--	--	--	--	493	0.1352	523	0.523
--	--	--	--	--	--	498	0.1166	528	0.5072
--	--	--	--	--	--	504	0.098	534	0.4908
--	--	--	--	--	--	509	0.0806	539	0.4743
--	--	--	--	--	--	515	0.0564	544	0.4582
--	--	--	--	--	--	520	0.0403	550	0.4381
--	--	--	--	--	--	525	0.0245	555	0.4216
--	--	--	--	--	--	531	0.0105	561	0.4058
--	--	--	--	--	--	535	-0.0006	566	0.3906
--	--	--	--	--	--			571	0.3736
--	--	--	--	--	--			576	0.3578
--	--	--	--	--	--			582	0.3407
--	--	--	--	--	--			587	0.3184
--	--	--	--	--	--			593	0.301
--	--	--	--	--	--			598	0.2837
--	--	--	--	--	--			604	0.2663
--	--	--	--	--	--	--	--	609	0.2452
--	--	--	--	--	--	--	--	615	0.2276
--	--	--	--	--	--	--	--	620	0.2108
--	--	--	--	--	--	--	--	625	0.1953
--	--	--	--	--	--	--	--	631	0.1776
--	--	--	--	--	--	--	--	637	0.1556
--	--	--	--	--	--	--	--	642	0.1398
--	--	--	--	--	--	--	--	647	0.124
--	--	--	--	--	--	--	--	652	0.1085
--	--	--	--	--	--	--	--	658	0.0939
--	--	--	--	--	--	--	--	663	0.0729
--	--	--	--	--	--	--	--	669	0.0583
--	--	--	--	--	--	--	--	674	0.0453
--	--	--	--	--	--	--	--	680	0.0319
--	--	--	--	--	--	--	--	685	0.0189
--	--	--	--	--	--	--	--	690	0.0028
--	--	--	--	--	--	--	--	692	0
--	--	--	--	--	--	--	--	--	--
--	--	--	--	--	--	--	--	--	--
--	--	--	--	--	--	--	--	--	--
--	--	--	--	--	--	--	--	--	--
--	--	--	--	--	--	--	--	--	--
--	--	--	--	--	--	--	--	--	--
--	--	--	--	--	--	--	--	--	--
--	--	--	--	--	--	--	--	--	--
--	--	--	--	--	--	--	--	--	--
--	--	--	--	--	--	--	--	--	--
--	--	--	--	--	--	--	--	--	--
--	--	--	--	--	--	--	--	--	--
--	--	--	--	--	--	--	--	--	--
--	--	--	--	--	--	--	--	--	--
--	--	--	--	--	--	--	--	--	--
--	--	--	--	--	--	--	--	--	--
--	--	--	--	--	--	--	--	--	--
--	--	--	--	--	--	--	--	--	--
--	--	--	--	--	--	--	--	--	--
--	--	--	--	--	--	--	--	--	--
--	--	--	--	--	--	--	--	--	--
--	--	--	--	--	--	--	--	--	--
--	--	--	--	--	--	--	--	--	--
--	--	--	--	--	--	--	--	--	--
--	--	--	--	--	--	--	--	--	--
--	--	--	--	--	--	--	--	--	--
--	--	--	--	--	--	--	--	--	--
--	--	--	--	--	--	--	--	--	--
--	--	--	--	--	--	--	--	--	--
--	--	--	--	--	--	--	--	--	--
--	--	--	--	--	--	--	--	--	--
--	--	--	--	--	--	--	--	--	--
--	--	--	--	--	--	--	--	--	--
--	--	--	--	--	--	--	--	--	--
--	--	--	--	--	--	--	--	--	--
--	--	--	--	--	--	--	--	--	--
--	--	--	--	--	--	--	--	--	--
--	--	--	--	--	--	--	--	--	--
--	--	--	--	--	--	--	--	--	--
--	--	--	--	--	--	--	--	--	--
--	--	--	--	--	--	--	--	--	--
--	--	--	--	--	--	--	--	--	--
--	--	--	--	--	--	--	--	--	--
--	--	--	--	--	--	--	--	--	--
--	--	--	--	--	--	--	--	--	--
--	--	--	--	--	--	--	--	--	--
--	--	--	--	--	--	--	--	--	--
--	--	--	--	--	--	--	--	--	--
--	--	--	--	--	--	--	--	--	--
--	--	--	--	--	--	--	--	--	--
--	--	--	--	--	--	--	--	--	--
--	--	--	--	--	--	--	--	--	--
--	--	--	--	--	--	--	--	--	--
--	--	--	--	--	--	--	--	--	--
--	--	--	--	--	--	--	--	--	--
--	--	--	--	--	--	--	--	--	--
--	--	--	--	--	--	--	--	--	--
--	--	--	--	--	--	--	--	--	--
--	--	--	--	--	--	--	--	--	--
--	--	--	--	--	--	--	--	--	--
--	--	--	--	--	--	--	--	--	--
--	--	--	--	--	--	--	--	--	--
--	--	--	--	--	--	--	--	--	--
--	--	--	--	--	--	--	--	--	--
--	--	--	--	--	--	--	--	--	--
--	--	--	--	--	--	--	--	--	--
--	--	--	--	--	--	--	--	--	--
--	--	--	--	--	--	--	--	--	--
--	--	--	--	--	--	--	--	--	--
--	--	--	--	--	--	--	--	--	--
--	--	--	--	--	--	--	--	--	--
--	--	--	--	--	--	--	--	--	--
--	--	--	--	--	--	--	--	--	--
--	--	--	--	--	--	--	--	--	--
--	--	--	--	--	--	--	--	--	--
--	--	--	--	--	--	--	--	--	--
--	--	--	--	--	--	--	--	--	--
--	--	--	--	--	--	--	--	--	--
--	--	--	--	--	--	--	--	--	--
--	--	--	--	--	--	--	--	--	--
--	--	--	--	--	--	--	--	--	--
--	--	--	--	--	--	--	--	--	--
--	--	--	--	--	--	--	--	--	--
--	--	--	--	--	--	--	--	--	--
--	--	--	--	--	--	--	--	--	--
--	--	--	--	--	--	--	--	--	--
--	--	--	--	--	--	--	--	--	--
--	--	--	--	--	--	--	--	--	--
--	--	--	--	--	--	--	--	--	--
--	--	--	--	--	--	--	--	--	--
--	--	--	--	--	--	--	--	--	--
--	--	--	--	--	--	--	--	--	--
--	--	--	--	--	--	--	--	--	--
--	--	--	--	--	--	--	--	--	--
--	--	--	--	--	--	--	--	--	--
--	--	--	--	--	--	--	--	--	--
--	--	--	--	--	--	--	--	--	--
--	--	--	--	--	--	--	--	--	--
--	--	--	--	--	--	--	--	--	--
--	--	--	--	--	--	--	--	--	--
--	--	--	--	--	--	--	--	--	--
--	--	--	--	--	--	--	--	--	--
--	--	--	--	--	--	--	--	--	--
--	--	--	--	--	--	--	--	--	--
--	--	--	--	--	--	--	--	--	--
--	--	--	--	--	--	--	--	--	--
--	--	--	--	--	--	--	--	--	--
--	--	--	--	--	--	--	--	--	--
--	--	--	--	--	--	--	--	--	--
--	--	--	--	--	--	--	--	--	--
--	--	--	--	--	--	--	--	--	--
--	--	--	--	--	--	--	--	--	--
--	--	--	--	--	--	--	--	--	--
--	--	--	--	--	--	--	--	--	--
--	--	--	--	--	--	--	--	--	--
--	--	--	--	--	--	--	--	--	--
--	--	--	--	--	--	--	--	--	--
--	--	--	--	--	--	--	--	--	--
--	--	--	--	--	--	--	--	--	--
--	--	--	--	--	--	--	--	--	--
--	--	--	--	--	--	--	--	--	--
--	--	--	--	--	--	--	--	--	--
--	--	--	--	--	--	--	--	--	--
--	--	--	--	--	--	--	--	--	--
--	--	--	--	--	--	--	--	--	--
--	--	--	--	--	--	--	--	--	--
--	--	--	--	--	--	--	--	--	--
--	--	--	--	--	--	--	--	--	--
--	--	--	--	--	--	--	--	--	--
--	--	--	--	--	--	--	--	--	--
--	--	--	--	--	--	--	--	--	--
--	--	--	--	--	--	--	--	--	--
--	--	--	--	--	--	--	--	--	--
--	--	--	--	--	--	--	--	--	--
--	--	--	--	--	--	--	--	--	--
--	--	--	--	--	--	--	--	--	--
--	--	--	--	--	--	--	--	--	--
--	--	--	--	--	--	--	--	--	--
--	--	--	--	--	--	--	--	--	--
--	--	--	--	--	--	--	--	--	--
--	--	--	--	--	--	--	--	--	--
--	--	--	--	--	--	--	--	--	--
--	--	--	--	--	--	--	--	--	--
--	--	--	--	--	--	--	--	--	--
--	--	--	--	--	--	--	--	--	--
--	--	--	--	--	--	--	--	--	--
--	--	--	--	--	--	--	--	--	--
--	--	--	--	--	--	--	--	--	--
--	--	--	--	--	--	--	--	--	--
--	--	--	--	--	--	--	--	--	--
--	--	--	--	--	--	--	--	--	--
--	--	--	--	--	--	--	--	--	--
--	--	--	--	--	--	--	--	--	--
--	--	--	--	--	--	--	--	--	--
--	--	--	--	--	--	--	--	--	--
--	--	--	--	--	--	--	--	--	--
--	--	--	--	--	--	--	--	--	--
--	--	--	--	--	--	--	--	--	--
--	--	--	--	--	--	--	--	--	--
--	--	--	--	--	--	--	--	--	--
--	--	--	--	--	--	--	--	--	--
--	--	--	--	--	--	--	--	--	--
--	--	--	--	--	--	--	--	--	--
--	--	--	--	--	--	--	--	--	--
--	--	--	--	--	--	--	--	--	--
--	--	--	--	--	--	--	--	--	--
--	--	--	--	--	--	--	--	--	--
--	--	--	--	--	--	--	--	--	--
--	--	--	--	--	--	--	--	--	--
--	--	--	--	--	--	--	--	--	--
--	--	--	--	--	--	--	--	--	--
--	--	--	--	--	--	--	--	--	--
--	--	--	--	--	--	--	--	--	--
--	--	--	--	--	--	--	--	--	--
--	--	--	--	--	--	--	--	--	--
--	--	--	--	--	--	--	--	--	--
--	--	--	--	--	--	--	--	--	--
--	--	--	--	--	--	--	--	--	--
--	--	--	--	--	--	--	--	--	--
--	--	--	--	--	--	--	--	--	--
--	--	--	--	--	--	--	--	--	--
--	--	--	--	--	--	--	--	--	--
--	--	--	--	--	--	--	--	--	--
--	--	--	--	--	--	--	--	--	--
--	--	--	--	--	--	--	--	--	--
--	--	--	--	--	--	--	--	--	--
--	--	--	--	--	--	--	--	--	--
--	--	--	--	--	--	--	--	--	--
--	--	--	--	--	--	--	--	--	--
--	--	--	--	--	--	--	--	--	--
--	--	--	--	--	--	--	--	--	--
--	--	--	--	--	--	--	--	--	--
--	--	--	--	--	--	--	--	--	--
--	--	--	--	--	--	--	--	--	--
--	--	--	--	--	--	--	--	--	--
--	--	--	--	--	--	--	--	--	--
--	--	--	--	--	--	--	--	--	--
--	--	--	--	--	--	--	--	--	--
--	--	--	--	--	--	--	--	--	--
--	--	--	--	--	--	--	--	--	--
--	--	--	--	--	--	--	--	--	--
--	--	--	--	--	--	--	--	--	--
--	--	--	--	--	--	--	--	--	--
--	--	--	--	--	--	--	--	--	--
--	--	--	--	--	--	--	--	--	--
--	--	--	--	--	--	--	--	--	--
--	--	--	--	--	--	--	--	--	--
--	--	--	--	--	--	--	--	--	--
--	--	--	--	--	--	--	--	--	--
--	--	--	--	--	--	--	--	--	--
--	--	--	--	--	--	--	--	--	--
--	--	--	--	--	--	--	--	--	--
--	--	--	--	--	--	--	--	--	--
--	--	--	--	--	--	--	--	--	--
--	--	--	--	--	--	--	--	--	--
--	--	--	--	--	--	--	--	--	--
--	--	--	--	--	--	--	--	--	--
--	--	--	--	--	--	--	--	--	--
--	--	--	--	--	--	--	--	--	--
--	--	--	--	--	--	--	--	--	--
--	--	--	--	--	--	--	--	--	--
--	--	--	--	--	--	--	--	--	--
--	--	--	--	--	--	--	--	--	--
--	--	--	--	--	--	--	--	--	--
--	--	--	--	--	--	--	--	--	--
--	--	--	--	--	--	--	--	--	--
--	--	--	--	--	--	--	--	--	--
--	--	--	--	--	--	--	--	--	--
--	--	--	--	--	--	--	--	--	--
--	--	--	--	--	--	--	--	--	--
--	--	--	--	--	--	--	--	--	--
--	--	--	--	--	--	--	--	--	--
--	--	--	--	--	--	--	--	--	--
--	--	--	--	--	--	--	--	--	--
--	--	--	--	--	--	--	--	--	--
--	--	--	--	--	--	--	--	--	--
--	--	--	--	--	--	--	--	--	--
--	--	--	--	--	--	--	--	--	--
--	--	--	--	--	--	--	--	--	--
--	--	--	--	--	--	--	--	--	--
--	--	--	--	--	--	--	--	--	--
--	--	--	--	--	--	--	--	--	--
--	--	--	--	--	--	--	--	--	--
--	--	--	--	--	--	--	--	--	--
--	--	--	--	--	--	--	--	--	--
--	--	--	--	--	--	--	--	--	--
--	--	--	--	--	--	--	--	--	--
--	--	--	--	--	--	--	--	--	--
--	--	--	--	--	--	--	--	--	--
--	--	--	--	--	--	--	--	--	--
--	--	--	--	--	--	--	--	--	--
--	--	--	--	--	--	--	--	--	--
--	--	--	--	--	--	--	--	--	--
--	--	--	--	--	--	--	--	--	--
--	--	--	--	--	--	--	--	--	--
--	--	--	--	--	--	--	--	--	--
--	--	--	--	--	--	--	--	--	--
--	--	--	--	--	--	--	--	--	--
--	--	--	--	--	--	--	--	--	--
--	--	--	--	--	--	--	--	--	--
--	--	--	--	--	--	--	--	--	--
--	--	--	--	--	--	--	--	--	--
--	--	--	--	--	--	--	--	--	--
--	--	--	--	--	--	--	--	--	--
--	--	--	--	--	--	--	--	--	--
--	--	--	--	--	--	--	--	--	--
--	--	--	--	--	--	--	--	--	--
--	--	--	--	--	--	--	--	--	--
--	--	--	--	--	--	--	--	--	--
--	--	--	--	--	--	--	--	--	--
--	--	--	--	--	--	--	--	--	--
--	--	--	--	--	--	--	--	--	--
--	--	--	--	--	--	--	--	--	--
--	--	--	--	--	--	--	--	--	--
--	--	--	--	--	--	--	--	--	--
--	--	--	--	--	--	--	--	--	--
--	--	--	--	--	--	--	--	--	--
--	--	--	--	--	--	--	--	--	--
--	--	--	--	--	--	--	--	--	--
--	--	--	--	--	--	--	--	--	--
--	--	--	--	--	--	--	--	--	--
--	--	--	--	--	--	--	--	--	--
--	--	--	--	--	--	--	--	--	--
--	--	--	--	--	--	--	--	--	--
--	--	--	--	--	--	--	--	--	--
--	--	--	--	--	--	--	--	--	--
--	--	--	--	--	--	--	--	--	--
--	--	--	--	--	--	--	--	--	--
--	--	--	--	--	--	--	--	--	--
--	--	--	--	--	--	--	--	--	--
--	--	--	--	--	--	--	--	--	--
--	--	--	--	--	--	--	--	--	--
--	--	--	--	--	--	--	--	--	--
--	--	--	--	--	--	--	--	--	--
--	--	--	--	--	--	--	--	--	--
--	--	--	--	--	--	--	--	--	--
--	--	--	--	--	--	--	--	--	--
--	--	--	--	--	--	--	--	--	--
--	--	--	--	--	--	--	--	--	--
--	--	--	--	--	--	--	--	--	--
--	--	--	--	--	--	--	--	--	--
--	--	--	--	--	--	--	--	--	--
--	--	--	--	--	--	--	--	--	--
--	--	--	--	--	--	--	--	--	--
--	--	--	--	--	--	--	--	--	--
--	--	--	--	--	--	--	--	--	--
--	--	--	--	--	--	--	--	--	--
--	--	--	--	--	--	--	--	--	--
--	--	--	--	--	--	--	--	--	--
--	--	--	--	--	--	--	--	--	--
--	--	--	--	--	--	--	--	--	--
--	--	--	--	--	--	--	--	--	--
--	--	--	--	--	--	--	--	--	--
--	--	--	--	--	--	--	--	--	--
--	--	--	--	--	--	--	--	--	--
--	--	--	--	--	--	--	--	--	--
--	--	--	--	--	--	--	--	--	--
--	--	--	--	--	--	--	--	--	--
--	--	--	--	--	--	--	--	--	--
--	--	--	--	--	--	--	--	--	--
--	--	--	--	--	--	--	--	--	--
--	--	--	--	--	--	--	--	--	--
--	--	--	--	--	--	--	--	--	--
--	--	--	--	--	--	--	--	--	--
--	--	--	--	--	--	--	--	--	--
--	--	--	--	--	--	--	--	--	--
--	--	--	--	--	--	--	--	--	--
--	--	--	--	--	--	--	--	--	--
--	--	--	--	--	--	--	--	--	--
--	--	--	--	--	--	--	--	--	--
--	--	--	--	--	--	--	--	--	--
--	--	--	--	--	--	--	--	--	--
--	--	--	--	--	--	--	--	--	--
--	--	--	--	--	--	--	--	--	--
--	--	--	--	--	--	--	--	--	--
--	--	--	--	--	--	--	--	--	--
--	--	--	--	--	--	--	--	--	--
--	--	--	--	--	--	--	--	--	--
--	--	--	--	--	--	--	--	--	--
--	--	--	--	--	--	--	--	--	--
--	--	--	--	--	--	--	--	--	--
--	--	--	--	--	--	--	--	--	--
--	--	--	--	--	--	--	--	--	--
--	--	--	--	--	--	--	--	--	--
--	--	--	--	--	--	--	--	--	--
--	--	--	--	--	--	--	--	--	--
--	--	--	--	--	--	--	--	--	--
--	--	--	--	--	--	--	--	--	--
--	--	--	--	--	--	--	--	--	--
--	--	--	--	--	--	--	--	--	--
--	--	--	--	--	--	--	--	--	--
--	--	--	--	--	--	--	--	--	--
--	--	--	--	--	--	--	--	--	--
--	--	--	--	--	--	--	--	--	--
--	--	--	--	--	--	--	--	--	--
--	--	--	--	--	--	--	--	--	--
--	--	--	--	--	--	--	--	--	--
--	--	--	--	--	--	--	--	--	--
--	--	--	--	--	--	--	--	--	--
--	--	--	--	--	--	--	--	--	--
--	--	--	--	--	--	--	--	--	--
--	--	--	--	--	--	--	--	--	--
--	--	--	--	--	--	--	--	--	--
--	--	--	--	--	--	--	--	--	--
--	--	--	--	--	--	--	--	--	--
--	--	--	--	--	--	--	--	--	--
--	--	--	--	--	--	--	--	--	--
--	--	--	--	--	--	--	--	--	--
--	--	--	--	--	--	--	--	--	--
--	--	--	--	--	--	--	--	--	--
--	--	--	--	--	--	--	--	--	--
--	--	--	--	--	--	--	--	--	--
--	--	--	--	--	--	--	--	--	--
--	--	--	--	--	--	--	--	--	--
--	--	--	--	--	--	--	--	--	--
--	--	--	--	--	--	--	--	--	--
--	--	--	--	--	--	--	--	--	--
--	--	--	--	--	--	--	--	--	--
--	--	--	--	--	--	--	--	--	--
--	--	--	--	--	--	--	--	--	--
--	--	--	--	--	--	--	--	--	--
--	--	--	--	--	--	--	--	--	--
--	--	--	--	--	--	--	--	--	--
--	--	--	--	--	--	--	--	--	--
--	--	--	--	--	--	--	--	--	--
--	--	--	--	--	--	--	--	--	--
--	--	--	--	--	--	--	--	--	--
--	--	--	--	--	--	--	--	--	--
--	--	--	--	--	--	--	--	--	--
--	--	--	--	--	--	--	--	--	--
--	--	--	--	--	--	--	--	--	--
--	--	--	--	--	--	--	--	--	--
--	--	--	--	--	--	--	--	--	--
--	--	--	--	--	--	--	--	--	--
--	--	--	--	--	--	--	--	--	--
--	--	--	--	--	--	--	--	--	--
--	--	--	--	--	--	--	--	--	--
--	--	--	--	--	--	--	--	--	--
--	--	--	--	--	--	--	--	--	--
--	--	--	--	--	--	--	--	--	--
--	--	--	--	--	--	--	--	--	--
--	--	--	--	--	--	--	--	--	--
--	--	--	--	--	--	--	--	--	--
--	--	--	--	--	--	--	--	--	--
--	--	--	--	--	--	--	--	--	--
--	--	--	--	--	--	--	--	--	--
--	--	--	--	--	--	--	--	--	--
--	--	--	--	--	--	--	--	--	--
--	--	--	--	--	--	--	--	--	--
--	--	--	--	--	--	--	--	--	--
--	--	--	--	--	--	--	--	--	--
--	--	--	--	--	--	--	--	--	--
--	--	--	--	--	--	--	--	--	--
--	--	--	--	--	--	--	--	--	--
--	--	--	--	--	--	--	--	--	--
--	--	--	--	--	--	--	--	--	--
--	--	--	--	--	--	--	--	--	--
--	--	--	--	--	--	--	--	--	--
--	--	--	--	--	--	--	--	--	--
--	--	--	--	--	--	--	--	--	--
--	--	--	--	--	--	--	--	--	--
--	--	--	--	--	--	--	--	--	--
--	--	--	--	--	--	--	--	--	--
--	--	--	--	--	--	--	--	--	--
--	--	--	--	--	--	--	--	--	--
--	--	--	--	--	--	--	--	--	--
--	--	--	--	--	--	--	--	--	--
--	--	--	--	--	--	--	--	--	--
--	--	--	--	--	--	--	--	--	--
--	--	--	--	--	--	--	--	--	--
--	--	--	--	--	--	--	--	--	--
--	--	--	--	--	--	--	--	--	--
--	--	--	--	--	--	--	--	--	--
--	--	--	--	--	--	--	--	--	--
--	--	--	--	--	--	--	--	--	--
--	--	--	--	--	--	--	--	--	--
--	--	--	--	--	--	--	--	--	--
--	--	--	--	--	--	--	--	--	--
--	--	--	--	--	--	--	--	--	--
--	--	--	--	--	--	--	--	--	--
--	--	--	--	--	--	--	--	--	--
--	--	--	--	--	--	--	--	--	--
--	--	--	--	--	--	--	--	--	--
--	--	--	--	--	--	--	--	--	--
--	--	--	--	--	--	--	--	--	--
--	--	--	--	--	--	--	--	--	--
--	--	--	--	--	--	--	--	--	--
--	--	--	--	--	--	--	--	--	--
--	--	--	--	--	--	--	--	--	--
--	--	--	--	--	--	--	--	--	--
--	--	--	--	--	--	--	--	--	--
--	--	--	--	--	--	--	--	--	--
--	--	--	--	--	--	--	--	--	--
--	--	--	--	--	--	--	--	--	--
--	--	--	--	--	--	--	--	--	--
--	--	--	--	--	--	--	--	--	--
--	--	--	--	--	--	--	--	--	--
--	--	--	--	--	--	--	--	--	--
--	--	--	--	--	--	--	--	--	--
--	--	--	--	--	--	--	--	--	--
--	--	--	--	--	--	--	--	--	--
--	--	--	--	--	--	--	--	--	--
--	--	--	--	--	--	--	--	--	--
--	--	--	--	--	--	--	--	--	--
--	--	--	--	--	--	--	--	--	--
--	--	--	--	--	--	--	--	--	--
--	--	--	--	--	--	--	--	--	--
--	--	--	--	--	--	--	--	--	--
--	--	--	--	--	--	--	--	--	--
--	--	--	--	--	--	--	--	--	--
--	--	--	--	--	--	--	--	--	--
--	--	--	--	--	--	--	--	--	--
--	--	--	--	--	--	--	--	--	--
--	--	--	--	--	--	--	--	--	--
--	--	--	--	--	--	--	--	--	--
--	--	--	--	--	--	--	--	--	--
--	--	--	--	--	--	--	--	--	--
--	--	--	--	--	--	--	--	--	--
--	--	--	--	--	--	--	--	--	--
--	--	--	--	--	--	--	--	--	--
--	--	--	--	--	--	--	--	--	--
--	--	--	--	--	--	--	--	--	--
--	--	--	--	--	--	--	--	--	--
--	--	--	--	--	--	--	--	--	--
--	--	--	--	--	--	--	--	--	--
--	--	--	--	--	--	--	--	--	--
--	--	--	--	--	--	--	--	--	--
--	--	--	--	--	--	--	--	--	--
--	--	--	--	--	--	--	--	--	--
--	--	--	--	--	--	--	--	--	--
--	--	--	--	--	--	--	--	--	--
--	--	--	--	--	--	--	--	--	--
--	--	--	--	--	--	--	--	--	--
--	--	--	--	--	--	--	--	--	--
--	--	--	--	--	--	--	--	--	--
--	--	--	--	--	--	--	--	--	--
--	--	--	--	--	--	--	--	--	--
--	--	--	--	--	--	--	--	--	--
--	--	--	--	--	--	--	--	--	--
--	--	--	--	--	--	--	--	--	--
--	--	--	--	--	--	--	--	--	--
--	--	--	--	--	--	--	--	--	--
--	--	--	--	--	--	--	--	--	--
--	--	--	--	--	--	--	--	--	--
--	--	--	--	--	--	--	--	--	--
--	--	--	--	--	--	--	--	--	--
--	--	--	--	--	--	--	--	--	--
--	--	--	--	--	--	--	--	--	--
--	--	--	--	--	--	--	--	--	--
--	--	--	--	--	--	--	--	--	--
--	--	--	--	--	--	--	--	--	--
--	--	--	--	--	--	--	--	--	--
--	--	--	--	--	--	--	--	--	--
--	--	--	--	--	--	--	--	--	--
--	--	--	--	--	--	--	--	--	--
--	--	--	--	--	--	--	--	--	--
--	--	--	--	--	--	--	--	--	--
--	--	--	--	--	--	--	--	--	--
--	--	--	--	--	--	--	--	--	--
--	--	--	--	--	--	--	--	--	--
--	--	--	--	--	--	--	--	--	--
--	--	--	--	--	--	--	--	--	--
--	--	--	--	--	--	--	--	--	--
--	--	--	--	--	--	--	--	--	--
--	--	--	--	--	--	--	--	--	--
--	--	--	--	--	--	--	--	--	--
--	--	--	--	--	--	--	--	--	--
--	--	--	--	--	--	--	--
--	--	--	--	--	--	--	--
--	--	--	--	--	--	--	--
--	--	--	--	--	--	--	--
--	--	--	--	--	--	--	--
--	--	--	--	--	--	--	--
--	--	--	--	--	--	--	--
--	--	--	--	--	--	--	--
--	--	--	--	--	--	--	--
--	--	--	--	--	--	--	--
--	--	--	--	--	--	--	--
--	--	--	--	--	--	--	--
--	--	--	--	--	--	--	--
--	--	--	--	--	--	--	--
--	--	--	--	--	--	--	--
--	--	--	--	--	--	--	--
--	--	--	--	--	--
--	--	--	--	--	--
--	--	--	--	--	--
--	--	--	--	--	--
--	--	--	--	--	--
--	--	--	--	--	--
--	--	--	--	--	--
--	--	--	--	--	--
--	--	--	--	--	--
--	--	--	--	--	--

## Sheet: Figure 3c
Specific current (1 A/g)		Specific current (2 A/g)		Specific current (4 A/g)		Specific current (6 A/g)		Specific current (8 A/g)		Specific current (10 A/g)		Specific current (15 A/g)		Specific current (20 A/g)
Time (s)	Cell voltage (V)	Time (s)	Cell voltage (V)	Time (s)	Cell voltage (V)	Time (s)	Cell voltage (V)	Time (s)	Cell voltage (V)	Time (s)	Cell voltage (V)	Time (s)	Cell voltage (V)	Time (s)	Cell voltage (V)
0.000197959	0.0047	0.000197952	0.01048	0.000197737	0.02018	0.000197867	0.03013	0.000197996	0.03943	0.000198174	0.04913	0.00019837	0.074	0.000198074	0.09806
0.34883	0.0148	0.05941	0.0205	0.009	0.03028	0.0034	0.0404	0.0016	0.05001	0.000998183	0.05992	0.000598439	0.08606	0.000398087	0.11129
1.46854	0.0248	0.44729	0.03053	0.05701	0.04029	0.01941	0.05056	0.0088	0.06003	0.005	0.07004	0.0022	0.09616	0.0012	0.1214
2.79546	0.03481	1.04161	0.04053	0.21123	0.05033	0.05963	0.06058	0.02541	0.07005	0.0144	0.08015	0.0058	0.10664	0.003	0.13209
4.2306	0.04483	1.70173	0.05054	0.47668	0.06035	0.15488	0.07063	0.05862	0.08012	0.031	0.09031	0.0118	0.11664	0.006	0.14244
5.76616	0.05486	2.41307	0.06055	0.78553	0.07042	0.31617	0.08069	0.12444	0.0902	0.0614	0.10041	0.0212	0.12682	0.0104	0.15252
7.39127	0.06486	3.16961	0.07063	1.11658	0.08046	0.50907	0.09073	0.23368	0.10038	0.11461	0.11046	0.03521	0.13687	0.0168	0.16278
9.07416	0.07494	3.94657	0.08067	1.45884	0.09047	0.71398	0.1008	0.37033	0.1104	0.19622	0.1205	0.05621	0.14691	0.0256	0.17288
10.8171	0.08495	4.75392	0.09068	1.8203	0.10047	0.9357	0.11086	0.51717	0.12041	0.29883	0.13054	0.08762	0.15695	0.0376	0.18309
12.5963	0.09497	5.57528	0.10076	2.19456	0.1105	1.16262	0.12086	0.67303	0.13045	0.41244	0.14059	0.13383	0.16701	0.05461	0.19323
14.4184	0.10498	6.42323	0.11076	2.57662	0.12054	1.39715	0.13089	0.83628	0.14053	0.53284	0.15059	0.19204	0.17706	0.07781	0.20341
16.2803	0.11502	7.2772	0.12079	2.96709	0.13056	1.64049	0.14089	1.00633	0.15054	0.65786	0.1606	0.25945	0.18708	0.10941	0.21341
18.1573	0.12503	8.14716	0.13085	3.36195	0.14057	1.88682	0.15098	1.18018	0.16054	0.78807	0.1706	0.33246	0.19713	0.14902	0.22355
20.0546	0.13507	9.03695	0.14093	3.76902	0.15057	2.13976	0.16098	1.35844	0.1706	0.92248	0.18061	0.40968	0.20721	0.19583	0.2336
21.9765	0.14511	9.93713	0.15094	4.17829	0.1606	2.39829	0.17099	1.54049	0.18061	1.06049	0.19062	0.4903	0.21723	0.24643	0.24368
23.9261	0.1552	10.8363	0.16094	4.58976	0.17062	2.65563	0.18101	1.72635	0.19063	1.2005	0.20072	0.57451	0.22728	0.30124	0.25372
25.8931	0.16522	11.7351	0.17097	5.00862	0.18067	2.92056	0.19105	1.91361	0.20066	1.34672	0.2108	0.65993	0.23728	0.35865	0.26373
27.8674	0.17524	12.6567	0.18105	5.43089	0.19067	3.18809	0.20106	2.10367	0.21068	1.49233	0.22084	0.74895	0.24729	0.41746	0.27377
29.8404	0.18529	13.5791	0.19105	5.85636	0.20075	3.45621	0.21107	2.29614	0.22077	1.63934	0.23085	0.83837	0.25735	0.47967	0.28385
31.82	0.19531	14.4993	0.20108	6.28923	0.21086	3.72454	0.22117	2.49241	0.23077	1.79156	0.24087	0.93039	0.26743	0.54328	0.29386
33.8357	0.20538	15.4422	0.2111	6.72511	0.22088	4.00368	0.23121	2.68708	0.2408	1.94277	0.25093	1.0252	0.27746	0.60768	0.30388
35.8378	0.21538	16.3752	0.22111	7.15898	0.2309	4.27881	0.24123	2.88815	0.2508	2.09778	0.261	1.11842	0.28746	0.67469	0.314
37.86	0.22539	17.319	0.23115	7.59065	0.24091	4.55554	0.25126	3.08762	0.26081	2.25299	0.271	1.21584	0.29751	0.7423	0.32401
39.8893	0.23539	18.2691	0.24118	8.03392	0.25092	4.83567	0.2613	3.28849	0.27091	2.4078	0.28101	1.31226	0.30751	0.81111	0.33401
41.9112	0.24542	19.2115	0.25118	8.4708	0.26098	5.11682	0.27135	3.49276	0.28091	2.56702	0.29109	1.41148	0.31752	0.88132	0.34402
43.9414	0.25542	20.1601	0.26125	8.91787	0.271	5.39897	0.28135	3.69543	0.29092	2.72563	0.30111	1.5113	0.32758	0.95153	0.3541
45.9911	0.26545	21.1195	0.27125	9.36274	0.28103	5.68152	0.29141	3.90071	0.30098	2.88544	0.31118	1.61152	0.33758	1.02354	0.36414
48.0323	0.27547	22.0757	0.28128	9.81042	0.29103	5.96647	0.30144	4.10838	0.31108	3.04566	0.3212	1.71234	0.34761	1.09555	0.37417
50.0791	0.2855	23.0403	0.29128	10.2597	0.30104	6.25543	0.31144	4.31806	0.32114	3.20727	0.33126	1.81436	0.35771	1.16816	0.38421
52.1302	0.2955	23.9965	0.30129	10.708	0.31108	6.54098	0.32145	4.52593	0.33115	3.36888	0.34129	1.91798	0.36772	1.24197	0.39422
54.1725	0.30554	24.9523	0.31131	11.1616	0.32109	6.82813	0.33147	4.73381	0.34121	3.5329	0.35131	2.0212	0.37776	1.31638	0.40424
56.2653	0.31557	25.9283	0.32134	11.6095	0.33111	7.11709	0.3415	4.94389	0.35127	3.69771	0.36141	2.12502	0.38778	1.3916	0.41436
58.3298	0.32557	26.8923	0.33138	12.0636	0.34114	7.40564	0.35152	5.15657	0.36128	3.86212	0.37148	2.22964	0.39792	1.46661	0.42439
60.3917	0.33558	27.8655	0.34138	12.5179	0.35114	7.69919	0.36164	5.36905	0.37142	4.02714	0.38154	2.33627	0.40797	1.54382	0.43447
62.4526	0.3456	28.8419	0.35141	12.9739	0.36122	7.99274	0.37174	5.58174	0.38144	4.19515	0.3916	2.44149	0.41797	1.62043	0.44459
64.5406	0.35561	29.8105	0.36147	13.436	0.37132	8.28929	0.38175	5.79422	0.39147	4.36176	0.40176	2.54791	0.42798	1.69824	0.45471
66.6114	0.36561	30.7883	0.37148	13.8937	0.38135	8.58204	0.39175	6.00811	0.40149	4.52958	0.41177	2.65313	0.43802	1.77625	0.46471
68.6929	0.37562	31.7545	0.3815	14.358	0.39137	8.8756	0.40176	6.2226	0.41157	4.69919	0.42189	2.76196	0.44803	1.85446	0.47491
70.8015	0.38568	32.7466	0.39151	14.8154	0.40138	9.16796	0.41177	6.43889	0.4216	4.8672	0.43193	2.86918	0.45803	1.93427	0.48499
72.8991	0.39569	33.7326	0.40153	15.2773	0.4114	9.46592	0.42189	6.65538	0.43162	5.03682	0.44195	2.9778	0.46807	2.01288	0.49509
74.982	0.40573	34.7192	0.41156	15.7384	0.42141	9.76647	0.43189	6.87326	0.44163	5.20484	0.45196	3.08622	0.47812	2.0931	0.50521
77.1034	0.41574	35.7058	0.4216	16.2067	0.43147	10.0642	0.44193	7.08934	0.45165	5.37625	0.46198	3.19564	0.48812	2.17331	0.51522
79.2275	0.42574	36.704	0.43162	16.6698	0.44148	10.3626	0.45202	7.30803	0.46166	5.54867	0.47199	3.30607	0.49813	2.25372	0.52522
81.3703	0.43577	37.7015	0.44163	17.1368	0.45152	10.6693	0.46202	7.52771	0.47168	5.72069	0.48201	3.41589	0.50813	2.33493	0.53523
83.515	0.44587	38.6901	0.45163	17.6165	0.46156	10.9685	0.47203	7.74761	0.48169	5.8907	0.49204	3.52751	0.51814	2.41594	0.54539
85.6816	0.45591	39.7111	0.46174	18.0902	0.47163	11.2745	0.48205	7.96989	0.49169	6.06711	0.50204	3.63814	0.52815	2.49855	0.55541
87.8689	0.46592	40.7223	0.47182	18.5717	0.48173	11.5808	0.49206	8.19238	0.50176	6.24153	0.51207	3.75116	0.53815	2.58077	0.56544
90.0601	0.47592	41.755	0.48182	19.0499	0.49173	11.8892	0.50216	8.41867	0.5118	6.41695	0.52215	3.86398	0.54816	2.66378	0.57552
[truncated: 216 more rows]

## Sheet: Figure 3d
EHGC		EDLC
Cell voltage (V)	Specific current (A/g)	Cell voltage (V)	Specific current (A/g)
[truncated: 2,814 more rows]

[truncated: 15 more sheets: Figure 3e, Figure 3f, Figure 3g, Figure 4a, Figure 4b, Figure 4c, Figure 4d, Figure 4e, Figure 5a, Figure 5b, Figure 5c, Figure 5d, Figure 5e, Figure 5f, Figure 6a]
